# Supplementary material for: LRRK2 is a negative regulator of Mycobacterium tuberculosis phagosome maturation in macrophages
Source: EMBO J. 2018 May 22;37(12):e98694. doi: 10.15252/embj.201798694 (PMC6003659; doi:10.15252/embj.201798694)
Supplement: Supplementary file 3 — Table EV1 [file EMBJ-37-e98694-s003.xlsx]

## Sheet: Table EV1
Table EV 1
Mass spectrometry analysis of WT and LRRK2 KO phagosome proteomes in BMDMs using dimethyl labelling.

## Sheet: Data
Protein name	Uniprot_ID	Uniprot_Accession	t-test Significant	Score	Razor + unique peptides	Average Log2 (Ratio Ko(H)/Wt(L))	(-)Log10 (Pvalue)	Ratio Ko(H)/Wt(L) Replicate 1	Ratio Ko(H)/Wt(L) Replicate 2	Ratio Ko(H)/Wt(L) Replicate 3	Log2 (Ratio Ko(H)/Wt(L)) Replicate 1	Log2 (Ratio Ko(H)/Wt(L)) Replicate 2	Log2 (Ratio Ko(H)/Wt(L)) Replicate 3	Log2 (Intensity Wt (L)) R1	Log2 (Intensity Wt (L)) R2	Log2 (Intensity Wt (L)) R3	Log2 (Intensity Ko (H)) R1	Log2 (Intensity Ko (H)) R2	Log2 (Intensity Ko (H)) R3	iBAQ	iBAQ L	iBAQ H	iBAQ 1	iBAQ L 1	iBAQ H 1	iBAQ 2	iBAQ L 2	iBAQ H 2	iBAQ 3	iBAQ L 3	iBAQ H 3
>sp|P24270|CATA_MOUSE Catalase OS=Mus musculus GN=Cat PE=1 SV=4	P24270	CATA_MOUSE	+	92.056	14	1.29782	3.00308	2.5115	2.0428	2.8966	1.32855	1.03055	1.53436	21.7368	22.3624	22.5885	22.9376	23.5025	23.9648	1608900	474800	1134100	360260	109220	251050	539860	168500	371360	708740	197080	511660
>sp|Q60932|VDAC1_MOUSE Voltage-dependent anion-selective channel protein 1 OS=Mus musculus GN=Vdac1 PE=1 SV=3;>sp|Q60932-2|VDAC1_MOUSE Isoform Mt-VDAC1 of Voltage-dependent anion-selective channel protein 1 OS=Mus musculus GN=Vdac1	Q60932	VDAC1_MOUSE	+	154.09	12	1.03609	1.99784	2.3942	1.4851	2.4253	1.25954	0.57056	1.27816	20.5746	21.6996	22.0461	21.9343	22.1753	23.117	1596400	546950	1049500	327610	91861	235750	478950	200340	278600	789870	254740	535130
>sp|Q60930|VDAC2_MOUSE Voltage-dependent anion-selective channel protein 2 OS=Mus musculus GN=Vdac2 PE=1 SV=2	Q60930	VDAC2_MOUSE	+	65.449	11	1.39173	2.52688	2.9129	1.9656	3.1553	1.54246	0.97497	1.65778	21.5734	22.6668	22.6979	23.2614	23.7783	24.2761	3833800	1036500	2797400	823500	195040	628450	1315400	416170	899200	1695000	425240	1269700
>sp|P08905|LYZ2_MOUSE Lysozyme C-2 OS=Mus musculus GN=Lyz2 PE=1 SV=2	P08905	LYZ2_MOUSE	+	80.539	6	3.68048	2.30928	9.4404	14.061	15.878	3.23885	3.81363	3.98896	25.9529	26.8565	26.9298	27.4572	28.0319	28.3893	187430000	52385000	135050000	41537000	10826000	30711000	65990000	20252000	45738000	79906000	21307000	58598000
>sp|O35350|CAN1_MOUSE Calpain-1 catalytic subunit OS=Mus musculus GN=Capn1 PE=1 SV=1	O35350	CAN1_MOUSE	+	22.758	6	0.793468	2.1525	1.7973	1.3922	2.0809	0.845831	0.477366	1.05721	19.675	20.4627	20.9458	20.5375	20.5296	21.3905	246020	104930	141090	57539	20416	37123	72162	35246	36916	116320	49264	67052
>sp|P49935|CATH_MOUSE Pro-cathepsin H OS=Mus musculus GN=Ctsh PE=2 SV=2	P49935	CATH_MOUSE	+	67.79	6	0.694307	1.8212	1.9841	1.35	1.5817	0.988485	0.432959	0.661476	22.1807	23.4037	23.4138	23.204	23.9314	24.2713	4558400	1689100	2869300	901020	297120	603910	1693400	693550	999860	1964000	698440	1265600
>sp|Q60931|VDAC3_MOUSE Voltage-dependent anion-selective channel protein 3 OS=Mus musculus GN=Vdac3 PE=1 SV=1	Q60931	VDAC3_MOUSE	+	88.601	5	0.848572	2.13533	1.8205	1.6344	1.9624	0.864335	0.708761	0.972619	20.8	21.692	21.4454	21.9135	22.2857	22.6664	1699200	576380	1122800	412570	130410	282160	607190	242000	365200	679460	203970	475490
>sp|Q9WUU7|CATZ_MOUSE Cathepsin Z OS=Mus musculus GN=Ctsz PE=2 SV=1	Q9WUU7	CATZ_MOUSE	+	32.577	5	1.81678	1.91839	2.7444	3.3141	4.8073	1.45649	1.72862	2.26523	21.7053	22.9888	23.7389	22.7654	23.5459	24.9435	5952800	1980200	3972600	811480	263030	548450	1582400	640300	942100	3558900	1076900	2482000
>sp|Q62419|SH3G1_MOUSE Endophilin-A2 OS=Mus musculus GN=Sh3gl1 PE=1 SV=1	Q62419	SH3G1_MOUSE	+	12.53	6	1.11286	3.22025	2.2969	1.8775	2.3458	1.19969	0.908813	1.23008	19.5356	20.1916	21.3791	20.7396	21.1675	22.5495	878220	275580	602650	147690	44704	102990	208980	70439	138550	521550	160440	361110
>sp|Q80VA0|GALT7_MOUSE N-acetylgalactosaminyltransferase 7 OS=Mus musculus GN=Galnt7 PE=2 SV=2;>sp|Q80VA0-2|GALT7_MOUSE Isoform 2 of N-acetylgalactosaminyltransferase 7 OS=Mus musculus GN=Galnt7;>sp|Q80VA0-3|GALT7_MOUSE Isoform 3 of N-acetylgalactosaminylt	Q80VA0	GALT7_MOUSE	+	5.2385	3	1.44877	3.17534	2.8158	2.4485	2.9503	1.49354	1.2919	1.56086	18.7749	19.8179	19.2074	20.2687	21.0002	21.4572	222110	53464	168650	46264	12123	34140	81670	24980	56690	94178	16361	77817
>sp|Q9DB34|CHM2A_MOUSE Charged multivesicular body protein 2a OS=Mus musculus GN=Chmp2a PE=1 SV=1	Q9DB34	CHM2A_MOUSE	+	13.588	7	1.94877	3.13719	4.4175	3.1463	4.1394	2.14323	1.65366	2.04942	19.7839	20.4278	21.0169	22.4048	22.4226	23.4212	2982500	492780	2489700	717260	100300	616960	781370	156730	624640	1483800	235760	1248100
>sp|Q9ET30|TM9S3_MOUSE Transmembrane 9 superfamily member 3 OS=Mus musculus GN=Tm9sf3 PE=1 SV=1	Q9ET30	TM9S3_MOUSE	+	7.7608	4	1.80977	3.04109	3.5426	2.9167	4.1703	1.82481	1.54434	2.06015	19.2369	20.3255	20.7083	20.6403	21.738	22.5835	792770	191850	600910	118540	32518	86022	253250	69160	184090	420970	90174	330800
>sp|Q8BGX0|TRI23_MOUSE E3 ubiquitin-protein ligase TRIM23 OS=Mus musculus GN=Trim23 PE=2 SV=1;>sp|Q8BGX0-3|TRI23_MOUSE Isoform 3 of E3 ubiquitin-protein ligase TRIM23 OS=Mus musculus GN=Trim23;>sp|Q8BGX0-2|TRI23_MOUSE Isoform 2 of E3 ubiquitin-protein liga	Q8BGX0	TRI23_MOUSE	+	3.1361	1	1.16753	3.01328	2.3847	1.867	2.5457	1.25381	0.900722	1.34806	22.504	22.8518	22.9038	23.7235	23.9474	24.2905	2765900	821760	1944100	761500	228780	532730	913310	291150	622160	1091000	301830	789220
>sp|Q02819|NUCB1_MOUSE Nucleobindin-1 OS=Mus musculus GN=Nucb1 PE=1 SV=2	Q02819	NUCB1_MOUSE	+	24.878	4	1.08809	2.91226	2.1961	1.8068	2.4215	1.13494	0.853437	1.2759	18.3763	19.7872	19.754	19.5011	20.7341	21.0407	241880	76045	165830	38653	12152	26500	94603	32314	62289	108620	31579	77043
>sp|P49300|CLC10_MOUSE C-type lectin domain family 10 member A OS=Mus musculus GN=Clec10a PE=1 SV=1	P49300	CLC10_MOUSE	+	47.796	5	1.49472	2.79087	2.991	2.2693	3.2973	1.58063	1.18225	1.72129	19.1723	20.4455	20.3958	20.7569	21.7063	21.9432	901760	242740	659020	168770	42200	126570	346410	101990	244420	386580	98546	288030
>sp|Q9D7V9|NAAA_MOUSE N-acylethanolamine-hydrolyzing acid amidase OS=Mus musculus GN=Naaa PE=2 SV=2	Q9D7V9	NAAA_MOUSE	+	83.968	8	0.851386	2.77163	2.0507	1.4374	1.9925	1.03612	0.523462	0.99458	22.0876	23.1345	22.8257	23.0383	23.6658	23.9714	3964500	1406600	2558000	871390	297120	574270	1501100	613880	887170	1592100	495590	1096500
>sp|O35298|AOAH_MOUSE Acyloxyacyl hydrolase OS=Mus musculus GN=Aoah PE=2 SV=1	O35298	AOAH_MOUSE	+	75.313	7	0.665061	2.59339	1.6684	1.3916	1.7171	0.738465	0.476745	0.779974	21.4943	22.1954	22.438	22.0741	22.6866	23.0362	1509400	610850	898520	334980	134280	200700	525140	218300	306840	649250	258270	390980
>sp|Q8CIF6|SIDT2_MOUSE SID1 transmembrane family member 2 OS=Mus musculus GN=Sidt2 PE=1 SV=1;>sp|Q8CIF6-2|SIDT2_MOUSE Isoform 2 of SID1 transmembrane family member 2 OS=Mus musculus GN=Sidt2	Q8CIF6	SIDT2_MOUSE	+	5.6705	4	0.914366	2.49432	2.1251	1.5885	1.9833	1.08753	0.667665	0.987903	18.425	19.737	20.1052	19.8624	20.4881	20.9897	254070	87176	166890	48338	13035	35303	86836	32365	54471	118890	41776	77118
>sp|Q9EQP2|EHD4_MOUSE EH domain-containing protein 4 OS=Mus musculus GN=Ehd4 PE=1 SV=1	Q9EQP2	EHD4_MOUSE	+	104.26	21	1.42961	2.46963	2.5798	2.3149	3.273	1.36726	1.21095	1.71061	23.192	23.8158	24.2201	24.5258	24.9642	25.6077	5063700	1463100	3600600	1124600	319430	805140	1583300	492210	1091100	2355800	651430	1704400
>sp|P51660|DHB4_MOUSE Peroxisomal multifunctional enzyme type 2 OS=Mus musculus GN=Hsd17b4 PE=1 SV=3	P51660	DHB4_MOUSE	+	46.895	6	0.915951	2.43238	2.0638	1.7771	1.8315	1.0453	0.829525	0.873026	17.9621	18.8912	21.3276	19.2248	19.7396	21.072	181180	86494	94681	22257	6547.2	15709	34914	12467	22447	124000	67480	56525
>sp|P08226|APOE_MOUSE Apolipoprotein E OS=Mus musculus GN=Apoe PE=1 SV=2	P08226	APOE_MOUSE	+	17.049	8	2.29203	2.37306	4.4381	4.0197	6.5844	2.14994	2.00709	2.71905	20.7341	21.7001	21.0784	22.6418	23.4147	23.6089	2525700	491030	2034700	552570	116270	436290	972630	227140	745490	1000500	147620	852890
>sp|P55065|PLTP_MOUSE Phospholipid transfer protein OS=Mus musculus GN=Pltp PE=1 SV=1	P55065	PLTP_MOUSE	+	16.936	6	0.939751	2.31616	2.0291	1.5498	2.2444	1.02084	0.632082	1.16633	20.4802	23.126	21.2215	21.5541	22.0266	22.5886	1113400	544240	569110	189240	60944	128300	559430	381420	178020	364680	101880	262800
>sp|P47738|ALDH2_MOUSE Aldehyde dehydrogenase, mitochondrial OS=Mus musculus GN=Aldh2 PE=1 SV=1	P47738	ALDH2_MOUSE	+	68.793	6	1.05244	2.31491	2.3785	1.8175	2.0638	1.25005	0.861955	1.0453	20.4851	21.3976	21.4258	21.8143	22.2749	22.6923	941130	293650	647480	214810	61156	153660	326550	115110	211440	399770	117380	282380
>sp|Q9WVK4|EHD1_MOUSE EH domain-containing protein 1 OS=Mus musculus GN=Ehd1 PE=1 SV=1	Q9WVK4	EHD1_MOUSE	+	124.29	25	0.977707	2.25774	1.9763	1.6577	2.3313	0.982802	0.729183	1.22113	23.3494	23.6148	23.6015	24.0114	24.496	24.7884	3648500	1250400	2398200	951610	368510	583100	1258900	442970	815890	1438100	438880	999190
>sp|O88531|PPT1_MOUSE Palmitoyl-protein thioesterase 1 OS=Mus musculus GN=Ppt1 PE=2 SV=2	O88531	PPT1_MOUSE	+	104.65	11	1.06904	2.20924	2.4517	1.795	2.0985	1.29378	0.843984	1.06936	25.205	25.614	25.8403	26.3784	26.5157	27.0383	33651000	10722000	22929000	8993700	2762800	6230900	10521000	3668100	6853100	14136000	4291100	9845200
>sp|Q99LR1|ABD12_MOUSE Monoacylglycerol lipase ABHD12 OS=Mus musculus GN=Abhd12 PE=1 SV=2	Q99LR1	ABD12_MOUSE	+	5.9456	3	0.711658	2.15338	1.8726	1.417	1.6553	0.905043	0.50284	0.727093	18.0534	19.6245	19.0169	19.1297	19.7194	19.8434	209910	84776	125140	44507	14317	30190	87974	42540	45434	77431	27919	49512
>sp|Q9Z0L8|GGH_MOUSE Gamma-glutamyl hydrolase OS=Mus musculus GN=Ggh PE=1 SV=2;>sp|Q9Z0L8-2|GGH_MOUSE Isoform II of Gamma-glutamyl hydrolase OS=Mus musculus GN=Ggh	Q9Z0L8	GGH_MOUSE	+	53.602	8	0.720769	2.14754	1.8795	1.433	1.662	0.910349	0.519039	0.73292	23.9568	24.9201	24.9111	24.8079	25.4192	25.6569	11485000	4421000	7063600	2536300	904550	1631700	4256500	1763700	2492700	4691900	1752700	2939100
>sp|Q9JJX6|P2RX4_MOUSE P2X purinoceptor 4 OS=Mus musculus GN=P2rx4 PE=2 SV=1;>sp|Q9JJX6-3|P2RX4_MOUSE Isoform c of P2X purinoceptor 4 OS=Mus musculus GN=P2rx4;>sp|Q9JJX6-4|P2RX4_MOUSE Isoform d of P2X purinoceptor 4 OS=Mus musculus GN=P2rx4;>sp|Q9JJX6-2|P2	Q9JJX6	P2RX4_MOUSE	+	48.515	6	0.859168	2.1471	2.0743	1.5773	1.8244	1.05262	0.657457	0.867422	23.0198	23.9101	24.5283	24.1108	24.688	25.6176	7636400	2550800	5085600	1401100	447610	953530	2252300	829710	1422600	3983000	1273500	2709600
>sp|Q61093|CY24B_MOUSE Cytochrome b-245 heavy chain OS=Mus musculus GN=Cybb PE=1 SV=1	Q61093	CY24B_MOUSE	+	195.07	23	0.850165	2.09144	2.1178	1.5808	1.7499	1.08257	0.660655	0.807272	23.5984	24.5019	24.6483	24.6815	25.1345	25.6677	6659300	2324200	4335000	1467000	470400	996590	2244200	879940	1364200	2948100	973890	1974200
>sp|P61027|RAB10_MOUSE Ras-related protein Rab-10 OS=Mus musculus GN=Rab10 PE=1 SV=1	P61027	RAB10_MOUSE	+	40.098	15	0.675777	2.08956	1.7022	1.2466	1.9211	0.767401	0.317999	0.941933	24.9173	25.8695	26.0549	25.6859	26.1521	26.9241	32199000	12516000	19684000	6589600	2437300	4152400	10452000	4715700	5736100	15158000	5362600	9795400
>sp|Q9EQU3|TLR9_MOUSE Toll-like receptor 9 OS=Mus musculus GN=Tlr9 PE=1 SV=3	Q9EQU3	TLR9_MOUSE	+	74.887	6	1.2707	2.00719	2.8974	2.2969	2.1106	1.53476	1.19969	1.07765	20.5303	21.0955	21.4072	21.7379	22.1653	22.5434	425510	133390	292120	102290	30906	71379	141720	45728	95990	181510	56756	124750
>sp|O09159|MA2B1_MOUSE Lysosomal alpha-mannosidase OS=Mus musculus GN=Man2b1 PE=2 SV=4	O09159	MA2B1_MOUSE	+	230.63	27	0.679655	1.93898	1.9273	1.318	1.6178	0.946581	0.39835	0.694033	25.034	25.8491	25.9103	25.9907	26.2958	26.6255	9772600	3758600	6014000	2405500	817960	1587500	3400500	1439100	1961400	3966600	1501500	2465100
>sp|Q8BG07-2|PLD4_MOUSE Isoform 2 of Phospholipase D4 OS=Mus musculus GN=Pld4;>sp|Q8BG07|PLD4_MOUSE Phospholipase D4 OS=Mus musculus GN=Pld4 PE=2 SV=1	Q8BG07-2	PLD4_MOUSE	+	183.15	16	0.687457	1.93591	1.8621	1.342	1.6714	0.896931	0.424385	0.741057	25.9765	26.5782	26.6271	26.6075	26.9651	27.2781	28951000	11733000	17218000	7316200	2870700	4445500	10052000	4355900	5696200	11583000	4506600	7075900
>sp|Q8CGA3|LAT4_MOUSE Large neutral amino acids transporter small subunit 4 OS=Mus musculus GN=Slc43a2 PE=1 SV=1	Q8CGA3	LAT4_MOUSE	+	11.712	4	1.23826	1.91785	2.5755	1.7845	2.8568	1.36485	0.83552	1.5144	17.741	19.3752	19.2556	19.2876	20.2989	20.538	311090	95311	215780	53689	13691	39998	123130	42501	80628	134280	39119	95157
>sp|Q8VEH3|ARL8A_MOUSE ADP-ribosylation factor-like protein 8A OS=Mus musculus GN=Arl8a PE=2 SV=1	Q8VEH3	ARL8A_MOUSE	+	23.12	4	0.662183	1.8942	1.5673	1.3284	1.9034	0.648281	0.40969	0.928579	23.3495	24.1352	24.58	24.0908	24.4483	25.3976	12650000	4926800	7723700	2595900	971680	1624200	3756200	1675100	2081100	6298300	2280000	4018400
>sp|P08228|SODC_MOUSE Superoxide dismutase [Cu-Zn] OS=Mus musculus GN=Sod1 PE=1 SV=2	P08228	SODC_MOUSE	+	25.555	10	1.77329	1.88083	4.0691	3.5431	2.7705	2.02471	1.82501	1.47015	21.2842	22.0105	22.4769	23.389	23.95	24.0081	6297600	1401800	4895900	1504300	283740	1220500	2270100	469430	1800700	2523300	648620	1874600
>sp|P08249|MDHM_MOUSE Malate dehydrogenase, mitochondrial OS=Mus musculus GN=Mdh2 PE=1 SV=3	P08249	MDHM_MOUSE	+	25.126	8	1.00604	1.87748	2.096	1.5653	2.4692	1.06764	0.646439	1.30404	20.2924	20.9259	21.1164	21.2981	21.914	22.3029	821630	264270	557360	183940	61151	122790	283050	94867	188180	354640	108250	246390
>sp|Q921H8|THIKA_MOUSE 3-ketoacyl-CoA thiolase A, peroxisomal OS=Mus musculus GN=Acaa1a PE=1 SV=1;>sp|Q8VCH0|THIKB_MOUSE 3-ketoacyl-CoA thiolase B, peroxisomal OS=Mus musculus GN=Acaa1b PE=1 SV=1	Q921H8	THIKA_MOUSE	+	4.5965	2	1.00082	1.87185	1.9636	NaN	2.0394	0.973501	NA	1.02814	17.0406	16.1285	18.5555	19.2219	18.1688	20.0282	116690	26896	89791	33920	6127.8	27793	16651	3256.4	13395	66116	17512	48604
>sp|Q8VEB4|PAG15_MOUSE Group XV phospholipase A2 OS=Mus musculus GN=Pla2g15 PE=1 SV=1	Q8VEB4	PAG15_MOUSE	+	7.9298	5	0.748287	1.87012	1.5442	1.517	2.0234	0.62686	0.601221	1.01678	19.9971	21.0283	20.0144	20.6568	21.5663	20.9734	650700	249670	401030	158810	61561	97248	308480	125810	182670	183410	62302	121110
>sp|Q09014|NCF1_MOUSE Neutrophil cytosol factor 1 OS=Mus musculus GN=Ncf1 PE=2 SV=3	Q09014	NCF1_MOUSE	+	112.68	14	1.6865	1.84687	3.5403	2.026	4.6492	1.82387	1.01863	2.21698	22.2396	23.4643	23.0745	23.8614	24.5588	25.3022	4267400	1014300	3253100	807690	198080	609610	1451400	462910	988530	2008300	353320	1655000
>sp|P27046|MA2A1_MOUSE Alpha-mannosidase 2 OS=Mus musculus GN=Man2a1 PE=1 SV=2	P27046	MA2A1_MOUSE	+	22.748	8	0.715014	1.84213	1.9083	1.2919	1.7941	0.932288	0.369494	0.84326	18.9733	20.3657	20.4667	20.252	20.8962	21.5297	170400	59194	111210	31489	9190.7	22298	58977	24127	34850	79939	25877	54063
>sp|Q9D1D4|TMEDA_MOUSE Transmembrane emp24 domain-containing protein 10 OS=Mus musculus GN=Tmed10 PE=2 SV=1;>sp|Q9D1D4-2|TMEDA_MOUSE Isoform 2 of Transmembrane emp24 domain-containing protein 10 OS=Mus musculus GN=Tmed10	Q9D1D4	TMEDA_MOUSE	+	32.512	6	0.849326	1.83719	2.1514	1.3149	2.0673	1.10528	0.394953	1.04775	19.7686	21.4341	20.7539	21.0344	21.9288	21.9853	1578700	549480	1029200	304090	89319	214770	682580	283340	399240	592010	176830	415180
>sp|Q62313|TGON1_MOUSE Trans-Golgi network integral membrane protein 1 OS=Mus musculus GN=Tgoln1 PE=1 SV=1;>sp|Q62314|TGON2_MOUSE Trans-Golgi network integral membrane protein 2 OS=Mus musculus GN=Tgoln2 PE=1 SV=1	Q62313	TGON1_MOUSE	+	5.2871	3	0.769467	1.79011	2.0151	1.3641	1.802	1.01085	0.447949	0.849599	17.9164	19.158	19.6733	18.8874	19.6879	20.2358	211640	83421	128220	36616	12369	24247	71479	29249	42231	103540	41803	61740
>sp|P70336|ROCK2_MOUSE Rho-associated protein kinase 2 OS=Mus musculus GN=Rock2 PE=1 SV=1;>sp|P70336-2|ROCK2_MOUSE Isoform 2 of Rho-associated protein kinase 2 OS=Mus musculus GN=Rock2	P70336	ROCK2_MOUSE	+	21.817	10	0.71316	1.73318	1.5876	1.6996	1.6329	0.666847	0.765195	0.707436	17.6702	20.5428	21.2316	18.0934	21.0862	21.903	132820	52481	80344	6103.2	2607.2	3496	46924	19095	27829	79798	30779	49019
>sp|Q9QWR8|NAGAB_MOUSE Alpha-N-acetylgalactosaminidase OS=Mus musculus GN=Naga PE=2 SV=2	Q9QWR8	NAGAB_MOUSE	+	88.727	12	0.711201	1.72037	1.9989	1.3723	1.5997	0.999206	0.456596	0.677801	23.3608	23.8451	24.248	24.0228	24.1765	24.5371	4613700	1989800	2623900	1209400	468330	741080	1479500	655150	824400	1924700	866270	1058500
>sp|P26443|DHE3_MOUSE Glutamate dehydrogenase 1, mitochondrial OS=Mus musculus GN=Glud1 PE=1 SV=1	P26443	DHE3_MOUSE	+	5.654	3	0.93017	1.70907	2.0041	1.9914	1.7336	1.00295	0.993783	0.793771	18.04	20.1915	19.5551	19.0448	20.5809	20.3916	173390	67794	105600	24555	8166.9	16388	83810	36284	47526	65028	23343	41685
>sp|Q8VEM8|MPCP_MOUSE Phosphate carrier protein, mitochondrial OS=Mus musculus GN=Slc25a3 PE=1 SV=1	Q8VEM8	MPCP_MOUSE	+	6.8424	4	1.11435	1.65236	2.7662	1.6673	2.2002	1.46791	0.737514	1.13763	19.5027	20.5619	20.8766	20.6601	21.29	21.8748	646460	221890	424570	126310	39097	87211	216420	81469	134950	303730	101330	202410
>sp|Q8R016|BLMH_MOUSE Bleomycin hydrolase OS=Mus musculus GN=Blmh PE=1 SV=1	Q8R016	BLMH_MOUSE	+	4.127	2	0.938438	1.56858	1.8803	NaN	1.9533	0.910963	NA	0.965914	17.5533	17.4511	19.019	18.312	18.6568	20.3062	113000	34721	78276	19914	7397.6	12516	22787	6891.6	15895	70296	20432	49864
>sp|Q6YGZ1|HPSE_MOUSE Heparanase OS=Mus musculus GN=Hpse PE=1 SV=3	Q6YGZ1	HPSE_MOUSE	+	142.57	11	0.80221	1.54838	2.2879	1.3156	1.7616	1.19402	0.395721	0.816886	21.7557	22.793	23.0193	22.6542	23.4929	23.5211	1776900	689630	1087300	362200	126460	235740	681160	259550	421600	733560	303620	429940
>sp|Q9CPQ8|ATP5L_MOUSE ATP synthase subunit g, mitochondrial OS=Mus musculus GN=Atp5l PE=1 SV=1	Q9CPQ8	ATP5L_MOUSE	+	2.2451	3	0.874812	1.54333	2.4094	1.4466	1.7692	1.26867	0.532666	0.823097	17.9197	18.6306	18.7674	19.1234	19.2468	19.8959	653760	220000	433760	163810	49590	114220	205590	81168	124420	284360	89244	195110
>sp|Q571E4|GALNS_MOUSE N-acetylgalactosamine-6-sulfatase OS=Mus musculus GN=Galns PE=2 SV=2	Q571E4	GALNS_MOUSE	+	35.866	4	0.66293	1.525	1.7589	1.5811	1.4272	0.814673	0.660929	0.513188	20.2145	20.6601	20.6585	21.2661	21.387	21.4798	578070	205850	372220	169940	55304	114630	199970	75319	124650	208170	75230	132940
>sp|Q60770|STXB3_MOUSE Syntaxin-binding protein 3 OS=Mus musculus GN=Stxbp3 PE=1 SV=1;>sp|Q60770-2|STXB3_MOUSE Isoform 2 of Syntaxin-binding protein 3 OS=Mus musculus GN=Stxbp3	Q60770	STXB3_MOUSE	+	9.474	5	0.892493	1.51299	1.6649	1.5938	2.4109	0.735436	0.672471	1.26957	18.5961	20.2547	18.5895	19.4799	20.7782	20.1121	184020	65861	118150	36370	12783	23588	98363	40354	58009	49282	12724	36558
>sp|O88188|LY86_MOUSE Lymphocyte antigen 86 OS=Mus musculus GN=Ly86 PE=1 SV=1	O88188	LY86_MOUSE	+	10.86	2	0.961286	1.45433	NaN	1.8628	2.0351	NA	0.897473	1.0251	18.4568	19.0928	19.1571	19.6379	20.1037	20.6301	1013800	300700	713080	235120	71956	163170	337150	111820	225330	441510	116920	324580
>sp|Q8BJF9|CHM2B_MOUSE Charged multivesicular body protein 2b OS=Mus musculus GN=Chmp2b PE=1 SV=1	Q8BJF9	CHM2B_MOUSE	+	9.6213	5	0.766413	1.44049	2.2205	1.202	1.8441	1.15088	0.265437	0.882917	21.3662	23.0797	22.6982	22.5265	23.4144	23.6126	4842100	1837300	3004800	874460	270310	604140	2004500	886530	1118000	1963100	680510	1282600
>sp|P32020|NLTP_MOUSE Non-specific lipid-transfer protein OS=Mus musculus GN=Scp2 PE=1 SV=3;>sp|P32020-2|NLTP_MOUSE Isoform SCP2 of Non-specific lipid-transfer protein OS=Mus musculus GN=Scp2	P32020	NLTP_MOUSE	+	18.564	8	1.15863	1.41482	3.3169	1.8653	1.7983	1.72984	0.899408	0.846634	19.954	20.9886	21.0855	21.4588	21.7705	22.3384	711860	221740	490130	162420	42321	120100	235760	86698	149060	313680	92718	220960
>sp|P62874|GBB1_MOUSE Guanine nucleotide-binding protein G(I)/G(S)/G(T) subunit beta-1 OS=Mus musculus GN=Gnb1 PE=1 SV=3	P62874	GBB1_MOUSE	+	96.038	7	0.82602	1.40854	1.6017	1.3632	2.5517	0.679604	0.446997	1.35146	21.9043	23.5066	23.0143	22.4913	23.6153	23.7039	4363500	1870400	2493000	755480	301930	453550	1905200	916780	988420	1702800	651720	1051100
>sp|Q64191|ASPG_MOUSE N(4)-(beta-N-acetylglucosaminyl)-L-asparaginase OS=Mus musculus GN=Aga PE=2 SV=1	Q64191	ASPG_MOUSE	+	16.159	3	0.867147	1.34382	1.9125	2.1236	1.4943	0.93546	1.08651	0.57947	20.0114	20.2339	20.7659	20.9169	20.9351	21.2537	659870	254560	405310	189790	66059	123730	202370	77067	125310	267710	111440	156270
>sp|Q62351|TFR1_MOUSE Transferrin receptor protein 1 OS=Mus musculus GN=Tfrc PE=1 SV=1	Q62351	TFR1_MOUSE	+	98.189	16	-0.7597	4.52629	0.64105	0.50677	0.63419	-0.641491	-0.980597	-0.657013	22.9719	23.5523	23.9317	22.2749	23.0208	23.4936	1629600	961290	668310	350040	216490	133550	547680	323720	223960	731880	421070	310810
>sp|Q08857|CD36_MOUSE Platelet glycoprotein 4 OS=Mus musculus GN=Cd36 PE=1 SV=2	Q08857	CD36_MOUSE	+	74.633	8	-1.12055	3.45078	0.49872	0.40598	0.48049	-1.0037	-1.30052	-1.05742	23.9861	24.9394	25.1477	22.9303	23.5449	24.2347	7870800	5372500	2498200	1538000	1038500	499550	2775700	2010900	764850	3557000	2323200	1233800
>sp|P09103|PDIA1_MOUSE Protein disulfide-isomerase OS=Mus musculus GN=P4hb PE=1 SV=2	P09103	PDIA1_MOUSE	+	135.79	18	-0.704778	3.33625	0.66608	0.52655	0.6585	-0.586233	-0.925358	-0.602745	23.8633	24.749	24.8199	23.3342	24.033	24.2096	3642900	2214400	1428500	782930	462470	320460	1374600	854450	520160	1485400	897480	587900
>sp|P63242|IF5A1_MOUSE Eukaryotic translation initiation factor 5A-1 OS=Mus musculus GN=Eif5a PE=1 SV=2;>sp|Q8BGY2|IF5A2_MOUSE Eukaryotic translation initiation factor 5A-2 OS=Mus musculus GN=Eif5a2 PE=2 SV=3	P63242	IF5A1_MOUSE	+	5.7236	3	-1.30248	3.13222	0.4347	0.37247	0.41159	-1.20191	-1.4248	-1.28072	19.117	20.3609	20.1309	17.8615	18.9206	19.0592	543000	382920	160080	100840	71073	29768	230350	168320	62025	211810	143530	68282
>sp|P68134|ACTS_MOUSE Actin, alpha skeletal muscle OS=Mus musculus GN=Acta1 PE=1 SV=1;>sp|P68033|ACTC_MOUSE Actin, alpha cardiac muscle 1 OS=Mus musculus GN=Actc1 PE=1 SV=1;>sp|P62737|ACTA_MOUSE Actin, aortic smooth muscle OS=Mus musculus GN=Acta2 PE=1 SV=	P68134	ACTS_MOUSE	+	3.6658	1	-1.14951	2.95389	0.44169	0.38876	0.53344	-1.17889	-1.36305	-0.906602	23.0447	23.6603	24.2114	21.7605	22.1391	23.1496	2940500	2066700	873840	610260	432630	177630	893790	662850	230940	1436500	971230	465270
>sp|P99027|RLA2_MOUSE 60S acidic ribosomal protein P2 OS=Mus musculus GN=Rplp2 PE=1 SV=3	P99027	RLA2_MOUSE	+	44.122	4	-1.00593	2.8754	0.52021	0.41841	0.56725	-0.942834	-1.25701	-0.817943	22.5793	22.9631	23.015	21.5909	21.8801	21.9926	6822200	4584000	2238200	1885000	1253300	631710	2407300	1635400	771940	2529800	1695300	834560
>sp|Q80UG5|SEPT9_MOUSE Septin-9 OS=Mus musculus GN=Sept9 PE=1 SV=1;>sp|Q80UG5-3|SEPT9_MOUSE Isoform 3 of Septin-9 OS=Mus musculus GN=Sept9;>sp|Q80UG5-2|SEPT9_MOUSE Isoform 2 of Septin-9 OS=Mus musculus GN=Sept9	Q80UG5	SEPT9_MOUSE	+	14.486	8	-1.01587	2.84193	0.54823	0.41316	0.53395	-0.867147	-1.27523	-0.905223	21.7	22.6378	22.9121	20.8367	21.6932	22.2204	666090	424420	241670	125710	81118	44589	236110	155380	80732	304270	187930	116340
>sp|P80313|TCPH_MOUSE T-complex protein 1 subunit eta OS=Mus musculus GN=Cct7 PE=1 SV=1	P80313	TCPH_MOUSE	+	6.426	3	-0.930211	2.76978	0.60377	0.42297	0.56592	-0.727929	-1.24137	-0.82133	19.1602	19.8789	19.7352	18.3711	18.8789	18.8108	127720	83544	44171	31893	20203	11691	49869	33245	16624	45952	30096	15857
>sp|P39054|DYN2_MOUSE Dynamin-2 OS=Mus musculus GN=Dnm2 PE=1 SV=2;>sp|P39054-2|DYN2_MOUSE Isoform 2 of Dynamin-2 OS=Mus musculus GN=Dnm2	P39054	DYN2_MOUSE	+	31.921	16	-1.62578	2.69245	0.32931	0.27499	0.37571	-1.60248	-1.86255	-1.41231	22.1	23.0146	23.0616	22.6428	23.1933	23.621	1057600	452580	605020	230090	93650	136440	376360	176540	199820	451160	182390	268770
>sp|Q8BVL3|SNX17_MOUSE Sorting nexin-17 OS=Mus musculus GN=Snx17 PE=1 SV=2	Q8BVL3	SNX17_MOUSE	+	11.987	7	-0.785476	2.63653	0.63011	0.45869	0.67563	-0.666324	-1.12441	-0.565695	20.089	21.6313	21.0044	19.274	20.5862	20.3178	434020	281190	152830	76055	48492	27563	209690	141240	68445	148280	91458	56825
>sp|P08113|ENPL_MOUSE Endoplasmin OS=Mus musculus GN=Hsp90b1 PE=1 SV=2	P08113	ENPL_MOUSE	+	82.5	23	-0.666328	2.63475	0.70591	0.51426	0.68915	-0.502444	-0.95943	-0.53711	23.1749	24.4009	24.8922	22.6589	23.7483	24.4772	2739200	1609200	1129900	412610	242810	169800	929290	567980	361310	1397300	798420	598830
>sp|P46460|NSF_MOUSE Vesicle-fusing ATPase OS=Mus musculus GN=Nsf PE=1 SV=2	P46460	NSF_MOUSE	+	73.192	26	-0.683999	2.63134	0.64489	0.56716	0.65932	-0.632875	-0.818172	-0.600949	23.2445	23.6924	24.6489	22.8636	23.1835	24.2959	1862900	1059600	803280	373820	211440	162380	491120	288430	202690	997940	559730	438210
>sp|P97351|RS3A_MOUSE 40S ribosomal protein S3a OS=Mus musculus GN=Rps3a PE=1 SV=3	P97351	RS3A_MOUSE	+	4.8042	3	-0.772106	2.47102	0.63916	0.47313	0.66394	-0.645751	-1.07969	-0.590875	19.3992	20.2192	20.6328	19.0165	19.1781	20.0162	336580	208120	128470	71867	40671	31196	106690	71802	34893	158020	95644	62377
>sp|P43276|H15_MOUSE Histone H1.5 OS=Mus musculus GN=Hist1h1b PE=1 SV=2	P43276	H15_MOUSE	+	24.006	8	-0.674399	2.46202	0.67965	0.51755	0.69939	-0.557136	-0.95023	-0.515831	23.9133	24.9282	24.4509	23.6661	24.1425	23.9912	13240000	7850800	5389500	3234500	1755500	1479000	5605000	3547300	2057700	4400800	2548100	1852800
>sp|Q8CFE4|SCYL2_MOUSE SCY1-like protein 2 OS=Mus musculus GN=Scyl2 PE=1 SV=1	Q8CFE4	SCYL2_MOUSE	+	110.81	14	-1.3695	2.46061	0.36446	0.34193	0.46519	-1.45617	-1.54823	-1.10411	23.4646	23.9279	24.3667	23.0641	23.0171	23.9804	2023800	1199200	824630	496250	282340	213900	596280	389240	207040	931320	527630	403690
>sp|O55131|SEPT7_MOUSE Septin-7 OS=Mus musculus GN=Sept7 PE=1 SV=1	O55131	SEPT7_MOUSE	+	58.134	11	-0.944887	2.44899	0.52609	0.48213	0.55266	-0.926618	-1.05251	-0.855536	22.3032	23.4495	23.5951	21.5145	22.6286	22.8934	2025000	1274000	750940	355260	225010	130250	780000	498050	281950	889710	550960	338740
>sp|Q9Z0R6|ITSN2_MOUSE Intersectin-2 OS=Mus musculus GN=Itsn2 PE=1 SV=2;>sp|Q9Z0R6-2|ITSN2_MOUSE Isoform 2 of Intersectin-2 OS=Mus musculus GN=Itsn2	Q9Z0R6	ITSN2_MOUSE	+	148.24	35	-1.23313	2.44353	0.43884	0.33882	0.51772	-1.18823	-1.56141	-0.949756	23.7349	24.9702	25.6949	22.4415	23.566	24.7933	1854200	1264300	589890	245710	174510	71198	566080	410850	155230	1042400	678970	363460
>sp|P70315|WASP_MOUSE Wiskott-Aldrich syndrome protein homolog OS=Mus musculus GN=Was PE=1 SV=1	P70315	WASP_MOUSE	+	68.621	5	-1.45567	2.25716	0.36099	0.32397	0.41438	-1.46997	-1.62607	-1.27097	20.0518	20.7357	21.4629	18.4314	19.2171	20.2303	395830	286180	109650	72021	54345	17675	117770	87304	30470	206040	144530	61506
>sp|Q9QYJ3|DNJB1_MOUSE DnaJ homolog subfamily B member 1 OS=Mus musculus GN=Dnajb1 PE=2 SV=3	Q9QYJ3	DNJB1_MOUSE	+	3.1472	3	-1.18687	2.24233	0.43699	NaN	0.44153	-1.19433	NA	-1.17942	18.9011	18.2977	19.5343	17.8684	17.0095	18.5213	128810	87281	41526	40492	27198	13294	25231	17902	7329.9	63083	42182	20901
>sp|Q922R8|PDIA6_MOUSE Protein disulfide-isomerase A6 OS=Mus musculus GN=Pdia6 PE=1 SV=3	Q922R8	PDIA6_MOUSE	+	42.951	9	-0.691319	2.23257	0.7024	0.53641	0.63037	-0.509635	-0.898592	-0.665729	21.439	22.4393	22.721	20.8652	21.4099	22.1445	1457400	908480	548970	279600	167240	112360	498440	334540	163900	679400	406690	272710
>sp|Q60902|EP15R_MOUSE Epidermal growth factor receptor substrate 15-like 1 OS=Mus musculus GN=Eps15l1 PE=1 SV=3;>sp|Q60902-3|EP15R_MOUSE Isoform 3 of Epidermal growth factor receptor substrate 15-like 1 OS=Mus musculus GN=Eps15l1;>sp|Q60902-4|EP15R_MOUSE	Q60902	EP15R_MOUSE	+	134.29	24	-1.2726	2.19581	0.38791	0.38152	0.47916	-1.36621	-1.39017	-1.06142	23.7895	24.4016	24.8971	22.706	22.9072	23.9218	1970200	1358200	612010	426850	290010	136840	600580	443260	157320	942740	624890	317850
>sp|Q60605|MYL6_MOUSE Myosin light polypeptide 6 OS=Mus musculus GN=Myl6 PE=1 SV=3;>sp|Q60605-2|MYL6_MOUSE Isoform Smooth muscle of Myosin light polypeptide 6 OS=Mus musculus GN=Myl6	Q60605	MYL6_MOUSE	+	69.902	4	-1.1056	2.17843	0.55003	0.35657	0.5117	-0.862418	-1.48774	-0.96663	20.2396	21.2255	21.807	20.231	20.1785	20.6598	1143300	735890	407390	246860	123800	123070	363870	245200	118670	532560	366900	165660
>sp|P17809|GTR1_MOUSE Solute carrier family 2, facilitated glucose transporter member 1 OS=Mus musculus GN=Slc2a1 PE=1 SV=4	P17809	GTR1_MOUSE	+	3.2036	2	-0.812951	2.1109	0.63505	0.44871	0.64723	-0.655058	-1.15614	-0.62765	18.8849	19.6625	19.5024	18.4803	18.7969	19.3301	294740	171380	123350	70814	40340	30474	107110	69156	37952	116810	61889	54925
>sp|P16045|LEG1_MOUSE Galectin-1 OS=Mus musculus GN=Lgals1 PE=1 SV=3	P16045	LEG1_MOUSE	+	10.436	5	-0.788646	2.09951	0.61117	0.44326	0.71608	-0.710354	-1.17377	-0.481807	21.0247	22.898	23.4878	20.4667	22.0654	23.028	4011600	2412500	1599000	398060	237050	161010	1356100	868450	487640	2257400	1307000	950370
>sp|P63101|1433Z_MOUSE 14-3-3 protein zeta/delta OS=Mus musculus GN=Ywhaz PE=1 SV=1	P63101	1433Z_MOUSE	+	96.229	6	-0.686381	2.08181	0.62255	0.58027	0.66425	-0.683738	-0.785204	-0.590202	21.2708	21.5327	21.8016	22.3255	20.7274	21.1578	1325100	658550	666530	556140	180730	375410	340720	216710	124010	428220	261110	167110
>sp|Q60634|FLOT2_MOUSE Flotillin-2 OS=Mus musculus GN=Flot2 PE=1 SV=2;>sp|Q60634-3|FLOT2_MOUSE Isoform 3 of Flotillin-2 OS=Mus musculus GN=Flot2;>sp|Q60634-2|FLOT2_MOUSE Isoform 2 of Flotillin-2 OS=Mus musculus GN=Flot2	Q60634	FLOT2_MOUSE	+	146	21	-0.702293	2.02816	0.63323	0.5537	0.66211	-0.659198	-0.852824	-0.594857	24.4437	25.1529	25.5927	23.8253	24.4306	25.0695	6793000	4101000	2692100	1395600	845120	550510	2219200	1381700	837480	3178300	1874200	1304100
>sp|Q5SV85|SYNRG_MOUSE Synergin gamma OS=Mus musculus GN=Synrg PE=1 SV=1;>sp|Q5SV85-2|SYNRG_MOUSE Isoform 2 of Synergin gamma OS=Mus musculus GN=Synrg	Q5SV85	SYNRG_MOUSE	+	18.84	8	-0.937847	2.01783	0.52823	0.42673	0.63105	-0.920762	-1.2286	-0.664174	19.8161	21.3212	21.3552	19.2437	20.0808	20.8105	146190	92922	53265	23043	13777	9265.6	55659	39107	16552	67486	40038	27447
>sp|P42208|SEPT2_MOUSE Septin-2 OS=Mus musculus GN=Sept2 PE=1 SV=2	P42208	SEPT2_MOUSE	+	121.96	10	-0.775826	2.00422	0.65631	0.5377	0.56456	-0.607551	-0.895127	-0.824801	23.4052	24.0121	24.4901	22.7164	23.1226	23.6905	3864500	2456800	1407700	857180	529010	328170	1240500	805650	434880	1766800	1122100	644650
>sp|Q9DBJ1|PGAM1_MOUSE Phosphoglycerate mutase 1 OS=Mus musculus GN=Pgam1 PE=1 SV=3	Q9DBJ1	PGAM1_MOUSE	+	30.012	4	-0.886175	2.00273	0.60538	0.5038	0.5193	-0.724087	-0.989077	-0.94536	20.209	21.4157	20.9169	20.0069	20.4057	20.1965	741050	460710	280340	174280	93231	81047	322050	215190	106860	244720	152290	92433
>sp|P11499|HS90B_MOUSE Heat shock protein HSP 90-beta OS=Mus musculus GN=Hsp90ab1 PE=1 SV=3	P11499	HS90B_MOUSE	+	40.041	14	-1.03441	1.96242	0.47701	0.42261	0.57725	-1.06791	-1.2426	-0.792732	22.3135	22.8274	23.5731	21.4376	21.6316	22.9903	1198700	761670	437020	244020	157950	86067	323990	225530	98454	630680	378190	252500
>sp|Q62241|RU1C_MOUSE U1 small nuclear ribonucleoprotein C OS=Mus musculus GN=Snrpc PE=2 SV=1	Q62241	RU1C_MOUSE	+	1.8819	2	-1.04023	1.93385	0.47934	0.39867	0.60162	-1.06088	-1.32673	-0.733076	18.1238	19.2439	20.1971	17.9066	17.7952	19.3223	539560	351440	188120	88558	47606	40952	141380	103480	37909	309610	200360	109260
>sp|Q8CI51|PDLI5_MOUSE PDZ and LIM domain protein 5 OS=Mus musculus GN=Pdlim5 PE=1 SV=4;>sp|Q8CI51-3|PDLI5_MOUSE Isoform 3 of PDZ and LIM domain protein 5 OS=Mus musculus GN=Pdlim5;>sp|Q8CI51-2|PDLI5_MOUSE Isoform 2 of PDZ and LIM domain protein 5 OS=Mus m	Q8CI51	PDLI5_MOUSE	+	16.097	4	-0.884768	1.92245	0.6428	0.42437	0.58231	-0.637558	-1.23661	-0.780141	20.4872	21.8026	22.082	20.5909	20.9015	21.7294	518200	298980	219220	95284	45932	49352	175520	114310	61213	247390	138730	108660
>sp|Q8C166|CPNE1_MOUSE Copine-1 OS=Mus musculus GN=Cpne1 PE=1 SV=1	Q8C166	CPNE1_MOUSE	+	15.053	6	-1.92614	1.8996	0.35536	0.2124	0.24138	-1.49265	-2.23514	-2.05062	21.1984	21.8122	23.1806	19.692	19.57	21.061	882240	708910	173320	147880	109380	38499	202760	167380	35378	531600	432150	99446
>sp|P97315|CSRP1_MOUSE Cysteine and glycine-rich protein 1 OS=Mus musculus GN=Csrp1 PE=1 SV=3	P97315	CSRP1_MOUSE	+	16.333	4	-1.80682	1.88311	0.32382	0.30417	0.23706	-1.62674	-1.71705	-2.07668	20.575	21.3051	22.7208	19.5253	20.1906	21.1416	1277500	922110	355400	193050	130170	62882	315640	215920	99724	768820	576030	192790
>sp|Q8C1B7|SEP11_MOUSE Septin-11 OS=Mus musculus GN=Sept11 PE=1 SV=4;>sp|Q8C1B7-3|SEP11_MOUSE Isoform 3 of Septin-11 OS=Mus musculus GN=Sept11;>sp|Q8C1B7-2|SEP11_MOUSE Isoform 2 of Septin-11 OS=Mus musculus GN=Sept11	Q8C1B7	SEP11_MOUSE	+	6.7824	5	-1.04773	1.8814	0.54867	0.45278	0.45562	-0.865989	-1.14312	-1.1341	20.1618	20.8298	21.8371	19.369	19.7611	20.6966	456740	308330	148410	84095	53318	30777	125110	84720	40390	247540	170290	77247
>sp|P14869|RLA0_MOUSE 60S acidic ribosomal protein P0 OS=Mus musculus GN=Rplp0 PE=1 SV=3	P14869	RLA0_MOUSE	+	18.202	6	-0.791353	1.86904	0.60827	0.54967	0.57695	-0.717216	-0.863362	-0.793482	21.2005	21.265	21.9555	20.4592	20.4631	20.8135	1055900	692060	363840	296270	185380	110900	305050	193860	111190	454590	312830	141760
>sp|Q99P72|RTN4_MOUSE Reticulon-4 OS=Mus musculus GN=Rtn4 PE=1 SV=2;>sp|Q99P72-1|RTN4_MOUSE Isoform 3 of Reticulon-4 OS=Mus musculus GN=Rtn4;>sp|Q99P72-3|RTN4_MOUSE Isoform 2 of Reticulon-4 OS=Mus musculus GN=Rtn4	Q99P72	RTN4_MOUSE	+	33.586	3	-0.659785	1.85569	0.73887	0.51937	0.66086	-0.436608	-0.945165	-0.597583	21.537	22.1522	22.1944	21.3151	21.17	21.8547	483270	284160	199110	128450	69154	59295	159560	105930	53626	195260	109070	86191
>sp|P14211|CALR_MOUSE Calreticulin OS=Mus musculus GN=Calr PE=1 SV=1	P14211	CALR_MOUSE	+	55.102	16	-0.689285	1.8528	0.69809	0.47997	0.71185	-0.518515	-1.05898	-0.490355	24.4884	25.0594	25.2801	23.9838	24.1125	24.9558	6938200	4135300	2802900	1671900	980710	691230	2212600	1456900	755750	3053600	1697700	1355900
>sp|P14901|HMOX1_MOUSE Heme oxygenase 1 OS=Mus musculus GN=Hmox1 PE=1 SV=1	P14901	HMOX1_MOUSE	+	39.033	5	-1.11374	1.84021	0.57497	0.40838	0.42023	-0.798441	-1.29202	-1.25075	20.4657	21.5435	21.7635	20.1352	20.4268	21.0317	1064100	672070	392080	216640	120680	95966	372180	254710	117460	475330	296680	178650
>sp|P99024|TBB5_MOUSE Tubulin beta-5 chain OS=Mus musculus GN=Tubb5 PE=1 SV=1;>sp|Q9CWF2|TBB2B_MOUSE Tubulin beta-2B chain OS=Mus musculus GN=Tubb2b PE=1 SV=1;>sp|Q7TMM9|TBB2A_MOUSE Tubulin beta-2A chain OS=Mus musculus GN=Tubb2a PE=1 SV=1;>sp|Q9ERD7|TBB3_	P99024	TBB5_MOUSE	+	55.364	10	-0.928472	1.82719	0.47328	0.48599	0.63061	-1.07923	-1.041	-0.66518	22.5499	23.2135	22.9499	21.6058	22.3786	22.3561	1899100	1198500	700660	466610	307030	159580	758980	486320	272660	673530	405110	268420
>sp|B1AVY7|KI16B_MOUSE Kinesin-like protein KIF16B OS=Mus musculus GN=Kif16b PE=1 SV=1	B1AVY7	KI16B_MOUSE	+	9.4325	7	-1.07766	1.82325	0.42819	0.45838	0.54189	-1.22368	-1.12538	-0.883928	19.64	20.7818	20.7792	18.9291	19.5269	21.0847	112830	63134	49692	18802	11672	7130.4	36546	25755	10792	57478	25708	31770
>sp|Q9CZX8|RS19_MOUSE 40S ribosomal protein S19 OS=Mus musculus GN=Rps19 PE=1 SV=3	Q9CZX8	RS19_MOUSE	+	13.345	8	-0.720285	1.79253	0.69078	0.5236	0.61827	-0.533702	-0.933463	-0.693691	20.7613	21.6086	21.1462	20.1669	20.693	20.5997	1306300	810640	495710	328290	197490	130800	543640	355290	188350	434420	257860	176550
>sp|Q8BTS4|NUP54_MOUSE Nuclear pore complex protein Nup54 OS=Mus musculus GN=Nup54 PE=1 SV=1	Q8BTS4	NUP54_MOUSE	+	14.798	8	-1.52266	1.72694	0.31963	0.28934	0.45587	-1.64553	-1.78916	-1.13331	20.1999	20.8282	21.2513	18.9494	19.5529	20.2119	298230	206010	92217	63357	44609	18749	97440	68953	28487	137430	92451	44981
>sp|O35075|DSCR3_MOUSE Down syndrome critical region protein 3 homolog OS=Mus musculus GN=Dscr3 PE=2 SV=1	O35075	DSCR3_MOUSE	+	10.261	2	-2.12177	1.69206	0.29955	0.22721	0.17822	-1.73913	-2.1379	-2.48827	22.8764	23.1989	24.0225	21.2749	21.3055	21.8866	2711000	2148100	562910	639840	481250	158590	763790	601800	161990	1307400	1065100	242330
>sp|O88456|CPNS1_MOUSE Calpain small subunit 1 OS=Mus musculus GN=Capns1 PE=2 SV=1	O88456	CPNS1_MOUSE	+	18.337	2	-1.29783	1.6528	NaN	0.37124	0.44563	NA	-1.42958	-1.16608	17.4341	19.8654	19.8788	17.293	19.1813	19.3381	319470	190580	128890	30698	16099	14599	140880	86832	54046	147890	87646	60248
>sp|P05213|TBA1B_MOUSE Tubulin alpha-1B chain OS=Mus musculus GN=Tuba1b PE=1 SV=2;>sp|P68369|TBA1A_MOUSE Tubulin alpha-1A chain OS=Mus musculus GN=Tuba1a PE=1 SV=1;>sp|P68373|TBA1C_MOUSE Tubulin alpha-1C chain OS=Mus musculus GN=Tuba1c PE=1 SV=1;>sp|P05214	P05213	TBA1B_MOUSE	+	206.49	8	-0.920257	1.65183	0.48768	0.45031	0.67186	-1.03599	-1.15101	-0.573767	22.6215	22.9821	23.5961	21.6301	21.8285	22.8559	1999000	1305600	693380	461830	307270	154560	571870	394530	177340	965280	603790	361480
>sp|Q8VD58|EVI2B_MOUSE Protein EVI2B OS=Mus musculus GN=Evi2b PE=1 SV=1	Q8VD58	EVI2B_MOUSE	+	4.6594	2	-1.72707	1.65086	0.2194	0.29429	0.42686	-2.18836	-1.76469	-1.22817	20.4073	21.2979	22.077	19.3921	20.3165	21.7268	1259800	763010	496770	188970	126420	62547	353090	234380	118710	717730	402210	315520
>sp|Q9QZL0|RIPK3_MOUSE Receptor-interacting serine/threonine-protein kinase 3 OS=Mus musculus GN=Ripk3 PE=1 SV=2	Q9QZL0	RIPK3_MOUSE	+	155.98	16	-1.14834	1.64943	0.39878	0.39466	0.58343	-1.32634	-1.34132	-0.777369	25.527	26.5156	26.6106	24.2296	24.956	25.893	13896000	9490600	4404900	2616200	1859600	756590	4941600	3689900	1251800	6337700	3941100	2396600
>sp|P35979|RL12_MOUSE 60S ribosomal protein L12 OS=Mus musculus GN=Rpl12 PE=1 SV=2	P35979	RL12_MOUSE	+	9.1877	3	-0.945383	1.6445	0.53858	0.41803	0.62198	-0.892767	-1.25832	-0.68506	20.1231	19.605	20.7341	19.4065	18.7714	19.988	651770	409290	242480	204110	126890	77212	138320	88605	49719	309340	193790	115550
>sp|P51410|RL9_MOUSE 60S ribosomal protein L9 OS=Mus musculus GN=Rpl9 PE=1 SV=2	P51410	RL9_MOUSE	+	9.3111	3	-1.22212	1.6312	0.38591	0.36042	0.56627	-1.37366	-1.47225	-0.820438	19.5719	20.0982	19.6021	18.2688	18.8284	19.0349	446230	299730	146500	121690	86596	35093	176430	124710	51721	148110	88427	59683
>sp|Q8BU31|RAP2C_MOUSE Ras-related protein Rap-2c OS=Mus musculus GN=Rap2c PE=1 SV=1;>sp|Q80ZJ1-2|RAP2A_MOUSE Isoform 2 of Ras-related protein Rap-2a OS=Mus musculus GN=Rap2a	Q8BU31	RAP2C_MOUSE	+	7.3187	5	-0.886556	1.62951	0.49476	0.46603	0.68636	-1.0152	-1.10151	-0.542963	21.0612	21.4137	22.5001	20.0951	20.2697	21.6959	1391200	909460	481770	275660	182330	93330	338140	232800	105340	777420	494330	283090
>sp|O54774|AP3D1_MOUSE AP-3 complex subunit delta-1 OS=Mus musculus GN=Ap3d1 PE=1 SV=1	O54774	AP3D1_MOUSE	+	131.72	20	-0.68264	1.62865	0.6066	0.5453	0.7311	-0.721183	-0.874878	-0.451859	23.4202	24.1717	24.1642	22.675	23.624	23.9797	1519500	873610	645840	320030	200450	119580	568310	337450	230860	631120	335720	295400
>sp|P35762|CD81_MOUSE CD81 antigen OS=Mus musculus GN=Cd81 PE=1 SV=2	P35762	CD81_MOUSE	+	16.831	1	-0.992586	1.61594	0.48039	0.40337	0.6551	-1.05772	-1.30982	-0.610213	20.3817	20.6064	20.6485	19.5618	19.8139	20.1607	934250	575790	358460	267520	170780	96737	314760	199550	115210	351970	205460	146510
>sp|Q07076|ANXA7_MOUSE Annexin A7 OS=Mus musculus GN=Anxa7 PE=2 SV=2	Q07076	ANXA7_MOUSE	+	105.4	13	-1.19247	1.59306	0.60768	0.33617	0.41007	-0.718616	-1.57274	-1.28606	24.3061	25.5569	25.8088	23.6995	24.0825	24.8232	9497800	6444200	3053600	1718200	1037100	681130	3356300	2468100	888270	4423200	2939100	1484200
>sp|Q91WN1|DNJC9_MOUSE DnaJ homolog subfamily C member 9 OS=Mus musculus GN=Dnajc9 PE=2 SV=2	Q91WN1	DNJC9_MOUSE	+	7.5082	2	-1.03372	1.5211	0.54564	0.43725	NaN	-0.873979	-1.19347	NA	18.0668	18.7765	19.0084	16.9724	17.7596	17.4116	136600	96227	40373	31011	21120	9891.3	51612	34542	17070	53976	40565	13411
>sp|Q99JI6|RAP1B_MOUSE Ras-related protein Rap-1b OS=Mus musculus GN=Rap1b PE=2 SV=2	Q99JI6	RAP1B_MOUSE	+	129.8	13	-0.827153	1.47354	0.5305	0.47674	0.70801	-0.914575	-1.06873	-0.498158	25.1425	26.0206	26.1912	24.4553	25.0618	25.8049	29838000	18173000	11665000	6004100	3703900	2300200	10310000	6807400	3502400	13524000	7661700	5862000
>sp|Q8CHH9|SEPT8_MOUSE Septin-8 OS=Mus musculus GN=Sept8 PE=1 SV=4;>sp|Q8CHH9-2|SEPT8_MOUSE Isoform 2 of Septin-8 OS=Mus musculus GN=Sept8	Q8CHH9	SEPT8_MOUSE	+	10.19	2	-0.728746	1.45466	0.7097	0.51307	NaN	-0.494719	-0.962772	NA	20.2822	20.7238	#NUM!	19.8268	19.682	#NUM!	251470	158260	93214	116060	67113	48945	135420	91148	44269	0	0	0
>sp|P58252|EF2_MOUSE Elongation factor 2 OS=Mus musculus GN=Eef2 PE=1 SV=2	P58252	EF2_MOUSE	+	12.015	5	-0.716485	1.43699	0.74165	0.50611	0.60049	-0.43119	-0.982477	-0.735788	20.1927	21.7015	21.9399	19.8919	20.8263	21.2714	311010	191830	119190	48250	26631	21619	117100	75787	41317	145660	89406	56251
>sp|P35276|RAB3D_MOUSE Ras-related protein Rab-3D OS=Mus musculus GN=Rab3d PE=1 SV=1	P35276	RAB3D_MOUSE	+	26.405	4	-0.697192	1.38198	0.61111	0.61372	0.62558	-0.710496	-0.704347	-0.676734	21.7416	22.0565	22.17	21.0546	21.3444	21.7562	1497900	899080	598780	406040	250460	155580	501750	311570	190180	590070	337060	253010
>sp|P11276|FINC_MOUSE Fibronectin OS=Mus musculus GN=Fn1 PE=1 SV=4	P11276	FINC_MOUSE	+	31.792	12	-0.684573	1.37255	0.61265	0.5024	0.78254	-0.706865	-0.993092	-0.353764	21.7038	22.3925	22.995	21.1274	21.234	22.4167	253550	158540	95011	52355	31339	21016	73138	50510	22628	128060	76693	51366
>sp|Q9JJI8|RL38_MOUSE 60S ribosomal protein L38 OS=Mus musculus GN=Rpl38 PE=2 SV=3	Q9JJI8	RL38_MOUSE	+	10.602	4	-0.74858	1.36115	0.524	0.57322	0.70196	-0.932361	-0.802839	-0.510539	20.8779	21.8192	21.7504	19.988	20.9992	21.246	4926100	3051800	1874300	988930	642300	346630	1932200	1233500	698680	2005000	1176000	828990
>sp|Q3UHJ0|AAK1_MOUSE AP2-associated protein kinase 1 OS=Mus musculus GN=Aak1 PE=1 SV=2;>sp|Q3UHJ0-2|AAK1_MOUSE Isoform 2 of AP2-associated protein kinase 1 OS=Mus musculus GN=Aak1	Q3UHJ0	AAK1_MOUSE	+	11.068	2	-1.33399	1.35473	NaN	0.333	0.47251	NA	-1.58641	-1.08158	17.458	19.6567	19.2588	16.6208	17.6786	18.3824	60161	42997	17165	7390.1	4738	2652.1	27271	21750	5520.8	25500	16508	8992
>sp|P14824|ANXA6_MOUSE Annexin A6 OS=Mus musculus GN=Anxa6 PE=1 SV=3	P14824	ANXA6_MOUSE	+	323.31	60	-1.17539	1.34772	0.62035	0.28833	0.48528	-0.688846	-1.79421	-1.04311	27.6944	28.6724	28.9877	27.047	26.9505	27.9539	38766000	26757000	12008000	8087600	4936100	3151500	12670000	9722900	2947600	18008000	12098000	5909200
>sp|Q80WC7|AGFG2_MOUSE Arf-GAP domain and FG repeat-containing protein 2 OS=Mus musculus GN=Agfg2 PE=1 SV=1;>sp|Q80WC7-2|AGFG2_MOUSE Isoform 2 of Arf-GAP domain and FG repeat-containing protein 2 OS=Mus musculus GN=Agfg2	Q80WC7	AGFG2_MOUSE	+	40.484	7	-0.791183	1.33598	0.74623	0.47965	0.53913	-0.422308	-1.05995	-0.891295	22.0755	23.4987	24.2975	21.273	21.9632	23.0296	3471900	2459500	1012300	463600	294660	168940	1062800	790230	272570	1945500	1374600	570830
>sp|O55143|AT2A2_MOUSE Sarcoplasmic/endoplasmic reticulum calcium ATPase 2 OS=Mus musculus GN=Atp2a2 PE=1 SV=2;>sp|O55143-2|AT2A2_MOUSE Isoform 2 of Sarcoplasmic/endoplasmic reticulum calcium ATPase 2 OS=Mus musculus GN=Atp2a2	O55143	AT2A2_MOUSE	+	5.4126	3	-0.983353	1.33346	NaN	0.43928	0.5824	NA	-1.18679	-0.779918	16.5982	19.2247	20.0273	16.3185	17.8057	19.0463	56014	37882	18132	3849.7	2110.9	1738.8	17910	13035	4874.6	34255	22736	11519
>sp|P67984|RL22_MOUSE 60S ribosomal protein L22 OS=Mus musculus GN=Rpl22 PE=1 SV=2	P67984	RL22_MOUSE		5.5845	3	-1.20378	1.22549	0.33492	0.52449	0.4658	-1.57811	-0.931013	-1.10222	18.9441	20.0243	19.7394	17.3064	19.1125	18.4186	881330	611510	269820	166610	126090	40522	408300	266610	141700	306410	218820	87596
>sp|Q60855|RIPK1_MOUSE Receptor-interacting serine/threonine-protein kinase 1 OS=Mus musculus GN=Ripk1 PE=1 SV=1	Q60855	RIPK1_MOUSE		6.2641	4	-0.96715	1.13437	0.7433	0.43353	0.41533	-0.427983	-1.2058	-1.26767	19.788	20.1042	20.5816	19.1521	19.1393	19.7228	165500	105930	59567	43761	26626	17135	50134	33151	16983	71602	46153	25449
>sp|Q3TB92|MILR1_MOUSE Allergin-1 OS=Mus musculus GN=Milr1 PE=1 SV=2;>sp|Q3TB92-2|MILR1_MOUSE Isoform 2 of Allergin-1 OS=Mus musculus GN=Milr1	Q3TB92	MILR1_MOUSE		11.451	2	-0.662778	1.10859	NaN	0.59604	0.66941	NA	-0.746519	-0.579038	17.6152	20.002	20.1135	18.1348	19.7154	19.9905	305040	159010	146030	32573	13385	19188	127390	70002	57392	145070	75624	69448
>sp|P50543|S10AB_MOUSE Protein S100-A11 OS=Mus musculus GN=S100a11 PE=1 SV=1	P50543	S10AB_MOUSE		63.676	4	-0.913409	1.10386	0.69909	0.49543	0.43211	-0.51645	-1.01325	-1.21053	24.4197	24.779	25.9086	23.7623	23.6353	24.9513	34784000	22844000	11940000	7334200	4488400	2845800	8363700	5757700	2606000	19086000	12598000	6488200
>sp|Q9D1A2|CNDP2_MOUSE Cytosolic non-specific dipeptidase OS=Mus musculus GN=Cndp2 PE=1 SV=1	Q9D1A2	CNDP2_MOUSE		6.4116	4	-0.837523	1.08144	NaN	0.56687	0.55243	NA	-0.81891	-0.856136	17.7024	20.1905	19.9436	18.1471	20.0595	19.5038	181790	96730	85056	20142	8531.2	11611	91574	47865	43709	70070	40334	29736
>sp|P43275|H11_MOUSE Histone H1.1 OS=Mus musculus GN=Hist1h1a PE=1 SV=2	P43275	H11_MOUSE		11.01	3	-1.31532	1.0697	NaN	0.31681	0.50968	NA	-1.65831	-0.972336	19.1931	23.8461	24.0177	19.7935	22.0977	22.6211	6358800	4666200	1692600	215440	85624	129820	2795500	2154300	641190	3347800	2426200	921590
>sp|P57787|MOT4_MOUSE Monocarboxylate transporter 4 OS=Mus musculus GN=Slc16a3 PE=1 SV=1	P57787	MOT4_MOUSE		4.4464	3	-0.76794	1.06692	0.64148	0.65056	0.4853	-0.640524	-0.620246	-1.04305	19.1063	20.654	20.5857	19.1044	19.9916	19.4516	339520	210450	129060	62668	31355	31313	149590	91668	57919	127260	87430	39832
>sp|P62082|RS7_MOUSE 40S ribosomal protein S7 OS=Mus musculus GN=Rps7 PE=2 SV=1	P62082	RS7_MOUSE		3.5283	2	-1.04489	1.05721	NaN	0.46471	0.50551	NA	-1.1056	-0.984188	17.174	20.7751	20.1222	16.7537	19.9614	19.3653	489030	308360	180680	25837	14787	11050	281530	179440	102090	181670	114130	67537
>sp|Q5SXY1|CYTSB_MOUSE Cytospin-B OS=Mus musculus GN=Specc1 PE=1 SV=2;>sp|Q5SXY1-2|CYTSB_MOUSE Isoform 2 of Cytospin-B OS=Mus musculus GN=Specc1;>sp|Q5SXY1-3|CYTSB_MOUSE Isoform 4 of Cytospin-B OS=Mus musculus GN=Specc1	Q5SXY1	CYTSB_MOUSE		21.125	4	-1.16835	1.04669	NaN	0.37636	0.52599	NA	-1.40981	-0.926893	17.996	18.565	19.8724	16.3064	17.5813	19.1268	41671	27272	14400	5804.4	4430.9	1373.6	9896.7	6572.9	3323.8	25970	16268	9702.3
>sp|P97429|ANXA4_MOUSE Annexin A4 OS=Mus musculus GN=Anxa4 PE=2 SV=4	P97429	ANXA4_MOUSE		323.31	26	-0.91063	1.01379	0.81333	0.34264	0.54015	-0.298087	-1.54523	-0.888568	26.992	27.7268	27.8577	26.8708	26.2779	27.1285	45221000	28515000	16705000	12200000	6356100	5843700	14452000	10577000	3874600	18569000	11582000	6986900
>sp|Q8VDD5|MYH9_MOUSE Myosin-9 OS=Mus musculus GN=Myh9 PE=1 SV=4	Q8VDD5	MYH9_MOUSE		155.05	28	-0.769348	1.01279	0.76138	0.37612	0.70515	-0.393311	-1.41074	-0.503998	22.6017	23.722	23.7324	21.9498	23.7545	23.3283	604550	328260	276300	100150	61200	38952	269130	133050	136080	235280	134010	101270
>sp|P32883-2|RASK_MOUSE Isoform 2B of GTPase KRas OS=Mus musculus GN=Kras	P32883-2	RASK_MOUSE		33.982	5	-0.66648	0.973691	0.57303	0.48232	0.90489	-0.803317	-1.05194	-0.144186	21.3779	22.409	22.7459	20.2392	20.807	21.8868	2475300	1703100	772220	440330	302800	137520	822600	618770	203830	1212400	781530	430870
>sp|Q9JM96|BORG4_MOUSE Cdc42 effector protein 4 OS=Mus musculus GN=Cdc42ep4 PE=1 SV=1	Q9JM96	BORG4_MOUSE		2.5337	1	-0.969842	0.894683	0.61513	0.42377	NaN	-0.701037	-1.23865	NA	18.6632	19.8681	19.5077	18.4361	18.3185	19.231	189690	117640	72051	42766	23063	19703	71325	53163	18162	75598	41412	34185
>sp|Q61838|A2M_MOUSE Alpha-2-macroglobulin OS=Mus musculus GN=A2m PE=1 SV=3	Q61838	A2M_MOUSE		3.7477	2	-0.936901	0.879876	0.3506	0.48809	0.83288	-1.5121	-1.03478	-0.263819	22.5404	22.8591	22.7975	21.3287	21.7539	22.1399	504610	333310	171300	138630	96830	41805	176900	120770	56135	189070	115720	73356
>sp|P70335|ROCK1_MOUSE Rho-associated protein kinase 1 OS=Mus musculus GN=Rock1 PE=1 SV=1;>sp|P70335-2|ROCK1_MOUSE Isoform 2 of Rho-associated protein kinase 1 OS=Mus musculus GN=Rock1	P70335	ROCK1_MOUSE		4.8971	2	-0.736262	0.805418	NaN	0.49295	0.73101	NA	-1.02049	-0.452037	17.2704	18.7593	19.0386	18.0683	18.1859	19.2087	27285	13416	13870	5093.4	1859.9	3233.5	8728.4	5220.1	3508.3	13464	6335.5	7128.1
>sp|P60843|IF4A1_MOUSE Eukaryotic initiation factor 4A-I OS=Mus musculus GN=Eif4a1 PE=1 SV=1;>sp|P10630|IF4A2_MOUSE Eukaryotic initiation factor 4A-II OS=Mus musculus GN=Eif4a2 PE=2 SV=2;>sp|P10630-2|IF4A2_MOUSE Isoform 2 of Eukaryotic initiation factor 4A	P60843	IF4A1_MOUSE		8.2349	2	-0.812121	0.782307	0.57553	0.56362	NaN	-0.797037	-0.827205	NA	18.5022	19.5949	19.1252	18.7046	19.0868	18.6802	136480	75435	61046	34717	16143	18574	58638	34429	24209	43125	24862	18263
>sp|P63073|IF4E_MOUSE Eukaryotic translation initiation factor 4E OS=Mus musculus GN=Eif4e PE=1 SV=1	P63073	IF4E_MOUSE		2.168	2	-0.723573	0.765728	0.72757	0.50407	NaN	-0.458842	-0.988304	NA	18.391	19.2901	19.2505	17.9862	18.6312	19.6478	281420	146230	135190	54855	31250	23605	95189	58279	36910	131380	56699	74677
>sp|Q8K1T1|LRC25_MOUSE Leucine-rich repeat-containing protein 25 OS=Mus musculus GN=Lrrc25 PE=1 SV=1	Q8K1T1	LRC25_MOUSE		23.349	5	-0.684609	0.686647	0.46144	0.74071	0.70465	-1.11579	-0.433019	-0.505021	20.5822	20.7271	21.4254	19.6252	20.2229	20.788	664330	408130	256200	158570	104660	53910	197300	115710	81584	308470	187760	120710
>sp|Q61029|LAP2B_MOUSE Lamina-associated polypeptide 2, isoforms beta/delta/epsilon/gamma OS=Mus musculus GN=Tmpo PE=1 SV=4;>sp|Q61029-3|LAP2B_MOUSE Isoform Epsilon of Lamina-associated polypeptide 2, isoforms beta/delta/epsilon/gamma OS=Mus musculus GN=Tm	Q61029	LAP2B_MOUSE		20.108	4	-0.898112	0.684237	0.67435	0.42697	NaN	-0.568431	-1.22779	NA	19.0364	18.9336	19.881	18.7336	17.6657	18.604	145060	95425	49633	46361	25603	20757	33745	23844	9901.6	64952	45978	18974
>sp|P08003|PDIA4_MOUSE Protein disulfide-isomerase A4 OS=Mus musculus GN=Pdia4 PE=1 SV=3	P08003	PDIA4_MOUSE		8.092	5	-0.70739	0.646106	NaN	0.46149	0.81273	NA	-1.11563	-0.299152	18.14	20.6673	21.2216	17.6768	19.5164	20.7893	204890	125700	79190	14239	8252.8	5986.6	69005	47578	21426	121650	69870	51777
>sp|P07901|HS90A_MOUSE Heat shock protein HSP 90-alpha OS=Mus musculus GN=Hsp90aa1 PE=1 SV=4	P07901	HS90A_MOUSE		8.1746	3	-0.674197	0.610304	0.59737	0.65743	NaN	-0.743303	-0.605091	NA	19.3635	20.1901	19.2326	18.378	19.4871	18.3411	118010	75359	42653	30764	20440	10323	58519	36252	22268	28730	18667	10062
>sp|Q60875|ARHG2_MOUSE Rho guanine nucleotide exchange factor 2 OS=Mus musculus GN=Arhgef2 PE=1 SV=4;>sp|Q60875-5|ARHG2_MOUSE Isoform 5 of Rho guanine nucleotide exchange factor 2 OS=Mus musculus GN=Arhgef2;>sp|Q60875-4|ARHG2_MOUSE Isoform 4 of Rho guanine	Q60875	ARHG2_MOUSE		2.4762	3	-0.691746	0.602969	0.9211	0.34134	0.75474	-0.11857	-1.55072	-0.405948	19.1447	20.0105	19.921	19.2588	18.692	19.1009	80029	49594	30435	22772	10936	11836	27918	19928	7990.3	29339	18730	10609
>sp|P62827|RAN_MOUSE GTP-binding nuclear protein Ran OS=Mus musculus GN=Ran PE=1 SV=3	P62827	RAN_MOUSE		11.896	3	-0.762334	0.600364	0.53323	0.6518	NaN	-0.90717	-0.617499	NA	18.5941	18.8084	17.9186	17.6673	18.4831	17.1296	165500	100230	65269	54897	35973	18924	75045	41735	33310	35559	22524	13035
>sp|O08992|SDCB1_MOUSE Syntenin-1 OS=Mus musculus GN=Sdcbp PE=1 SV=1	O08992	SDCB1_MOUSE		41.479	4	-1.29369	0.592402	0.32814	0.50706	NaN	-1.60762	-0.979772	NA	22.0997	22.5297	19.6322	19.6885	19.9369	18.5094	1509300	1262400	246860	593270	499390	93881	784290	672770	111520	131750	90288	41462
>sp|Q920I9|WDR7_MOUSE WD repeat-containing protein 7 OS=Mus musculus GN=Wdr7 PE=1 SV=3;>sp|Q920I9-2|WDR7_MOUSE Isoform 2 of WD repeat-containing protein 7 OS=Mus musculus GN=Wdr7	Q920I9	WDR7_MOUSE		5.3173	2	-1.00741	0.581701	0.42294	0.58506	NaN	-1.24148	-0.773344	NA	17.9047	19.2246	18.5261	16.8988	18.5831	18.1813	28840	17401	11439	5177	3456.1	1720.9	14159	8628.3	5531.2	9503.3	5316.7	4186.5
>sp|Q8VBT0|TMX1_MOUSE Thioredoxin-related transmembrane protein 1 OS=Mus musculus GN=Tmx1 PE=1 SV=1	Q8VBT0	TMX1_MOUSE		4.6925	2	-0.662547	0.493097	NaN	0.47782	0.8353	NA	-1.06546	-0.259634	18.1988	20.0269	20.0523	18.3427	18.9702	19.822	422930	245640	177290	63332	30088	33244	158190	106830	51357	201420	108730	92687
>sp|Q91Z96|BMP2K_MOUSE BMP-2-inducible protein kinase OS=Mus musculus GN=Bmp2k PE=1 SV=1;>sp|Q91Z96-2|BMP2K_MOUSE Isoform 2 of BMP-2-inducible protein kinase OS=Mus musculus GN=Bmp2k	Q91Z96	BMP2K_MOUSE		3.6408	3	-0.69084	0.46889	0.54063	0.70986	NaN	-0.887287	-0.494394	NA	18.9834	18.1674	19.0912	18.4514	17.9571	18.4386	49774	29174	20600	18654	11027	7626.7	11678	6263.7	5414.2	19442	11883	7559
>sp|Q8VEK0|CC50A_MOUSE Cell cycle control protein 50A OS=Mus musculus GN=Tmem30a PE=1 SV=1	Q8VEK0	CC50A_MOUSE		25.526	3	-0.716123	0.182613	NaN	0.28623	1.2946	NA	-1.80475	0.372506	16.9771	18.8639	19.4692	16.3599	18.0187	20.1674	178700	83246	95455	13320	8063.4	5256.4	46416	29819	16597	118960	45363	73601
>sp|P10639|THIO_MOUSE Thioredoxin OS=Mus musculus GN=Txn PE=1 SV=3	P10639	THIO_MOUSE	+	8.48	4	-0.653302	1.68572	0.63701	0.53786	0.75023	-0.650612	-0.894697	-0.414595	20.6162	21.7951	22.0326	20.0964	21.1378	21.6865	2334300	1362300	971920	389750	229620	160140	849470	519840	329630	1095000	612870	482150
>sp|P17742|PPIA_MOUSE Peptidyl-prolyl cis-trans isomerase A OS=Mus musculus GN=Ppia PE=1 SV=2	P17742	PPIA_MOUSE	+	58.977	8	-0.651435	2.78235	0.70019	0.54281	0.67894	-0.514182	-0.881481	-0.558644	23.374	23.7222	24.0145	22.8203	22.9473	23.4501	6861100	4165600	2695400	1827700	1087100	740620	2192600	1383900	808780	2840700	1694700	1146000
>sp|P09411|PGK1_MOUSE Phosphoglycerate kinase 1 OS=Mus musculus GN=Pgk1 PE=1 SV=4	P09411	PGK1_MOUSE	+	39.49	7	-0.648348	2.67342	0.66946	0.56309	0.68894	-0.57893	-0.828563	-0.53755	21.1852	22.3868	22.3236	20.8657	21.5163	21.7673	830660	504510	326140	165200	91707	73488	326280	210920	115370	339180	201890	137290
>sp|Q91XV3|BASP1_MOUSE Brain acid soluble protein 1 OS=Mus musculus GN=Basp1 PE=1 SV=3	Q91XV3	BASP1_MOUSE	+	84.815	15	-0.645606	1.75468	0.71577	0.50792	0.71844	-0.482432	-0.977327	-0.47706	24.0692	24.9077	25.3281	23.6297	23.927	24.9553	15266000	9119800	6145800	3058100	1760200	1297900	4742300	3147400	1594900	7465200	4212200	3253000
>sp|P40124|CAP1_MOUSE Adenylyl cyclase-associated protein 1 OS=Mus musculus GN=Cap1 PE=1 SV=4	P40124	CAP1_MOUSE	+	87.429	6	-0.640474	2.12045	0.69243	0.52331	0.72855	-0.53026	-0.934262	-0.4569	21.391	22.9688	22.7975	21.194	22.0916	22.4379	1140700	675900	464800	190700	101850	88853	469560	304040	165520	480440	270010	210430
>sp|P48999|LOX5_MOUSE Arachidonate 5-lipoxygenase OS=Mus musculus GN=Alox5 PE=1 SV=3	P48999	LOX5_MOUSE	+	51.878	7	-0.639692	2.412	0.65586	0.57108	0.70598	-0.60854	-0.808235	-0.502301	21.0911	21.6887	22.5656	20.3339	21.2329	21.339	537070	347700	189370	104570	65703	38871	171910	99421	72485	260590	182580	78016
>sp|Q9DBS1|TMM43_MOUSE Transmembrane protein 43 OS=Mus musculus GN=Tmem43 PE=1 SV=1	Q9DBS1	TMM43_MOUSE	+	53.335	5	-0.638999	3.0047	0.68858	0.56466	0.68106	-0.538304	-0.824546	-0.554146	21.0344	21.913	22.0503	20.3884	20.9943	21.6011	776470	474530	301940	160020	97627	62388	274440	179490	94951	342010	197410	144600
>sp|Q91VZ6|SMAP1_MOUSE Stromal membrane-associated protein 1 OS=Mus musculus GN=Smap1 PE=1 SV=1	Q91VZ6	SMAP1_MOUSE		7.3512	4	-0.637681	1.26357	0.64188	0.62426	0.66267	-0.639624	-0.679781	-0.593637	20.4698	21.3625	22.6814	20.2782	20.8155	22.2234	2098700	1208300	890420	302650	161360	141290	504640	299590	205050	1291400	747360	544080
>sp|Q91YQ5|RPN1_MOUSE Dolichyl-diphosphooligosaccharide--protein glycosyltransferase subunit 1 OS=Mus musculus GN=Rpn1 PE=1 SV=1	Q91YQ5	RPN1_MOUSE	+	41.8	13	-0.632185	1.55902	0.68112	0.51734	0.76222	-0.554019	-0.950815	-0.391721	21.8263	22.6897	22.7075	21.5098	22.1672	22.3182	817800	468470	349330	181210	100500	80703	310140	182850	127290	326450	185120	141340
>sp|P43274|H14_MOUSE Histone H1.4 OS=Mus musculus GN=Hist1h1e PE=1 SV=2	P43274	H14_MOUSE	+	11.767	4	-0.62877	2.38573	0.69205	0.57159	0.68382	-0.531052	-0.806947	-0.548311	22.6943	23.632	23.7169	22.1341	22.7567	23.4063	6264600	3730500	2534100	1265500	754060	511420	2231900	1444500	787410	2767300	1532000	1235200
>sp|P09528|FRIH_MOUSE Ferritin heavy chain OS=Mus musculus GN=Fth1 PE=1 SV=2	P09528	FRIH_MOUSE		29.897	9	-0.627333	0.814639	0.6864	0.71043	0.55637	-0.542879	-0.493236	-0.845883	24.3643	24.7312	25.2126	23.9015	24.3224	24.3615	13321000	8029800	5291200	3387800	1963300	1424500	4439100	2531900	1907200	5494200	3534600	1959500
>sp|O70404|VAMP8_MOUSE Vesicle-associated membrane protein 8 OS=Mus musculus GN=Vamp8 PE=1 SV=1	O70404	VAMP8_MOUSE	+	34.407	6	-0.621432	1.41842	0.5794	0.62918	0.75342	-0.787368	-0.668455	-0.408474	24.2035	25.1209	25.408	23.3645	24.4975	24.9538	27886000	16722000	11164000	5020000	3219900	1800100	10029000	6081200	3947700	12837000	7420400	5416200
>sp|Q9WVL3|S12A7_MOUSE Solute carrier family 12 member 7 OS=Mus musculus GN=Slc12a7 PE=1 SV=1;>sp|Q9WVL3-2|S12A7_MOUSE Isoform 2 of Solute carrier family 12 member 7 OS=Mus musculus GN=Slc12a7	Q9WVL3	S12A7_MOUSE	+	40.885	3	-0.620605	2.13891	0.68403	0.62737	0.64112	-0.547868	-0.672612	-0.641334	19.7285	20.3238	20.2305	19.3857	19.7007	19.7793	129960	75807	54155	34526	19305	15222	48102	29165	18937	47334	27337	19997
>sp|Q9D771|TM206_MOUSE Transmembrane protein 206 OS=Mus musculus GN=Tmem206 PE=1 SV=1	Q9D771	TM206_MOUSE	+	12.732	4	-0.616364	1.35771	0.60514	0.57374	0.79946	-0.724659	-0.801531	-0.322902	20.3336	21.4995	21.5515	19.801	20.8921	21.4033	866200	490660	375540	148990	88092	60899	327390	197660	129740	389820	204920	184910
>sp|Q9DCR2|AP3S1_MOUSE AP-3 complex subunit sigma-1 OS=Mus musculus GN=Ap3s1 PE=1 SV=2	Q9DCR2	AP3S1_MOUSE	+	18.655	5	-0.609981	1.98077	0.64038	0.58222	0.75441	-0.643	-0.780364	-0.406579	20.6246	21.8973	21.9798	19.9178	21.4152	21.897	1927900	1073200	854700	289690	179630	110050	744730	434020	310720	893490	459560	433930
>sp|P47753|CAZA1_MOUSE F-actin-capping protein subunit alpha-1 OS=Mus musculus GN=Capza1 PE=1 SV=4	P47753	CAZA1_MOUSE	+	11.579	2	-0.609232	1.34569	0.61091	0.61159	0.754	-0.710968	-0.709363	-0.407364	19.7444	20.7455	20.8779	19.4157	19.9536	20.6083	605900	351030	254870	121360	67565	53798	213340	135230	78106	271200	148230	122960
>sp|P62962|PROF1_MOUSE Profilin-1 OS=Mus musculus GN=Pfn1 PE=1 SV=2	P62962	PROF1_MOUSE	+	22.472	6	-0.606372	1.55212	0.63552	0.64684	0.68939	-0.653991	-0.628519	-0.536608	21.8671	22.6443	22.7399	21.3121	21.8159	22.2427	3182600	1931700	1250900	714300	425010	289290	1138600	728390	410190	1329700	778310	551400
>sp|P35585|AP1M1_MOUSE AP-1 complex subunit mu-1 OS=Mus musculus GN=Ap1m1 PE=1 SV=3	P35585	AP1M1_MOUSE		12.394	5	-0.601278	0.671203	NaN	0.66282	0.65554	NA	-0.593311	-0.609244	17.4153	19.9254	21.0402	16.8715	20.7427	21.1713	302520	133080	169440	11788	6992.1	4796.1	110010	39829	70186	180720	86258	94462
>sp|P14106|C1QB_MOUSE Complement C1q subcomponent subunit B OS=Mus musculus GN=C1qb PE=1 SV=2	P14106	C1QB_MOUSE	+	9.7898	2	-0.59805	2.03053	NaN	0.58097	0.75125	NA	-0.783464	-0.412635	18.0706	20.0491	20.3973	18.4519	19.2764	20.3209	420380	228430	191950	52822	22941	29881	143330	90412	52916	224240	115080	109150
>sp|P11152|LIPL_MOUSE Lipoprotein lipase OS=Mus musculus GN=Lpl PE=1 SV=3	P11152	LIPL_MOUSE	+	44.866	7	-0.596486	2.22009	0.6816	0.60551	0.70092	-0.553003	-0.723777	-0.512678	21.376	22.4322	22.1061	21.0688	21.6655	21.8812	1061100	614060	447070	234340	129590	104740	427880	269490	158390	398910	214970	183940
>sp|O08917|FLOT1_MOUSE Flotillin-1 OS=Mus musculus GN=Flot1 PE=1 SV=1	O08917	FLOT1_MOUSE	+	106.09	21	-0.594661	2.26818	0.69594	0.57994	0.71947	-0.522965	-0.786024	-0.474994	23.8169	24.652	24.6756	23.4178	23.8549	24.3662	4294100	2516200	1777900	962400	547340	415050	1538300	976360	561940	1793400	992500	800920
>sp|Q9QXW9|LAT2_MOUSE Large neutral amino acids transporter small subunit 2 OS=Mus musculus GN=Slc7a8 PE=1 SV=1	Q9QXW9	LAT2_MOUSE		10.724	2	-0.593213	0.752931	0.51336	0.72704	0.78036	-0.961957	-0.459893	-0.357788	20.1403	20.6805	20.7055	18.9671	20.2668	20.4373	516010	303080	212930	111210	77047	34164	196150	112040	84109	208650	113990	94655
>sp|P62835|RAP1A_MOUSE Ras-related protein Rap-1A OS=Mus musculus GN=Rap1a PE=2 SV=1	P62835	RAP1A_MOUSE		3.5234	1	-0.588691	0.467314	0.52898	NaN	0.83586	-0.918715	NA	-0.258667	20.2997	19.8748	21.0622	19.2221	19.3734	20.8526	762590	444160	318420	190230	129070	61153	164060	96142	67917	408300	218950	189350
>sp|Q810A7|DDX42_MOUSE ATP-dependent RNA helicase DDX42 OS=Mus musculus GN=Ddx42 PE=1 SV=3;>sp|Q810A7-2|DDX42_MOUSE Isoform 2 of ATP-dependent RNA helicase DDX42 OS=Mus musculus GN=Ddx42	Q810A7	DDX42_MOUSE	+	10.352	4	-0.584798	1.78152	0.75018	0.57502	0.68711	-0.414691	-0.798316	-0.541387	20.1155	19.656	21.2399	19.8801	19.1757	20.6481	173610	100880	72735	47748	25818	21930	32234	18776	13458	93632	56286	37346
>sp|P15864|H12_MOUSE Histone H1.2 OS=Mus musculus GN=Hist1h1c PE=1 SV=2	P15864	H12_MOUSE		7.7272	4	-0.584436	0.977286	0.56119	0.63543	0.83181	-0.833439	-0.654195	-0.265674	23.3906	24.6891	25.159	22.9072	24.149	24.796	14568000	8390200	6177500	2095900	1221900	873980	5072400	3005500	2066900	7399400	4162700	3236700
>sp|Q99KV1|DJB11_MOUSE DnaJ homolog subfamily B member 11 OS=Mus musculus GN=Dnajb11 PE=1 SV=1	Q99KV1	DJB11_MOUSE	+	5.0836	4	-0.580681	2.04401	0.68878	0.58908	0.73678	-0.537885	-0.763465	-0.440694	18.8624	19.9111	20.6113	18.2979	18.8934	20.1733	315990	191520	124470	49928	29787	20141	92050	61617	30433	174020	100110	73901
>sp|P62889|RL30_MOUSE 60S ribosomal protein L30 OS=Mus musculus GN=Rpl30 PE=2 SV=2	P62889	RL30_MOUSE		2.5927	2	-0.579128	0.575447	0.82251	0.54474	NaN	-0.281895	-0.87636	NA	17.5278	18.7677	18.0364	17.9869	18.3794	17.9238	292260	150690	141570	74790	31495	43294	131220	74384	56832	86250	44809	41441
>sp|Q91XL9|OSBL1_MOUSE Oxysterol-binding protein-related protein 1 OS=Mus musculus GN=Osbpl1a PE=1 SV=2	Q91XL9	OSBL1_MOUSE	+	31.019	13	-0.572111	2.23635	0.75763	0.56901	0.70592	-0.400435	-0.813474	-0.502423	21.7802	24.5066	22.7036	21.4027	23.0524	22.2648	995660	671920	323740	124980	70617	54361	637930	467370	170570	232740	133930	98811
>sp|Q01853|TERA_MOUSE Transitional endoplasmic reticulum ATPase OS=Mus musculus GN=Vcp PE=1 SV=4	Q01853	TERA_MOUSE	+	11.239	8	-0.570594	1.47852	0.76729	0.55815	0.71284	-0.382156	-0.841275	-0.48835	21.0962	21.4642	21.4667	20.4896	20.4017	20.9383	286670	178510	108150	82536	49819	32717	95073	64292	30782	109060	64402	44654
>sp|Q9Z1T1|AP3B1_MOUSE AP-3 complex subunit beta-1 OS=Mus musculus GN=Ap3b1 PE=1 SV=2	Q9Z1T1	AP3B1_MOUSE	+	73.196	24	-0.568035	1.83586	0.67131	0.59704	0.76575	-0.574949	-0.744101	-0.385055	23.1663	24.2334	24.4257	22.844	23.3949	24.0504	1564400	922730	641640	302540	168100	134440	549170	352210	196960	712660	402410	310240
>sp|Q9DC37|MFSD1_MOUSE Major facilitator superfamily domain-containing protein 1 OS=Mus musculus GN=Mfsd1 PE=1 SV=1	Q9DC37	MFSD1_MOUSE		16.911	7	-0.565545	1.20912	0.60523	0.60657	0.84035	-0.724445	-0.721254	-0.250938	22.4838	24.0132	24.5066	21.6536	23.3644	24.0916	6046700	3587100	2459600	704950	451180	253770	2133100	1302400	830710	3208600	1833500	1375200
>sp|Q9JIW9|RALB_MOUSE Ras-related protein Ral-B OS=Mus musculus GN=Ralb PE=2 SV=1	Q9JIW9	RALB_MOUSE	+	39.596	9	-0.564539	1.39449	0.75745	0.51378	0.7944	-0.400777	-0.960777	-0.332062	22.4664	23.0319	23.2777	22.0379	22.452	23.2275	4933800	2726600	2207200	1122300	643880	478440	1590400	952880	637530	2221100	1129900	1091200
>sp|A1L314|MPEG1_MOUSE Macrophage-expressed gene 1 protein OS=Mus musculus GN=Mpeg1 PE=2 SV=1	A1L314	MPEG1_MOUSE	+	132.78	15	-0.559076	1.6769	0.78063	0.55111	0.72681	-0.357289	-0.859588	-0.46035	24.8235	25.5759	25.6502	24.5722	24.8612	25.302	8184100	4727400	3456700	1951300	1060400	890900	2874700	1786300	1088400	3358100	1880700	1477400
>sp|P29341|PABP1_MOUSE Polyadenylate-binding protein 1 OS=Mus musculus GN=Pabpc1 PE=1 SV=2	P29341	PABP1_MOUSE	+	12.109	5	-0.558251	1.44955	0.72093	0.53278	0.81547	-0.472069	-0.908388	-0.294296	20.6687	21.3349	21.3506	20.3958	20.5417	21.652	366320	194060	172260	84624	46302	38322	115880	73479	42399	165820	74277	91538
>sp|Q3THW5|H2AV_MOUSE Histone H2A.V OS=Mus musculus GN=H2afv PE=1 SV=3;>sp|P0C0S6|H2AZ_MOUSE Histone H2A.Z OS=Mus musculus GN=H2afz PE=1 SV=2	Q3THW5	H2AV_MOUSE	+	27.912	3	-0.557995	1.76569	0.78292	0.57566	0.69534	-0.353063	-0.796711	-0.52421	23.309	23.591	23.7903	22.5127	22.7257	23.4174	12332000	7507400	4824500	3275300	2078500	1196800	3914400	2527200	1387200	5142200	2901600	2240500
>sp|P62259|1433E_MOUSE 14-3-3 protein epsilon OS=Mus musculus GN=Ywhae PE=1 SV=1	P62259	1433E_MOUSE	+	16.077	7	-0.55757	2.19432	0.74591	0.58064	0.72422	-0.422927	-0.784284	-0.4655	20.8404	21.5298	21.4419	20.1738	21.3125	21.088	810010	456110	353900	180020	110440	69578	331300	178100	153200	298700	167580	131120
>sp|P17182|ENOA_MOUSE Alpha-enolase OS=Mus musculus GN=Eno1 PE=1 SV=3	P17182	ENOA_MOUSE		110.95	14	-0.555113	1.27071	0.81925	0.51729	0.74393	-0.287624	-0.950955	-0.426761	23.0237	23.5226	23.7029	22.6798	22.5692	23.3362	2625700	1556100	1069600	693020	387610	305410	830640	547780	282860	1102100	620700	481380
>sp|Q99PT1|GDIR1_MOUSE Rho GDP-dissociation inhibitor 1 OS=Mus musculus GN=Arhgdia PE=1 SV=3	Q99PT1	GDIR1_MOUSE		5.0372	3	-0.554541	1.14298	0.78396	0.65328	0.61632	-0.351148	-0.614227	-0.698248	19.3144	19.6594	20.7467	18.808	19.3307	19.6861	577920	359930	217980	123430	72439	50994	165270	92005	73262	289220	195490	93727
>sp|Q9JKC8|AP3M1_MOUSE AP-3 complex subunit mu-1 OS=Mus musculus GN=Ap3m1 PE=1 SV=1	Q9JKC8	AP3M1_MOUSE	+	43.9	7	-0.554383	1.57483	0.69372	0.59876	0.76016	-0.527575	-0.73995	-0.395625	22.6435	23.5842	23.6468	21.9875	22.6851	23.173	2391800	1466400	925420	486810	297810	189000	878170	571630	306540	1026900	596990	429880
>sp|P35564|CALX_MOUSE Calnexin OS=Mus musculus GN=Canx PE=1 SV=1	P35564	CALX_MOUSE	+	45.794	14	-0.54791	1.97506	0.77365	0.55592	0.7441	-0.370247	-0.847051	-0.426432	23.5141	24.2047	24.0452	22.9998	23.2072	23.8674	2562600	1519600	1043000	636490	374380	262110	906840	604210	302630	1019200	540980	478240
>sp|P53026|RL10A_MOUSE 60S ribosomal protein L10a OS=Mus musculus GN=Rpl10a PE=1 SV=3	P53026	RL10A_MOUSE	+	13.672	6	-0.54523	2.18556	0.75421	0.615	0.69381	-0.406962	-0.701342	-0.527387	20.2305	21.0623	21.8008	19.7993	20.2305	21.3907	1196500	707320	489210	214260	123020	91239	341990	218970	123020	640290	365330	274950
>sp|P63017|HSP7C_MOUSE Heat shock cognate 71 kDa protein OS=Mus musculus GN=Hspa8 PE=1 SV=1	P63017	HSP7C_MOUSE	+	197.95	30	-0.545161	2.71759	0.71871	0.60162	0.74438	-0.476518	-0.733076	-0.425889	25.4975	26.3322	26.7599	25.0871	25.6166	26.2514	12499000	7439300	5059800	2515600	1435500	1080100	4119200	2560100	1559000	5864300	3443600	2420700
>sp|Q9CWZ7|SNAG_MOUSE Gamma-soluble NSF attachment protein OS=Mus musculus GN=Napg PE=1 SV=1	Q9CWZ7	SNAG_MOUSE	+	32.367	5	-0.544129	1.51432	0.81584	0.57763	0.68446	-0.293642	-0.791782	-0.546962	19.6288	21.2786	21.3104	19.4063	20.6981	20.9206	574220	330830	243380	83641	45038	38603	235840	141320	94510	254740	144470	110270
>sp|Q6URW6|MYH14_MOUSE Myosin-14 OS=Mus musculus GN=Myh14 PE=1 SV=1;>sp|Q6URW6-2|MYH14_MOUSE Isoform 2 of Myosin-14 OS=Mus musculus GN=Myh14;>sp|Q6URW6-3|MYH14_MOUSE Isoform 3 of Myosin-14 OS=Mus musculus GN=Myh14	Q6URW6	MYH14_MOUSE	+	4.2256	2	-0.535003	1.33818	0.76235	0.52105	0.82758	-0.391475	-0.940506	-0.273029	19.4594	19.972	20.2011	19.0846	19.1425	20.0102	49474	28410	21064	12277	6931.4	5345.8	15453	9888.1	5564.6	21744	11591	10154
>sp|Q60631|GRB2_MOUSE Growth factor receptor-bound protein 2 OS=Mus musculus GN=Grb2 PE=1 SV=1;>sp|Q60631-2|GRB2_MOUSE Isoform 2 of Growth factor receptor-bound protein 2 OS=Mus musculus GN=Grb2	Q60631	GRB2_MOUSE	+	10.401	4	-0.534668	1.44544	0.82189	0.5496	0.72826	-0.282983	-0.863546	-0.457474	19.9519	20.6415	21.2527	19.7368	20.3562	21.0456	680630	367750	312880	134850	72441	62407	212710	116840	95870	333080	178470	154610
>sp|P20029|GRP78_MOUSE 78 kDa glucose-regulated protein OS=Mus musculus GN=Hspa5 PE=1 SV=3	P20029	GRP78_MOUSE	+	323.31	28	-0.527737	1.37667	0.78562	0.55354	0.76744	-0.348096	-0.853241	-0.381874	24.7161	25.5745	25.5653	24.4089	24.79	25.1828	7218300	4239300	2979000	1661100	918650	742470	2632500	1665600	966970	2924600	1655100	1269600
>sp|P55302|AMRP_MOUSE Alpha-2-macroglobulin receptor-associated protein OS=Mus musculus GN=Lrpap1 PE=1 SV=1	P55302	AMRP_MOUSE	+	6.0245	3	-0.521958	1.63547	0.68959	0.62436	0.78451	-0.536189	-0.67955	-0.350136	18.446	19.0161	20.0048	18.8794	18.4712	19.7607	193330	102070	91260	44177	18795	25382	47030	27904	19126	102130	55374	46752
>sp|P47955|RLA1_MOUSE 60S acidic ribosomal protein P1 OS=Mus musculus GN=Rplp1 PE=2 SV=1	P47955	RLA1_MOUSE		39.105	1	-0.520161	0.734497	0.90906	0.59645	0.62529	-0.137553	-0.745527	-0.677403	20.5226	21.4678	21.4852	20.2731	20.4925	20.5011	3856100	2447400	1408700	924470	502100	422370	1458500	966780	491720	1473200	978510	494650
>sp|Q9EQK5|MVP_MOUSE Major vault protein OS=Mus musculus GN=Mvp PE=1 SV=4	Q9EQK5	MVP_MOUSE		17.028	6	-0.515818	0.978166	0.74826	0.49515	0.92338	-0.418388	-1.01406	-0.115004	20.1734	21.2307	20.8136	19.9942	20.4658	21.0374	225140	121920	103220	49486	26278	23208	86869	54685	32183	88784	40956	47829
>sp|P18760|COF1_MOUSE Cofilin-1 OS=Mus musculus GN=Cfl1 PE=1 SV=3	P18760	COF1_MOUSE	+	26.72	7	-0.513228	1.52671	0.77222	0.5289	0.84216	-0.372916	-0.918933	-0.247834	22.8959	24.0898	24.4119	22.4686	23.2598	23.9901	8048900	4798000	3251000	1360800	780440	580400	2789800	1785500	1004400	3898300	2232100	1666200
>sp|P14733|LMNB1_MOUSE Lamin-B1 OS=Mus musculus GN=Lmnb1 PE=1 SV=3	P14733	LMNB1_MOUSE		9.3055	5	-0.512396	0.725995	0.55333	0.73801	0.84375	-0.853788	-0.438288	-0.245112	18.2971	20.3429	21.2669	17.6664	19.4664	20.4421	181460	115980	65472	14725	8946.8	5778.5	57065	36943	20122	109670	70095	39571
>sp|Q91VI7|RINI_MOUSE Ribonuclease inhibitor OS=Mus musculus GN=Rnh1 PE=1 SV=1	Q91VI7	RINI_MOUSE		8.9722	4	-0.505867	0.785742	NaN	0.67071	0.73944	NA	-0.576239	-0.435495	18.2655	19.9499	18.8428	17.9059	19.5965	18.6175	129540	71923	57621	22428	12604	9823.8	72222	40513	31709	34894	18807	16087
>sp|Q61233|PLSL_MOUSE Plastin-2 OS=Mus musculus GN=Lcp1 PE=1 SV=4	Q61233	PLSL_MOUSE	+	56.831	15	-0.504626	2.18887	0.78716	0.5842	0.76147	-0.345271	-0.775466	-0.393141	22.7116	23.5215	23.645	22.4616	22.947	23.4174	1543100	865620	677430	341740	185640	156100	543970	325430	218540	657340	354550	302790
>sp|Q9CY50|SSRA_MOUSE Translocon-associated protein subunit alpha OS=Mus musculus GN=Ssr1 PE=1 SV=1	Q9CY50	SSRA_MOUSE		6.0233	2	-0.501644	1.08205	0.77206	0.69406	0.65754	-0.373215	-0.526868	-0.604849	19.0684	19.4003	19.6455	18.9444	18.7527	19.2276	362190	206190	156010	105420	54976	50447	113360	69194	44170	143410	82016	61390
>sp|P52480|KPYM_MOUSE Pyruvate kinase PKM OS=Mus musculus GN=Pkm PE=1 SV=4;>sp|P52480-2|KPYM_MOUSE Isoform M1 of Pyruvate kinase PKM OS=Mus musculus GN=Pkm	P52480	KPYM_MOUSE	+	244.12	25	-0.492923	1.35653	0.74201	0.55638	0.86909	-0.430489	-0.845858	-0.202423	25.504	26.3598	26.4549	25.2466	25.5301	26.282	11986000	6839100	5147200	2648300	1442000	1206300	4077900	2609700	1468200	5260100	2787500	2472600
>sp|P06151|LDHA_MOUSE L-lactate dehydrogenase A chain OS=Mus musculus GN=Ldha PE=1 SV=3	P06151	LDHA_MOUSE		5.1621	2	-0.490967	0.594212	0.9697	0.46848	0.79302	-0.0443896	-1.09394	-0.334571	18.5351	19.8922	19.9981	18.7022	19.1226	19.5268	230710	133340	97368	44797	21103	23695	85771	54061	31710	100140	58177	41963
>sp|P29391|FRIL1_MOUSE Ferritin light chain 1 OS=Mus musculus GN=Ftl1 PE=1 SV=2;>sp|P49945|FRIL2_MOUSE Ferritin light chain 2 OS=Mus musculus GN=Ftl2 PE=2 SV=2	P29391	FRIL1_MOUSE		110.59	13	-0.490036	0.693768	0.82293	0.74339	0.59003	-0.281158	-0.427809	-0.76114	23.749	24.0003	23.7923	23.623	24.0916	23.1223	7111200	3783900	3327300	2251400	1174800	1076600	2888200	1398400	1489800	1971600	1210700	760910
>sp|P30204|MSRE_MOUSE Macrophage scavenger receptor types I and II OS=Mus musculus GN=Msr1 PE=1 SV=3;>sp|P30204-2|MSRE_MOUSE Isoform II of Macrophage scavenger receptor types I and II OS=Mus musculus GN=Msr1	P30204	MSRE_MOUSE	+	82.111	12	-0.489362	1.31274	0.68064	0.61852	0.8586	-0.555036	-0.693108	-0.219942	25.2331	25.8968	26.4755	24.4111	25.0089	26.0184	11009000	6731900	4277300	2129300	1360000	769280	3318500	2154300	1164200	5561500	3217600	2343900
>sp|Q9R1C7|PR40A_MOUSE Pre-mRNA-processing factor 40 homolog A OS=Mus musculus GN=Prpf40a PE=1 SV=1;>sp|Q9R1C7-2|PR40A_MOUSE Isoform 2 of Pre-mRNA-processing factor 40 homolog A OS=Mus musculus GN=Prpf40a	Q9R1C7	PR40A_MOUSE	+	22.186	11	-0.488093	1.47288	0.72587	0.59726	0.83596	-0.462217	-0.743569	-0.258494	21.786	22.5185	23.539	21.3198	21.7881	22.9103	1026700	623200	403480	178110	103320	74789	275130	171660	103470	573450	348230	225220
>sp|Q9QZH3|PPIE_MOUSE Peptidyl-prolyl cis-trans isomerase E OS=Mus musculus GN=Ppie PE=2 SV=2	Q9QZH3	PPIE_MOUSE		1.8917	1	-0.485977	0.685928	0.7491	0.68057	NaN	-0.41677	-0.555185	NA	19.7857	20.6302	20.5778	19.3756	20.0608	20.4935	458870	255740	203130	99002	56490	42511	169790	101440	68354	190080	97817	92261
>sp|Q9WVA4|TAGL2_MOUSE Transgelin-2 OS=Mus musculus GN=Tagln2 PE=1 SV=4	Q9WVA4	TAGL2_MOUSE	+	67.972	6	-0.48551	2.18308	0.76267	0.58473	0.81705	-0.390869	-0.774157	-0.291504	22.5236	23.2706	23.4021	22.0688	22.5674	23.0751	3334700	1945300	1389400	744920	430680	314240	1166700	722770	443960	1423000	791800	631220
>sp|Q8BT60|CPNE3_MOUSE Copine-3 OS=Mus musculus GN=Cpne3 PE=2 SV=2	Q8BT60	CPNE3_MOUSE		43.531	11	-0.4849	0.931709	0.85263	0.49008	0.8731	-0.230008	-1.02891	-0.195781	23.0403	23.5368	25.5079	22.8824	22.6392	23.8753	4267900	2978700	1289300	711230	375040	336180	813160	529120	284030	2743500	2074500	669050
>sp|P20491|FCERG_MOUSE High affinity immunoglobulin epsilon receptor subunit gamma OS=Mus musculus GN=Fcer1g PE=1 SV=1	P20491	FCERG_MOUSE		18.142	2	-0.48311	1.23955	0.66373	0.65608	0.84093	-0.591332	-0.608056	-0.249942	22.3647	23.4404	23.8512	21.8089	22.678	23.7175	28048000	15958000	12089000	4537200	2700300	1837000	9046900	5691600	3355300	14464000	7566500	6897000
>sp|Q01768|NDKB_MOUSE Nucleoside diphosphate kinase B OS=Mus musculus GN=Nme2 PE=1 SV=1;>sp|P15532|NDKA_MOUSE Nucleoside diphosphate kinase A OS=Mus musculus GN=Nme1 PE=1 SV=1	Q01768	NDKB_MOUSE		2.4734	2	-0.481586	0.579966	NaN	0.72428	0.70819	NA	-0.465381	-0.497792	17.6112	19.0901	20.449	17.8003	19.3291	19.5201	348040	199060	148980	38953	18202	20751	110610	50733	59875	198480	130130	68350
>sp|Q80ZJ1|RAP2A_MOUSE Ras-related protein Rap-2a OS=Mus musculus GN=Rap2a PE=1 SV=2	Q80ZJ1	RAP2A_MOUSE		7.2003	3	-0.477167	0.999095	0.64347	0.61229	0.941	-0.636055	-0.707713	-0.0877334	20.612	20.7174	21.6078	21.5578	20.0173	21.8949	1214200	543550	670650	390800	133550	257250	232110	143680	88434	591290	266330	324960
>sp|Q9WU78|PDC6I_MOUSE Programmed cell death 6-interacting protein OS=Mus musculus GN=Pdcd6ip PE=1 SV=3;>sp|Q9WU78-3|PDC6I_MOUSE Isoform 3 of Programmed cell death 6-interacting protein OS=Mus musculus GN=Pdcd6ip	Q9WU78	PDC6I_MOUSE		19.827	9	-0.472878	1.13005	0.8619	0.54376	0.79815	-0.214408	-0.878958	-0.325268	20.5115	21.4508	21.3254	20.8948	20.5319	21.0795	275450	151930	123520	74880	32495	42385	95273	62313	32960	105300	57126	48174
>sp|P48678|LMNA_MOUSE Prelamin-A/C OS=Mus musculus GN=Lmna PE=1 SV=2;>sp|P48678-2|LMNA_MOUSE Isoform C of Prelamin-A/C OS=Mus musculus GN=Lmna;>sp|P48678-3|LMNA_MOUSE Isoform C2 of Prelamin-A/C OS=Mus musculus GN=Lmna	P48678	LMNA_MOUSE		92.078	29	-0.467757	0.802255	0.97911	0.5717	0.67542	-0.0304571	-0.80667	-0.566143	23.9024	24.5971	25.4066	23.8174	24.0292	24.9625	3491500	1989200	1502300	708440	364660	343780	988340	590190	398140	1794700	1034400	760330
>sp|Q922Q8|LRC59_MOUSE Leucine-rich repeat-containing protein 59 OS=Mus musculus GN=Lrrc59 PE=1 SV=1	Q922Q8	LRC59_MOUSE	+	6.9508	3	-0.466246	1.51412	0.83735	0.60406	0.74981	-0.256097	-0.727236	-0.415403	19.2237	19.1901	19.7714	19.2843	18.0342	19.4125	265000	150380	114620	89335	43730	45605	61899	42725	19175	113770	63924	49844
>sp|P10852|4F2_MOUSE 4F2 cell-surface antigen heavy chain OS=Mus musculus GN=Slc3a2 PE=1 SV=1;>sp|P10852-2|4F2_MOUSE Isoform 2 of 4F2 cell-surface antigen heavy chain OS=Mus musculus GN=Slc3a2	P10852	4F2_MOUSE	+	47.595	10	-0.465107	2.53511	0.75756	0.60297	0.83225	-0.400568	-0.729842	-0.264911	23.1792	24.0358	24.2426	22.9553	23.3429	23.9332	2904900	1662400	1242500	629680	339230	290460	994230	614250	379980	1281000	708910	572090
>sp|Q3UHD6|SNX27_MOUSE Sorting nexin-27 OS=Mus musculus GN=Snx27 PE=1 SV=2;>sp|Q3UHD6-2|SNX27_MOUSE Isoform 2 of Sorting nexin-27 OS=Mus musculus GN=Snx27	Q3UHD6	SNX27_MOUSE	+	44.903	14	-0.457242	1.34151	0.8379	0.59628	0.77344	-0.25515	-0.745938	-0.370639	21.7337	22.9417	23.6865	21.5174	22.1261	24.9552	2326900	894410	1432500	231760	124550	107210	451200	287720	163480	1643900	482130	1161800
>sp|Q61187|TS101_MOUSE Tumor susceptibility gene 101 protein OS=Mus musculus GN=Tsg101 PE=1 SV=2	Q61187	TS101_MOUSE	+	22.187	8	-0.456795	2.91232	0.83017	0.58806	0.79229	-0.268521	-0.765965	-0.3359	21.5471	22.3507	22.6741	21.3466	21.6049	22.2593	1367500	795010	572450	301630	161280	140350	449380	281500	167880	616450	352230	264220
>sp|P60710|ACTB_MOUSE Actin, cytoplasmic 1 OS=Mus musculus GN=Actb PE=1 SV=1	P60710	ACTB_MOUSE		323.31	21	-0.455501	1.17146	0.89145	0.58256	0.7468	-0.165774	-0.779521	-0.421206	26.7383	27.3907	28.0531	26.4622	26.6779	27.6444	48801000	28321000	20480000	10220000	5597600	4622500	14166000	8798100	5368200	24414000	13925000	10490000
>sp|Q8BX70|VP13C_MOUSE Vacuolar protein sorting-associated protein 13C OS=Mus musculus GN=Vps13c PE=1 SV=2;>sp|Q8BX70-3|VP13C_MOUSE Isoform 3 of Vacuolar protein sorting-associated protein 13C OS=Mus musculus GN=Vps13c;>sp|Q8BX70-2|VP13C_MOUSE Isoform 2 of	Q8BX70	VP13C_MOUSE	+	212.59	57	-0.455017	1.95896	0.75481	0.63049	0.81576	-0.405815	-0.665455	-0.293783	23.8137	24.4513	24.7834	23.4004	24.1877	24.5502	635120	348480	286640	135170	77199	57968	220140	120100	100040	279810	151190	128630
>sp|Q61598|GDIB_MOUSE Rab GDP dissociation inhibitor beta OS=Mus musculus GN=Gdi2 PE=1 SV=1;>sp|Q61598-2|GDIB_MOUSE Isoform 2 of Rab GDP dissociation inhibitor beta OS=Mus musculus GN=Gdi2	Q61598	GDIB_MOUSE	+	81.983	8	-0.453392	1.45665	0.83904	0.61499	0.75491	-0.253189	-0.701365	-0.405623	21.1857	21.7328	22.2019	20.8493	20.9123	21.9544	665030	381950	283080	152660	85186	67469	194950	124470	70483	317430	172290	145130
>sp|P61982|1433G_MOUSE 14-3-3 protein gamma OS=Mus musculus GN=Ywhag PE=1 SV=2	P61982	1433G_MOUSE		24.08	4	-0.450691	1.0227	0.67447	0.7343	0.79095	-0.568174	-0.445558	-0.338342	20.4796	21.3964	21.453	19.8819	20.8359	21.0393	755380	443320	312050	151770	91380	60386	289500	172520	116980	314110	179420	134690
>sp|P43277|H13_MOUSE Histone H1.3 OS=Mus musculus GN=Hist1h1d PE=1 SV=2	P43277	H13_MOUSE	+	41.257	16	-0.443314	1.54697	0.83162	0.60916	0.78522	-0.266004	-0.715107	-0.348831	26.4028	27.6905	27.9829	26.2125	27.0089	27.6684	99672000	57060000	42612000	16648000	8872500	7775700	35164000	21660000	13505000	47860000	26528000	21332000
>sp|P27773|PDIA3_MOUSE Protein disulfide-isomerase A3 OS=Mus musculus GN=Pdia3 PE=1 SV=2	P27773	PDIA3_MOUSE	+	153.94	29	-0.437634	1.95879	0.83072	0.61152	0.79234	-0.267566	-0.709528	-0.335808	24.7737	25.6655	25.621	24.4598	24.9645	25.3926	7528200	4306800	3221300	1669600	925280	744330	2772900	1716900	1056100	3085600	1664700	1421000
>sp|Q9D662|SC23B_MOUSE Protein transport protein Sec23B OS=Mus musculus GN=Sec23b PE=1 SV=1	Q9D662	SC23B_MOUSE	+	42.603	5	-0.430818	2.08903	0.82663	0.65848	0.75003	-0.274686	-0.602788	-0.41498	20.0581	20.6472	20.9169	19.8258	20.0266	20.5315	216490	124040	92449	53186	28730	24456	71325	43216	28108	91980	52096	39884
>sp|P68510|1433F_MOUSE 14-3-3 protein eta OS=Mus musculus GN=Ywhah PE=1 SV=2	P68510	1433F_MOUSE		39.097	9	-0.422693	1.19386	0.72133	0.64517	0.8922	-0.471269	-0.632249	-0.164561	21.1351	21.7757	22.7173	20.7859	21.2244	22.4986	1435800	799350	636490	256930	143940	112990	377530	224400	153130	801380	431010	370370
>sp|Q9JIS8|S12A4_MOUSE Solute carrier family 12 member 4 OS=Mus musculus GN=Slc12a4 PE=1 SV=2	Q9JIS8	S12A4_MOUSE	+	16.24	6	-0.422473	2.06118	0.76203	0.70457	0.7737	-0.39208	-0.505185	-0.370154	19.457	20.2168	21.0085	18.8746	19.7587	20.7581	152960	86122	66834	25539	15312	10227	44801	25927	18874	82616	44883	37733
>sp|P35293|RAB18_MOUSE Ras-related protein Rab-18 OS=Mus musculus GN=Rab18 PE=2 SV=2	P35293	RAB18_MOUSE		12.766	6	-0.420438	0.980599	0.82842	0.58398	0.8623	-0.271566	-0.776009	-0.213738	20	20.9577	21.5156	19.8469	20.2235	21.1521	813910	467930	345980	153200	80660	72539	250830	156660	94178	409880	230610	179260
>sp|P34902|IL2RG_MOUSE Cytokine receptor common subunit gamma OS=Mus musculus GN=Il2rg PE=2 SV=1	P34902	IL2RG_MOUSE	+	2.5101	2	-0.418699	1.90389	NaN	0.67219	0.83258	NA	-0.573059	-0.264339	17.6124	18.5176	19.0077	17.8132	18.3967	18.98	137200	68923	68280	26918	12524	14394	45024	23455	21569	65260	32944	32316
>sp|Q61450|GP49A_MOUSE Mast cell surface glycoprotein Gp49A OS=Mus musculus GN=Gp49a PE=1 SV=1	Q61450	GP49A_MOUSE		9.8589	2	-0.41683	0.993352	0.77663	0.58107	0.93137	-0.364701	-0.783216	-0.102574	20.0507	20.4601	21.0036	19.6435	19.836	20.5746	722510	421000	301510	173190	98735	74455	216220	131140	85084	333090	191120	141970
>sp|Q9DC29|ABCB6_MOUSE ATP-binding cassette sub-family B member 6, mitochondrial OS=Mus musculus GN=Abcb6 PE=1 SV=1	Q9DC29	ABCB6_MOUSE		103.6	11	-0.415299	0.99709	0.70384	0.70834	0.84573	-0.506681	-0.497486	-0.241731	22.8416	23.8957	23.702	22.1154	23.0429	23.2737	1878000	1149000	728940	376870	234880	141990	757780	487730	270050	743330	426430	316900
>sp|Q8R0J7|VP37B_MOUSE Vacuolar protein sorting-associated protein 37B OS=Mus musculus GN=Vps37b PE=2 SV=1	Q8R0J7	VP37B_MOUSE		7.3561	2	-0.414091	0.544556	NaN	0.61106	0.92174	NA	-0.710614	-0.117568	18.2731	19.423	19.7318	17.2476	18.5491	19.9176	244280	135030	109250	33742	22627	11115	77604	50208	27397	132940	62193	70742
>sp|P32261|ANT3_MOUSE Antithrombin-III OS=Mus musculus GN=Serpinc1 PE=1 SV=1	P32261	ANT3_MOUSE		4.2835	2	-0.412839	0.681505	0.85429	0.76592	0.64771	-0.227202	-0.384734	-0.62658	19.6262	20.596	21.0145	19.8803	20.3663	20.5609	279210	150420	128790	59145	26975	32171	97886	52830	45056	122180	70614	51562
>sp|P57759|ERP29_MOUSE Endoplasmic reticulum resident protein 29 OS=Mus musculus GN=Erp29 PE=1 SV=2	P57759	ERP29_MOUSE		8.0238	3	-0.408239	1.12414	0.81626	0.724	0.72403	-0.292899	-0.465938	-0.465879	18.8057	19.9017	20.4762	18.3635	19.7344	19.8299	419820	241360	178460	66289	38185	28104	154320	81628	72690	199210	121550	77664
>sp|P10107|ANXA1_MOUSE Annexin A1 OS=Mus musculus GN=Anxa1 PE=1 SV=2	P10107	ANXA1_MOUSE		323.31	27	-0.406991	1.29205	0.78945	0.69574	0.78105	-0.34108	-0.52338	-0.356513	27.3862	28.0228	28.4722	27.0477	27.5215	28.0652	65126000	37296000	27829000	14280000	7973800	6305800	21153000	12396000	8757300	29692000	16926000	12766000
>sp|P10126|EF1A1_MOUSE Elongation factor 1-alpha 1 OS=Mus musculus GN=Eef1a1 PE=1 SV=3	P10126	EF1A1_MOUSE	+	57.169	16	-0.404835	2.28232	0.78839	0.65832	0.83027	-0.343019	-0.603139	-0.268348	24.9488	26.1406	26.8276	24.6574	25.4291	26.4992	18664000	10736000	7928100	2802200	1542100	1260100	5674000	3522700	2151300	10188000	5671300	4516700
>sp|Q61335|BAP31_MOUSE B-cell receptor-associated protein 31 OS=Mus musculus GN=Bcap31 PE=1 SV=4	Q61335	BAP31_MOUSE		5.1909	2	-0.399645	0.627384	0.65047	NaN	0.88341	-0.620446	NA	-0.178845	18.7613	19.4138	20.3429	18.4651	18.6637	20.3036	324570	176620	147950	57586	31738	25848	79552	49890	29662	187430	94992	92442
>sp|Q9DCD0|6PGD_MOUSE 6-phosphogluconate dehydrogenase, decarboxylating OS=Mus musculus GN=Pgd PE=1 SV=3	Q9DCD0	6PGD_MOUSE	+	17.759	4	-0.399211	1.63169	0.75647	0.67864	0.84927	-0.402645	-0.559282	-0.235705	20.4212	21.0431	21.9363	20.0778	20.6858	21.7502	604300	329480	274820	109170	61049	48117	167280	93948	73335	327850	174480	153370
>sp|P98197|AT11A_MOUSE Probable phospholipid-transporting ATPase IH OS=Mus musculus GN=Atp11a PE=2 SV=1	P98197	AT11A_MOUSE		2.1861	2	-0.397808	0.452596	NaN	0.60953	0.94515	NA	-0.714231	-0.0813848	#NUM!	18.9908	19.5281	#NUM!	18.7936	19.3217	43394	23219	20175	0	0	0	17734	9472.2	8261.8	25660	13746	11913
>sp|P13020|GELS_MOUSE Gelsolin OS=Mus musculus GN=Gsn PE=1 SV=3;>sp|P13020-2|GELS_MOUSE Isoform 2 of Gelsolin OS=Mus musculus GN=Gsn	P13020	GELS_MOUSE		7.0771	2	-0.396821	1.07623	0.83873	0.5869	0.89012	-0.253722	-0.768813	-0.167928	19.204	20.4324	20.9155	19.0871	19.8348	20.7903	221280	121120	100170	35176	18300	16876	71215	42878	28337	114890	59937	54954
>sp|Q6SJQ5|CLM3_MOUSE CMRF35-like molecule 3 OS=Mus musculus GN=Cd300lh PE=1 SV=1	Q6SJQ5	CLM3_MOUSE		7.421	4	-0.394803	0.625305	0.65876	0.70882	0.94231	-0.602175	-0.496509	-0.0857263	19.767	21.4479	20.8067	19.7076	21.1148	20.9403	1532300	798140	734180	249760	127450	122310	733080	408660	324420	549490	262030	287460
>sp|Q8R395|COMD5_MOUSE COMM domain-containing protein 5 OS=Mus musculus GN=Commd5 PE=2 SV=1	Q8R395	COMD5_MOUSE		13.008	4	-0.393122	0.509595	0.72868	0.8504	0.71255	-0.456643	-0.233786	-0.488937	18.8784	20.2818	20.555	18.9961	20.0425	20.1793	434800	235510	199290	71770	34422	37348	168190	91054	77138	194840	110040	84804
>sp|Q8CI59|STEA3_MOUSE Metalloreductase STEAP3 OS=Mus musculus GN=Steap3 PE=1 SV=1;>sp|Q8CI59-2|STEA3_MOUSE Isoform 2 of Metalloreductase STEAP3 OS=Mus musculus GN=Steap3	Q8CI59	STEA3_MOUSE	+	7.6493	4	-0.392449	1.70326	0.76959	0.66583	0.8629	-0.377838	-0.586774	-0.212735	20.6181	21.3765	19.5499	20.4332	20.8974	19.4158	381990	212480	169510	126050	67060	58990	194820	113440	81382	61123	31980	29143
>sp|O35114|SCRB2_MOUSE Lysosome membrane protein 2 OS=Mus musculus GN=Scarb2 PE=1 SV=3	O35114	SCRB2_MOUSE	+	16.096	6	-0.391825	1.61584	0.77819	0.70076	0.81188	-0.361806	-0.513008	-0.300662	23.7828	23.631	23.6005	23.4488	23.1658	23.6081	3208200	1745300	1462900	1125300	627460	497840	973980	564840	409140	1108900	552990	555900
>sp|Q9CQW9|IFM3_MOUSE Interferon-induced transmembrane protein 3 OS=Mus musculus GN=Ifitm3 PE=1 SV=1	Q9CQW9	IFM3_MOUSE		60.203	6	-0.39151	1.05508	0.8792	0.57467	0.87685	-0.185737	-0.799194	-0.189598	25.9343	26.9513	27.1385	25.4807	26.182	26.8	145350000	85405000	59949000	27736000	16031000	11705000	51472000	32439000	19033000	66146000	36935000	29211000
>sp|Q6PGL7|FAM21_MOUSE WASH complex subunit FAM21 OS=Mus musculus GN=Fam21 PE=1 SV=1;>sp|Q6PGL7-2|FAM21_MOUSE Isoform 2 of WASH complex subunit FAM21 OS=Mus musculus GN=Fam21	Q6PGL7	FAM21_MOUSE		15.201	6	-0.390517	0.844573	0.68265	0.69482	0.93596	-0.550782	-0.525289	-0.0954812	19.5463	20.2836	20.9388	18.8953	19.9152	21.1785	131700	67534	64162	20887	12761	8126.4	37752	21273	16479	73057	33501	39557
>sp|P10833|RRAS_MOUSE Ras-related protein R-Ras OS=Mus musculus GN=Rras PE=2 SV=1	P10833	RRAS_MOUSE	+	33.157	7	-0.390248	1.53633	0.81963	0.65207	0.83111	-0.286955	-0.616901	-0.266889	21.5518	22.3887	22.6973	22.0534	22.2812	22.8447	2021800	960380	1061400	464170	192140	272040	661760	343200	318560	895840	425050	470790
>sp|Q9DB05|SNAA_MOUSE Alpha-soluble NSF attachment protein OS=Mus musculus GN=Napa PE=1 SV=1	Q9DB05	SNAA_MOUSE		46.157	13	-0.390074	1.16985	0.76168	0.67459	0.8648	-0.392743	-0.567917	-0.209562	22.3794	23.2012	23.2215	22.1191	22.7725	23.0806	2526200	1382200	1143900	556160	303100	253060	933810	535760	398050	1036200	543360	492830
>sp|P21107-2|TPM3_MOUSE Isoform 2 of Tropomyosin alpha-3 chain OS=Mus musculus GN=Tpm3;>sp|P21107|TPM3_MOUSE Tropomyosin alpha-3 chain OS=Mus musculus GN=Tpm3 PE=1 SV=3	P21107-2	TPM3_MOUSE		29.451	4	-0.3882	0.909511	0.83987	0.6609	0.80366	-0.251762	-0.597496	-0.315343	20.5083	20.1314	20.9555	20.3527	19.4606	20.4258	508920	292100	216820	176910	93220	83690	116880	71786	45092	215140	127090	88041
>sp|Q8R420|ABCA3_MOUSE ATP-binding cassette sub-family A member 3 OS=Mus musculus GN=Abca3 PE=2 SV=3	Q8R420	ABCA3_MOUSE		80.662	9	-0.386166	0.676971	0.71918	0.63739	0.97727	-0.475575	-0.649752	-0.0331709	21.0991	21.9288	21.8898	20.7647	21.3969	21.9688	272060	146730	125330	58375	32554	25820	97876	57858	40018	115800	56317	59487
>sp|Q9CZE3|RAB32_MOUSE Ras-related protein Rab-32 OS=Mus musculus GN=Rab32 PE=1 SV=3	Q9CZE3	RAB32_MOUSE		108.5	13	-0.378708	0.988634	0.73649	0.66669	0.92662	-0.441262	-0.584912	-0.10995	24.4311	25.2132	25.3152	24.0878	24.7647	25.3495	13739000	7376000	6363400	2889300	1615700	1273600	4814500	2778400	2036100	6035600	2981900	3053700
>sp|Q91YH5|ATLA3_MOUSE Atlastin-3 OS=Mus musculus GN=Atl3 PE=2 SV=1;>sp|Q91YH5-2|ATLA3_MOUSE Isoform 2 of Atlastin-3 OS=Mus musculus GN=Atl3	Q91YH5	ATLA3_MOUSE		8.3959	4	-0.378685	0.739212	0.90808	0.5476	0.91501	-0.139109	-0.868806	-0.128141	18.3773	19.5505	19.6044	18.2621	19.1852	19.3677	134320	73286	61038	25187	13096	12091	52461	29534	22928	56676	30657	26019
>sp|P24369|PPIB_MOUSE Peptidyl-prolyl cis-trans isomerase B OS=Mus musculus GN=Ppib PE=1 SV=2	P24369	PPIB_MOUSE		13.82	7	-0.376716	1.06826	0.74181	0.66872	0.92099	-0.430878	-0.580526	-0.118743	21.2093	22.0114	21.8863	21.0363	21.2805	21.8332	1580200	877390	702850	381270	202050	179220	564570	352300	212270	634400	323040	311360
>sp|Q8BH31|MFSD8_MOUSE Major facilitator superfamily domain-containing protein 8 OS=Mus musculus GN=Mfsd8 PE=2 SV=1	Q8BH31	MFSD8_MOUSE		8.4214	4	-0.374235	0.814006	0.69237	0.71516	0.92745	-0.530385	-0.483662	-0.108659	19.8279	20.6706	21.0528	19.2266	20.228	20.9325	538620	298450	240180	96506	58166	38340	181070	104320	76755	261040	135960	125080
>sp|Q8BTM8|FLNA_MOUSE Filamin-A OS=Mus musculus GN=Flna PE=1 SV=5	Q8BTM8	FLNA_MOUSE	+	224.09	44	-0.374185	1.80328	0.8132	0.68287	0.82707	-0.298318	-0.550317	-0.273919	24.1314	24.8269	25.2029	23.9364	24.4633	25.0528	1199600	647470	552170	256950	137140	119810	394720	222100	172620	547970	288230	259750
>sp|O70439|STX7_MOUSE Syntaxin-7 OS=Mus musculus GN=Stx7 PE=1 SV=3	O70439	STX7_MOUSE		48.732	10	-0.373831	0.503266	0.92705	0.79491	0.6237	-0.109281	-0.331137	-0.681076	22.8943	24.0643	24.088	22.2433	23.5616	23.8156	6273300	3597600	2675800	1063400	649660	413730	2493600	1461800	1031700	2716400	1486000	1230300
>sp|Q91YI4|ARRB2_MOUSE Beta-arrestin-2 OS=Mus musculus GN=Arrb2 PE=1 SV=1;>sp|Q91YI4-2|ARRB2_MOUSE Isoform 2 of Beta-arrestin-2 OS=Mus musculus GN=Arrb2	Q91YI4	ARRB2_MOUSE	+	6.2656	4	-0.372936	1.35494	0.81936	0.76598	0.73369	-0.287431	-0.384621	-0.446757	19.2482	20.1171	20.726	18.8275	20.0033	19.9003	285190	166390	118800	51806	29653	22153	104200	54151	50049	129190	82589	46598
>sp|Q99KN9|EPN4_MOUSE Clathrin interactor 1 OS=Mus musculus GN=Clint1 PE=1 SV=2;>sp|Q99KN9-2|EPN4_MOUSE Isoform 2 of Clathrin interactor 1 OS=Mus musculus GN=Clint1	Q99KN9	EPN4_MOUSE		23.591	7	-0.372681	0.758092	0.73404	0.63685	0.98555	-0.446069	-0.650974	-0.020999	22.819	23.5123	23.7834	22.4764	22.9355	23.7043	2920300	1609600	1310700	630240	352360	277870	951750	569760	381990	1338400	687520	650840
>sp|Q61739|ITA6_MOUSE Integrin alpha-6 OS=Mus musculus GN=Itga6 PE=1 SV=3;>sp|Q61739-2|ITA6_MOUSE Isoform Alpha-6X1A of Integrin alpha-6 OS=Mus musculus GN=Itga6	Q61739	ITA6_MOUSE	+	35.979	14	-0.37212	2.62586	0.803	0.67889	0.84611	-0.316528	-0.55875	-0.241083	21.8662	22.7793	22.8078	21.8435	22.3751	22.7318	605830	322170	283660	133090	67067	66021	221730	126290	95435	251020	128820	122200
>sp|P12815-2|PDCD6_MOUSE Isoform 2 of Programmed cell death protein 6 OS=Mus musculus GN=Pdcd6;>sp|P12815|PDCD6_MOUSE Programmed cell death protein 6 OS=Mus musculus GN=Pdcd6 PE=1 SV=2	P12815-2	PDCD6_MOUSE		9.6926	2	-0.372114	1.10233	0.84728	0.6076	0.89599	-0.239089	-0.718806	-0.158445	20.6547	21.1524	21.4292	20.5236	20.54	20.9537	1078900	618670	460260	287110	150070	137040	350490	211890	138600	441330	256700	184630
>sp|Q9DBG6|RPN2_MOUSE Dolichyl-diphosphooligosaccharide--protein glycosyltransferase subunit 2 OS=Mus musculus GN=Rpn2 PE=2 SV=1	Q9DBG6	RPN2_MOUSE		56.98	6	-0.368792	0.669784	0.99384	0.62714	0.74519	-0.00891449	-0.673141	-0.42432	19.7698	20.9974	21.2563	20.3575	20.5987	20.8537	448630	238790	209840	97274	38867	58408	160060	91015	69041	191300	108910	82389
>sp|Q9WV55|VAPA_MOUSE Vesicle-associated membrane protein-associated protein A OS=Mus musculus GN=Vapa PE=1 SV=2	Q9WV55	VAPA_MOUSE		7.4127	3	-0.366415	1.1506	0.85494	0.71969	0.7586	-0.226105	-0.474552	-0.398589	20.8152	22.1685	22.4674	20.6394	21.6437	22.0824	1447200	823860	623370	231890	123000	108890	532690	314250	218430	682660	386610	296050
>sp|O54962|BAF_MOUSE Barrier-to-autointegration factor OS=Mus musculus GN=Banf1 PE=1 SV=1	O54962	BAF_MOUSE		3.908	1	-0.366013	0.524092	1.0274	0.54203	0.83887	0.038998	-0.883555	-0.253481	19.7184	20.22	19.9419	19.7872	19.7973	19.8649	976970	515180	461790	294570	143770	150800	355400	203540	151850	327000	167860	159130
>sp|Q9D2N9|VP33A_MOUSE Vacuolar protein sorting-associated protein 33A OS=Mus musculus GN=Vps33a PE=1 SV=2	Q9D2N9	VP33A_MOUSE		12.648	6	-0.365033	0.977425	0.81359	0.67323	0.85462	-0.297626	-0.570829	-0.226645	20.2758	21.1538	21.0757	20.3377	20.8854	20.861	304980	161460	143520	72073	35264	36809	118610	64805	53805	114300	61392	52904
>sp|Q9CQV8|1433B_MOUSE 14-3-3 protein beta/alpha OS=Mus musculus GN=Ywhab PE=1 SV=3;>sp|Q9CQV8-2|1433B_MOUSE Isoform Short of 14-3-3 protein beta/alpha OS=Mus musculus GN=Ywhab	Q9CQV8	1433B_MOUSE	+	10.169	2	-0.35986	2.0114	0.90221	0.62554	0.8384	-0.148465	-0.676826	-0.254289	19.8365	20.8772	20.8679	19.6925	20.2314	20.5276	597550	341130	256420	127400	66875	60521	225500	137570	87926	244650	136680	107970
>sp|Q91ZX7|LRP1_MOUSE Prolow-density lipoprotein receptor-related protein 1 OS=Mus musculus GN=Lrp1 PE=1 SV=1	Q91ZX7	LRP1_MOUSE	+	323.31	83	-0.35843	1.77914	0.80815	0.66683	0.88064	-0.307305	-0.584609	-0.183376	27.35	28.1726	28.4157	27.146	27.6288	28.3417	6731000	3664000	3067100	1407900	753620	654250	2247100	1332800	914270	3076000	1577500	1498600
>sp|Q6P9J9|ANO6_MOUSE Anoctamin-6 OS=Mus musculus GN=Ano6 PE=1 SV=1	Q6P9J9	ANO6_MOUSE		3.0028	3	-0.358235	0.374661	0.61239	0.83123	0.93268	-0.707477	-0.26668	-0.100546	18.7683	19.3773	19.8826	17.9852	19.0802	19.1454	85068	51077	33991	17219	10890	6328.2	30129	16610	13519	37720	23576	14144
>sp|P70158|ASM3A_MOUSE Acid sphingomyelinase-like phosphodiesterase 3a OS=Mus musculus GN=Smpdl3a PE=2 SV=2	P70158	ASM3A_MOUSE		79.938	8	-0.356777	1.12799	0.88635	0.68511	0.78421	-0.174052	-0.545592	-0.350688	23.4783	24.4114	24.6253	22.9996	23.897	24.2413	5458800	3151600	2307300	1056400	615050	441370	1996600	1174400	822150	2405800	1362100	1043700
>sp|Q3THE2|ML12B_MOUSE Myosin regulatory light chain 12B OS=Mus musculus GN=Myl12b PE=1 SV=2	Q3THE2	ML12B_MOUSE		5.6859	2	-0.356571	0.633502	1.0252	0.57609	0.80665	0.0359054	-0.795634	-0.309985	19.0942	20.0544	20.3728	18.9144	19.4752	19.6939	564170	334050	230120	117090	62187	54900	201970	120990	80982	245110	150870	94237
>sp|Q04447|KCRB_MOUSE Creatine kinase B-type OS=Mus musculus GN=Ckb PE=1 SV=1	Q04447	KCRB_MOUSE		33.38	5	-0.355324	0.311843	1.1915	0.58702	0.68291	0.252779	-0.768518	-0.550233	19.8194	21.1048	20.9686	19.5812	20.3199	20.8538	512260	290690	221570	94976	51399	43577	198010	125290	72718	219280	114000	105280
>sp|P21995|EMB_MOUSE Embigin OS=Mus musculus GN=Emb PE=1 SV=2	P21995	EMB_MOUSE	+	11.937	4	-0.353955	2.46632	0.84787	0.67154	0.84129	-0.238085	-0.574455	-0.249325	21.5073	21.9669	22.4735	21.2688	21.8686	22.6026	1220400	614460	605930	262260	141950	120320	377540	195200	182340	580590	277310	303270
>sp|P29351|PTN6_MOUSE Tyrosine-protein phosphatase non-receptor type 6 OS=Mus musculus GN=Ptpn6 PE=1 SV=2;>sp|P29351-2|PTN6_MOUSE Isoform 2 of Tyrosine-protein phosphatase non-receptor type 6 OS=Mus musculus GN=Ptpn6;>sp|P29351-3|PTN6_MOUSE Isoform 3 of Ty	P29351	PTN6_MOUSE		9.6906	4	-0.352333	0.45852	0.59761	0.76501	1.0513	-0.742724	-0.386449	0.0721744	18.718	18.0699	18.842	18.1029	17.9393	19.3802	66430	32674	33757	19798	11977	7820.2	14625	7643.5	6981.9	32007	13053	18954
>sp|Q6PF93|PK3C3_MOUSE Phosphatidylinositol 3-kinase catalytic subunit type 3 OS=Mus musculus GN=Pik3c3 PE=1 SV=1;>sp|Q6PF93-2|PK3C3_MOUSE Isoform 2 of Phosphatidylinositol 3-kinase catalytic subunit type 3 OS=Mus musculus GN=Pik3c3	Q6PF93	PK3C3_MOUSE		9.6989	5	-0.352321	0.30515	1.193	0.49366	0.81612	0.254594	-1.01841	-0.293147	19.2984	18.4992	21.1281	20.5772	17.9635	21.6408	186600	73493	113110	49094	14328	34765	13914	8233.9	5679.8	123590	50931	72663
>sp|P05064|ALDOA_MOUSE Fructose-bisphosphate aldolase A OS=Mus musculus GN=Aldoa PE=1 SV=2	P05064	ALDOA_MOUSE	+	88.365	13	-0.352196	1.49374	0.86204	0.66911	0.83351	-0.214173	-0.579685	-0.262729	23.2591	24.3938	24.7589	23.2436	23.9509	24.5251	4815700	2629200	2186600	868290	436470	431820	1663400	958340	705050	2284000	1234300	1049700
>sp|Q9D1G1|RAB1B_MOUSE Ras-related protein Rab-1B OS=Mus musculus GN=Rab1b PE=1 SV=1	Q9D1G1	RAB1B_MOUSE		60.999	6	-0.351806	1.12123	0.85091	0.69843	0.80962	-0.232922	-0.517813	-0.304683	22.6882	23.2391	23.8176	22.251	23.1336	24.5398	4668600	2096300	2572300	783300	450540	332760	1273600	660060	613510	2611800	985700	1626100
>sp|Q8BL66|EEA1_MOUSE Early endosome antigen 1 OS=Mus musculus GN=Eea1 PE=1 SV=2	Q8BL66	EEA1_MOUSE	+	323.31	79	-0.34891	1.63449	0.79327	0.66488	0.91778	-0.334116	-0.588834	-0.12378	26.041	27.0352	27.5009	25.5487	26.4991	27.3301	8544100	4777200	3766900	1423200	831840	591360	2799800	1657000	1142800	4321200	2288300	2032800
>sp|P98078|DAB2_MOUSE Disabled homolog 2 OS=Mus musculus GN=Dab2 PE=1 SV=2;>sp|P98078-3|DAB2_MOUSE Isoform p67 of Disabled homolog 2 OS=Mus musculus GN=Dab2;>sp|P98078-2|DAB2_MOUSE Isoform p93 of Disabled homolog 2 OS=Mus musculus GN=Dab2	P98078	DAB2_MOUSE		4.4024	3	-0.348091	0.86205	0.76728	0.65337	0.96723	-0.382175	-0.614028	-0.0480691	19.0501	20.5288	18.4944	18.964	19.9916	19.1546	142570	75777	66795	32944	16963	15980	79852	47274	32578	29777	11540	18237
>sp|P11688|ITA5_MOUSE Integrin alpha-5 OS=Mus musculus GN=Itga5 PE=1 SV=3	P11688	ITA5_MOUSE		13.682	7	-0.347364	0.974019	0.8195	0.72506	0.81729	-0.287184	-0.463828	-0.29108	19.9402	20.8326	22.0989	19.5474	20.5047	21.8948	321870	175370	146510	42195	23952	18243	79883	44462	35420	199790	106950	92842
>sp|P22892|AP1G1_MOUSE AP-1 complex subunit gamma-1 OS=Mus musculus GN=Ap1g1 PE=1 SV=3	P22892	AP1G1_MOUSE		5.0476	3	-0.345109	1.17433	0.77693	0.68621	0.91516	-0.364143	-0.543278	-0.127904	18.6182	18.8035	19.0238	18.2798	18.1531	18.9949	72145	39797	32348	20589	11496	9092.6	21401	13072	8328.7	30155	15229	14927
>sp|O70492|SNX3_MOUSE Sorting nexin-3 OS=Mus musculus GN=Snx3 PE=1 SV=3	O70492	SNX3_MOUSE		31.511	9	-0.343826	1.0055	0.8867	0.61759	0.89334	-0.173482	-0.695279	-0.162719	23.6549	24.3982	25.1955	23.663	23.8447	25.1019	13810000	7374100	6435600	2649000	1320800	1328200	3717500	2211000	1506500	7443100	3842300	3600900
>sp|Q3U2S8|HVCN1_MOUSE Voltage-gated hydrogen channel 1 OS=Mus musculus GN=Hvcn1 PE=1 SV=2	Q3U2S8	HVCN1_MOUSE		12.414	2	-0.341388	0.774553	0.74909	0.75821	0.86571	-0.416789	-0.399331	-0.208044	19.7476	20.1178	20.8996	19.1732	19.8493	20.4276	692030	397420	294600	147140	88027	59115	208230	113780	94458	336650	195620	141030
>sp|O08795|GLU2B_MOUSE Glucosidase 2 subunit beta OS=Mus musculus GN=Prkcsh PE=1 SV=1;>sp|O08795-2|GLU2B_MOUSE Isoform 2 of Glucosidase 2 subunit beta OS=Mus musculus GN=Prkcsh	O08795	GLU2B_MOUSE	+	2.7401	2	-0.340281	1.53265	0.86662	0.70575	0.80578	-0.206529	-0.502771	-0.311542	18.5657	19.7078	19.5709	18.7769	19.0723	19.6631	214100	112400	101700	46508	21555	24953	78197	47573	30625	89390	43267	46123
>sp|Q99P65|S29A3_MOUSE Equilibrative nucleoside transporter 3 OS=Mus musculus GN=Slc29a3 PE=1 SV=1	Q99P65	S29A3_MOUSE		9.4916	3	-0.338042	0.516753	0.65181	0.85184	0.89174	-0.617477	-0.231346	-0.165305	19.7395	18.1752	20.6356	19.0697	17.6424	20.0803	358760	215420	143340	109660	67337	42326	38508	22769	15739	210590	125310	85277
>sp|Q920Q4|VPS16_MOUSE Vacuolar protein sorting-associated protein 16 homolog OS=Mus musculus GN=Vps16 PE=1 SV=3;>sp|Q920Q4-2|VPS16_MOUSE Isoform 2 of Vacuolar protein sorting-associated protein 16 homolog OS=Mus musculus GN=Vps16	Q920Q4	VPS16_MOUSE		61.839	6	-0.336396	0.721087	0.7737	0.6673	0.9623	-0.370154	-0.583593	-0.0554414	20.257	20.7923	21.2884	19.8513	20.4422	21.206	267170	144360	122810	56382	32128	24253	83091	46562	36530	127700	65673	62029
>sp|Q9QUJ7|ACSL4_MOUSE Long-chain-fatty-acid--CoA ligase 4 OS=Mus musculus GN=Acsl4 PE=2 SV=2;>sp|Q9QUJ7-2|ACSL4_MOUSE Isoform Short of Long-chain-fatty-acid--CoA ligase 4 OS=Mus musculus GN=Acsl4	Q9QUJ7	ACSL4_MOUSE		50.299	9	-0.336295	0.921782	0.81567	0.6913	0.88128	-0.293943	-0.532616	-0.182328	22.5064	23.2202	23.9152	22.3946	22.6881	23.6048	1529100	852700	676440	310050	161030	149020	446740	264100	182640	772350	427570	344780
>sp|Q8K021|SCAM1_MOUSE Secretory carrier-associated membrane protein 1 OS=Mus musculus GN=Scamp1 PE=1 SV=1	Q8K021	SCAM1_MOUSE		14.932	4	-0.328106	0.508455	0.69919	0.75579	0.95652	-0.516244	-0.403943	-0.064133	20.5206	21.0158	20.8854	19.5699	20.5752	20.6167	594360	347580	246780	142650	94010	48640	230150	132510	97643	221560	121060	100500
>sp|Q8R2Q8|BST2_MOUSE Bone marrow stromal antigen 2 OS=Mus musculus GN=Bst2 PE=1 SV=1	Q8R2Q8	BST2_MOUSE		5.5856	3	-0.326003	0.909888	0.76481	0.72563	0.91479	-0.386827	-0.462694	-0.128487	19.9219	20.9521	21.0895	19.6064	20.7141	21.0292	1101300	583710	517590	199060	110370	88690	416530	225410	191130	485710	247930	237780
>sp|Q9D1G5|LRC57_MOUSE Leucine-rich repeat-containing protein 57 OS=Mus musculus GN=Lrrc57 PE=2 SV=1	Q9D1G5	LRC57_MOUSE	+	5.5016	3	-0.32574	1.33325	0.86221	0.67242	0.87614	-0.213889	-0.572565	-0.190767	18.1031	18.3096	19.9243	17.7404	17.9724	19.8793	217290	114390	102900	35752	20112	15640	41576	23207	18370	139960	71069	68887
>sp|Q61490|CD166_MOUSE CD166 antigen OS=Mus musculus GN=Alcam PE=1 SV=3	Q61490	CD166_MOUSE	+	55.883	12	-0.324882	2.02883	0.81592	0.70558	0.88391	-0.2935	-0.503118	-0.178029	23.2261	23.755	23.8373	22.8677	23.2364	23.705	2419500	1343300	1076200	602260	338340	263920	828920	488160	340760	988360	516810	471550
>sp|P17751|TPIS_MOUSE Triosephosphate isomerase OS=Mus musculus GN=Tpi1 PE=1 SV=4	P17751	TPIS_MOUSE		19.027	5	-0.323498	0.652895	0.96562	0.62419	0.8467	-0.0504725	-0.679943	-0.240077	19.9895	22.5182	22.2987	19.6744	21.5408	22.2501	1109600	642470	467150	98827	54789	44039	476730	316150	160570	534070	271530	262530
>sp|Q7TN29|SMAP2_MOUSE Stromal membrane-associated protein 2 OS=Mus musculus GN=Smap2 PE=1 SV=1;>sp|Q7TN29-2|SMAP2_MOUSE Isoform 2 of Stromal membrane-associated protein 2 OS=Mus musculus GN=Smap2	Q7TN29	SMAP2_MOUSE		26.973	7	-0.320937	1.29042	0.77357	0.71881	0.92268	-0.370396	-0.476318	-0.116098	22.1702	23.1475	22.9171	22.2638	22.7888	23.0401	2855900	1462100	1393800	650340	314630	335710	1102500	619460	483070	1103000	528010	574990
>sp|Q9WV32|ARC1B_MOUSE Actin-related protein 2/3 complex subunit 1B OS=Mus musculus GN=Arpc1b PE=2 SV=4	Q9WV32	ARC1B_MOUSE		18.638	4	-0.320495	0.654913	0.79932	0.77718	0.82665	-0.323155	-0.363679	-0.274651	19.7034	20.5221	21.3271	19.5317	20.3835	20.8039	497040	277240	219800	89534	47428	42106	159650	83654	75993	247860	146160	101700
>sp|Q9EQH3|VPS35_MOUSE Vacuolar protein sorting-associated protein 35 OS=Mus musculus GN=Vps35 PE=1 SV=1	Q9EQH3	VPS35_MOUSE		144.32	13	-0.319944	1.16501	0.79025	0.69683	0.93362	-0.339619	-0.521121	-0.0990926	23.2172	23.9093	24.1911	23.1685	23.478	24.1341	1957800	1038600	919120	446040	226790	219250	638120	366410	271710	873600	445450	428150
>sp|P46638|RB11B_MOUSE Ras-related protein Rab-11B OS=Mus musculus GN=Rab11b PE=1 SV=3	P46638	RB11B_MOUSE		91.308	12	-0.319613	1.13875	0.79592	0.72171	0.89563	-0.329305	-0.470509	-0.159025	25.0312	26.3007	26.2045	25.0577	25.8191	26.1607	24228000	12952000	11276000	4614100	2285900	2328200	9457300	5510600	3946800	10157000	5155300	5001200
>sp|Q7M759|AB17B_MOUSE Alpha/beta hydrolase domain-containing protein 17B OS=Mus musculus GN=Abhd17b PE=2 SV=1	Q7M759	AB17B_MOUSE		50.071	4	-0.319016	0.525923	0.7994	0.62246	1.0352	-0.323011	-0.683947	0.0499095	19.5487	21.2977	21.3837	19.6232	20.8769	21.4241	726730	380050	346680	98402	47932	50471	281460	161100	120350	346880	171010	175860
>sp|P82198|BGH3_MOUSE Transforming growth factor-beta-induced protein ig-h3 OS=Mus musculus GN=Tgfbi PE=2 SV=1	P82198	BGH3_MOUSE	+	23.655	4	-0.315192	2.32988	0.85225	0.69222	0.88012	-0.230651	-0.530697	-0.184228	20.3854	20.897	21.7684	20.2708	20.7673	21.583	408930	215450	193480	82337	42804	39534	116790	61019	55771	209800	111630	98172
>sp|P49769|PSN1_MOUSE Presenilin-1 OS=Mus musculus GN=Psen1 PE=1 SV=1;>sp|P49769-2|PSN1_MOUSE Isoform 2 of Presenilin-1 OS=Mus musculus GN=Psen1	P49769	PSN1_MOUSE	+	118.91	5	-0.315162	1.59508	0.89964	0.69591	0.82939	-0.15258	-0.523027	-0.269877	21.2464	22.0635	22.0653	21.2047	21.5768	21.8736	1147000	625520	521510	272470	138210	134270	417280	243500	173770	457280	243810	213470
>sp|Q9CQ02|COMD4_MOUSE COMM domain-containing protein 4 OS=Mus musculus GN=Commd4 PE=2 SV=1	Q9CQ02	COMD4_MOUSE		3.9865	2	-0.313037	0.477701	0.8438	0.76788	NaN	-0.245027	-0.381047	NA	19.2705	19.6449	19.3022	18.5757	19.5551	19.7277	375260	190790	184480	93008	57490	35519	144560	74529	70028	137700	58768	78931
>sp|P61161|ARP2_MOUSE Actin-related protein 2 OS=Mus musculus GN=Actr2 PE=1 SV=1	P61161	ARP2_MOUSE		2.7252	2	-0.312003	0.18174	0.75404	0.86052	NaN	-0.407287	-0.216719	NA	18.8757	19.3081	17.6682	18.5157	19.4521	18.0877	208380	102950	105430	65830	37000	28830	105100	49932	55172	37451	16022	21429
>sp|P48036|ANXA5_MOUSE Annexin A5 OS=Mus musculus GN=Anxa5 PE=1 SV=1	P48036	ANXA5_MOUSE		183.07	25	-0.308769	0.241089	1.3454	0.52759	0.74132	0.428035	-0.922511	-0.431832	24.913	26.2443	26.1746	25.205	25.3058	25.7037	13984000	8122800	5861200	3055200	1373500	1681700	5259500	3456100	1803400	5669300	3293300	2376000
>sp|Q8R105|VP37C_MOUSE Vacuolar protein sorting-associated protein 37C OS=Mus musculus GN=Vps37c PE=2 SV=1;>sp|Q8R105-2|VP37C_MOUSE Isoform 2 of Vacuolar protein sorting-associated protein 37C OS=Mus musculus GN=Vps37c	Q8R105	VP37C_MOUSE		18.435	2	-0.30798	0.705064	0.74747	0.77582	0.90889	-0.419912	-0.366206	-0.137822	19.3932	19.698	20.4257	18.5826	19.7113	20.4586	512690	267970	244720	98287	62598	35689	155360	77321	78036	259050	128050	131000
>sp|Q9WVD4|CLCN5_MOUSE H(+)/Cl(-) exchange transporter 5 OS=Mus musculus GN=Clcn5 PE=2 SV=1	Q9WVD4	CLCN5_MOUSE		16.068	6	-0.307305	0.486701	1.0326	0.64554	0.79181	0.0462815	-0.631422	-0.336774	20.3045	21.4077	20.7018	20.2698	20.866	20.4542	371230	206520	164710	91399	46248	45150	167610	99357	68253	112220	60915	51307
>sp|P50429|ARSB_MOUSE Arylsulfatase B OS=Mus musculus GN=Arsb PE=2 SV=3;>sp|P50429-2|ARSB_MOUSE Isoform 2 of Arylsulfatase B OS=Mus musculus GN=Arsb	P50429	ARSB_MOUSE		31.146	10	-0.304158	0.606998	0.75236	0.81306	0.8685	-0.410505	-0.298566	-0.203402	22.8515	23.2763	23.7228	22.7357	23.0057	23.6114	2391700	1262800	1128900	582090	302720	279370	743220	406340	336870	1066400	553780	512640
>sp|P52332|JAK1_MOUSE Tyrosine-protein kinase JAK1 OS=Mus musculus GN=Jak1 PE=1 SV=1	P52332	JAK1_MOUSE		5.4113	2	-0.301009	0.55035	NaN	0.78233	0.84214	NA	-0.354151	-0.247868	17.643	18.7877	19.4366	17.7193	18.8034	19.2866	41869	21357	20512	6570	3198.2	3371.8	14219	7071	7148.4	21080	11087	9992.2
>sp|Q62167|DDX3X_MOUSE ATP-dependent RNA helicase DDX3X OS=Mus musculus GN=Ddx3x PE=1 SV=3;>sp|P16381|DDX3L_MOUSE Putative ATP-dependent RNA helicase Pl10 OS=Mus musculus GN=D1Pas1 PE=2 SV=1	Q62167	DDX3X_MOUSE		17.074	9	-0.30081	0.303898	0.85609	0.55484	1.1263	-0.224166	-0.849856	0.171591	20.4654	21.7692	21.8924	20.4152	21.2103	22.3446	463220	228590	234630	72976	37122	35855	153860	91649	62212	236380	99815	136570
>sp|Q8VD65|PI3R4_MOUSE Phosphoinositide 3-kinase regulatory subunit 4 OS=Mus musculus GN=Pik3r4 PE=1 SV=3	Q8VD65	PI3R4_MOUSE		26.185	5	-0.300518	0.186888	NaN	0.59685	1.1046	NA	-0.74456	0.143524	17.3624	18.7814	20.7189	16.7071	18.1537	21.0416	75416	36076	39340	4238.2	2592.2	1645.9	11418	6931.7	4486.4	59759	26552	33207
>sp|O89116|VTI1A_MOUSE Vesicle transport through interaction with t-SNAREs homolog 1A OS=Mus musculus GN=Vti1a PE=1 SV=1	O89116	VTI1A_MOUSE		3.2859	2	-0.297998	0.445169	NaN	0.69737	0.94869	NA	-0.520004	-0.0759914	17.5255	19.2299	18.9929	17.4027	18.8487	19.0462	228360	120480	107880	32904	17152	15752	98814	55896	42918	96645	47430	49214
>sp|P12023|A4_MOUSE Amyloid beta A4 protein OS=Mus musculus GN=App PE=1 SV=3;>sp|P12023-2|A4_MOUSE Isoform APP695 of Amyloid beta A4 protein OS=Mus musculus GN=App;>sp|P12023-3|A4_MOUSE Isoform APP751 of Amyloid beta A4 protein OS=Mus musculus GN=App	P12023	A4_MOUSE		2.5922	2	-0.295186	0.319294	0.98841	NaN	0.67196	-0.0168185	NA	-0.573553	17.7942	17.9516	19.1254	18.7289	17.999	18.3848	59754	30076	29678	18908	6494.1	12414	14728	7242.9	7485	26119	16340	9779.2
>sp|P16110|LEG3_MOUSE Galectin-3 OS=Mus musculus GN=Lgals3 PE=1 SV=3	P16110	LEG3_MOUSE	+	70.027	8	-0.294136	1.67787	0.86834	0.66682	0.93685	-0.203668	-0.584631	-0.09411	23.6171	24.1551	24.2508	23.5432	23.6904	24.0598	11845000	6438700	5406100	3136300	1608300	1528000	4027300	2335200	1692100	4681100	2495200	2185900
>sp|Q3UMB9|WASH7_MOUSE WASH complex subunit 7 OS=Mus musculus GN=Kiaa1033 PE=2 SV=2	Q3UMB9	WASH7_MOUSE		22.9	5	-0.290874	1.00778	0.91847	0.74906	0.79384	-0.122695	-0.416847	-0.33308	19.41	20.14	21.2908	19.4534	19.9845	20.4041	116310	67960	48351	21762	10717	11045	33735	17775	15960	60814	39468	21346
>sp|O70252|HMOX2_MOUSE Heme oxygenase 2 OS=Mus musculus GN=Hmox2 PE=2 SV=1	O70252	HMOX2_MOUSE		17.389	5	-0.28793	0.99625	0.93351	0.66601	0.88384	-0.0992626	-0.586384	-0.178143	20.6162	21.0685	21.1697	20.6179	20.445	21.1188	637730	342520	295210	178690	89294	89398	201480	122180	79301	257560	131050	126510
>sp|P09055|ITB1_MOUSE Integrin beta-1 OS=Mus musculus GN=Itgb1 PE=1 SV=1;>sp|P09055-2|ITB1_MOUSE Isoform 2 of Integrin beta-1 OS=Mus musculus GN=Itgb1	P09055	ITB1_MOUSE	+	32.809	11	-0.286486	1.80282	0.91617	0.68598	0.87698	-0.126313	-0.543762	-0.189384	21.3711	22.499	22.417	21.5107	22.2031	22.6045	836270	418820	417450	167650	79775	87876	316350	174340	142010	352270	164700	187560
>sp|Q68FD5|CLH1_MOUSE Clathrin heavy chain 1 OS=Mus musculus GN=Cltc PE=1 SV=3	Q68FD5	CLH1_MOUSE	+	106.86	21	-0.283963	1.78588	0.91418	0.69428	0.87295	-0.12945	-0.52641	-0.196029	22.2475	22.9921	23.0885	22.1035	22.4182	22.9758	451130	247130	204000	105400	55327	50071	154970	92696	62276	190760	99103	91658
>sp|Q99NH8|TREM2_MOUSE Triggering receptor expressed on myeloid cells 2 OS=Mus musculus GN=Trem2 PE=1 SV=1;>sp|Q99NH8-2|TREM2_MOUSE Isoform 2 of Triggering receptor expressed on myeloid cells 2 OS=Mus musculus GN=Trem2	Q99NH8	TREM2_MOUSE	+	8.481	2	-0.280379	1.64873	0.82616	0.71797	0.94107	-0.275507	-0.478005	-0.0876261	19.735	20.9857	21.2718	19.6041	20.5595	21.4007	1059200	548100	511080	166960	87263	79693	362180	207650	154530	530040	253190	276850
>sp|Q9D8N2|FA45A_MOUSE Protein FAM45A OS=Mus musculus GN=Fam45a PE=2 SV=2	Q9D8N2	FA45A_MOUSE		7.779	4	-0.280341	0.417497	0.71333	0.75489	1.0367	-0.487358	-0.405662	0.0519985	20.9251	20.195	21.5533	19.936	19.7911	20.8934	506350	313450	192910	149710	99557	50153	105380	60017	45361	251260	153870	97392
>sp|Q8R4Y4|STAB1_MOUSE Stabilin-1 OS=Mus musculus GN=Stab1 PE=1 SV=1;>sp|Q8R4Y4-2|STAB1_MOUSE Isoform 2 of Stabilin-1 OS=Mus musculus GN=Stab1	Q8R4Y4	STAB1_MOUSE	+	138.1	28	-0.279952	1.85003	0.89776	0.67625	0.92026	-0.155598	-0.564371	-0.119887	24.7143	25.3392	25.628	24.5255	24.8907	25.5395	2110800	1138600	972200	482960	257260	225700	687430	396720	290720	940410	484620	455790
>sp|Q8R5L3|VPS39_MOUSE Vam6/Vps39-like protein OS=Mus musculus GN=Vps39 PE=2 SV=1;>sp|Q8R5L3-2|VPS39_MOUSE Isoform 2 of Vam6/Vps39-like protein OS=Mus musculus GN=Vps39	Q8R5L3	VPS39_MOUSE		28.72	13	-0.276046	1.24047	0.91807	0.73722	0.83221	-0.123324	-0.439833	-0.26498	20.4433	21.7271	21.7777	20.4218	21.3235	21.6235	302940	163320	139620	54433	27420	27013	117230	66759	50468	131280	69141	62135
>sp|Q8VC04|T106A_MOUSE Transmembrane protein 106A OS=Mus musculus GN=Tmem106a PE=2 SV=1	Q8VC04	T106A_MOUSE	+	24.563	4	-0.275006	1.5524	0.90103	0.67877	0.92296	-0.150353	-0.559005	-0.11566	23.6004	24.8768	24.4791	23.413	24.3109	24.5923	13799000	7434600	6363900	2654100	1413100	1241000	5735600	3423100	2312500	5408900	2598400	2810400
>sp|Q61830|MRC1_MOUSE Macrophage mannose receptor 1 OS=Mus musculus GN=Mrc1 PE=1 SV=2	Q61830	MRC1_MOUSE	+	323.31	42	-0.274599	1.45552	0.85304	0.707	0.93675	-0.229315	-0.500218	-0.094264	26.2208	27.0331	27.2343	26.0801	26.5641	27.2135	9578000	5115400	4462600	2043100	1071300	971750	3240400	1881300	1359100	4294500	2162800	2131700
>sp|Q8CI95|OSB11_MOUSE Oxysterol-binding protein-related protein 11 OS=Mus musculus GN=Osbpl11 PE=1 SV=2	Q8CI95	OSB11_MOUSE		16.322	6	-0.274147	0.96019	0.98083	0.66684	0.86458	-0.027925	-0.584587	-0.209929	20.2887	20.9962	21.1254	20.2491	20.5141	21.0432	278020	148950	129070	66503	33708	32794	94455	55046	39409	117060	60199	56866
>sp|P21855|CD72_MOUSE B-cell differentiation antigen CD72 OS=Mus musculus GN=Cd72 PE=1 SV=2	P21855	CD72_MOUSE		18.175	5	-0.272823	0.159104	0.55524	0.64449	1.5846	-0.848817	-0.63377	0.664119	21.1794	19.8702	19.5725	19.0525	19.6629	20.0568	386910	241940	144970	171680	139700	31984	105200	56372	48830	110020	45862	64161
>sp|Q6P9Q6|FKB15_MOUSE FK506-binding protein 15 OS=Mus musculus GN=Fkbp15 PE=1 SV=2;>sp|Q6P9Q6-2|FKB15_MOUSE Isoform B of FK506-binding protein 15 OS=Mus musculus GN=Fkbp15	Q6P9Q6	FKB15_MOUSE	+	15.136	5	-0.2726	1.84684	0.88493	0.74165	0.86439	-0.176365	-0.43119	-0.210246	18.9564	19.8324	21.1078	17.8866	19.6374	20.9446	121040	66107	54928	13411	9083.8	4327.2	31234	16671	14563	76391	40353	36038
>sp|Q8BUE4|AIFM2_MOUSE Apoptosis-inducing factor 2 OS=Mus musculus GN=Aifm2 PE=2 SV=1;>sp|Q8BUE4-2|AIFM2_MOUSE Isoform 2 of Apoptosis-inducing factor 2 OS=Mus musculus GN=Aifm2	Q8BUE4	AIFM2_MOUSE		3.01	3	-0.270847	0.445292	1.0602	0.60094	0.89368	0.0843364	-0.734707	-0.16217	20.3631	20.5908	20.7869	20.3086	20.2709	20.803	480550	249320	231230	139340	70985	68351	149710	83116	66590	191510	95221	96289
>sp|P59108|CPNE2_MOUSE Copine-2 OS=Mus musculus GN=Cpne2 PE=2 SV=1	P59108	CPNE2_MOUSE		55.729	8	-0.270562	0.521741	1.0018	0.6617	0.85944	0.00259452	-0.595751	-0.218531	21.2153	22.1142	22.2866	21.2864	21.8587	22.1355	1002500	525670	476860	217050	105850	111200	362730	197380	165350	422750	222440	200310
>sp|Q9QZI8|SERC1_MOUSE Serine incorporator 1 OS=Mus musculus GN=Serinc1 PE=1 SV=1	Q9QZI8	SERC1_MOUSE		7.1892	2	-0.270491	0.446146	0.72724	0.76032	1.0305	-0.459497	-0.395321	0.0433445	19.2381	20.4973	20.8211	18.7585	19.698	20.551	398900	232410	166490	62460	36373	26087	137090	87065	50030	199350	108980	90373
>sp|P30993|C5AR1_MOUSE C5a anaphylatoxin chemotactic receptor 1 OS=Mus musculus GN=C5ar1 PE=1 SV=2	P30993	C5AR1_MOUSE	+	3.8211	2	-0.26838	3.6826	0.85937	0.7074	0.94142	-0.218649	-0.499402	-0.0870896	22.4024	23.7454	23.9569	22.2406	23.286	23.9134	9553300	5127100	4426200	1499900	791970	707940	3470100	2009000	1461100	4583300	2326100	2257100
>sp|Q8R307|VPS18_MOUSE Vacuolar protein sorting-associated protein 18 homolog OS=Mus musculus GN=Vps18 PE=1 SV=2	Q8R307	VPS18_MOUSE		15.707	4	-0.26683	0.720606	0.79746	0.81383	0.88468	-0.326516	-0.297201	-0.176772	19.9172	20.7482	20.9579	20.0043	20.3734	20.9625	181210	93888	87323	40035	19413	20622	61169	34535	26634	80007	39940	40067
>sp|O54946|DNJB6_MOUSE DnaJ homolog subfamily B member 6 OS=Mus musculus GN=Dnajb6 PE=1 SV=4;>sp|O54946-2|DNJB6_MOUSE Isoform B of DnaJ homolog subfamily B member 6 OS=Mus musculus GN=Dnajb6	O54946	DNJB6_MOUSE		8.4868	3	-0.261485	0.349666	0.78256	0.69759	1.0635	-0.353727	-0.519549	0.08882	19.3184	20.5527	20.3006	19.0718	20.1177	20.5635	480120	248810	231310	86059	46698	39360	191130	109860	81264	202930	92247	110690
>sp|Q9Z0M5|LICH_MOUSE Lysosomal acid lipase/cholesteryl ester hydrolase OS=Mus musculus GN=Lipa PE=2 SV=2	Q9Z0M5	LICH_MOUSE		223.06	15	-0.258855	0.607492	0.99828	0.67251	0.86952	-0.00248357	-0.572372	-0.201709	26.7595	27.517	27.6479	26.4168	27.023	27.4022	48385000	27157000	21228000	10695000	5979500	4715200	17286000	10108000	7177600	20404000	11069000	9335400
>sp|P40240|CD9_MOUSE CD9 antigen OS=Mus musculus GN=Cd9 PE=1 SV=2	P40240	CD9_MOUSE		3.3443	3	-0.258115	0.264492	NaN	0.6736	1.038	NA	-0.570036	0.0538064	19.7365	22.3367	22.6478	18.7546	21.9629	22.4822	3855200	2123700	1731500	219300	145590	73715	1564100	882840	681300	2071800	1095300	976510
>sp|Q9DCN2|NB5R3_MOUSE NADH-cytochrome b5 reductase 3 OS=Mus musculus GN=Cyb5r3 PE=1 SV=3;>sp|Q9DCN2-2|NB5R3_MOUSE Isoform 2 of NADH-cytochrome b5 reductase 3 OS=Mus musculus GN=Cyb5r3	Q9DCN2	NB5R3_MOUSE		22.528	4	-0.256164	0.454075	0.95047	0.68825	0.89738	-0.073287	-0.538995	-0.156209	21.4774	22.2632	22.144	21.4032	21.9879	22.3498	1657700	839210	818520	379530	194650	184880	612880	335580	277300	665320	308980	356340
>sp|O89017|LGMN_MOUSE Legumain OS=Mus musculus GN=Lgmn PE=1 SV=1	O89017	LGMN_MOUSE		163.03	7	-0.253708	0.259851	0.84346	0.91975	0.76058	-0.245608	-0.120686	-0.394828	25.4352	26.1272	26.4531	25.1347	25.8859	26.2675	21675000	11696000	9979100	4567100	2520500	2046600	7516700	4071900	3444800	9591500	5103800	4487700
>sp|P60904|DNJC5_MOUSE DnaJ homolog subfamily C member 5 OS=Mus musculus GN=Dnajc5 PE=1 SV=1	P60904	DNJC5_MOUSE		51.163	7	-0.25056	0.728014	0.83489	0.74864	0.95021	-0.260342	-0.417656	-0.0736817	22.6537	23.6884	24.1951	22.9217	23.3596	24.2298	11101000	5617600	5483100	2077600	942620	1135000	3468700	1931200	1537500	5554300	2743800	2810500
>sp|Q9JL15|LEG8_MOUSE Galectin-8 OS=Mus musculus GN=Lgals8 PE=2 SV=1	Q9JL15	LEG8_MOUSE		29.83	6	-0.250483	0.503532	1.0011	0.65836	0.90126	0.00158609	-0.603051	-0.149985	20.3832	21.0313	21.5427	20.3689	20.4295	21.6906	605550	312650	292900	129610	65125	64482	169300	102050	67250	306640	145470	161170
>sp|Q8C2E7|STRUM_MOUSE WASH complex subunit strumpellin OS=Mus musculus GN=Kiaa0196 PE=2 SV=2;>sp|Q8C2E7-2|STRUM_MOUSE Isoform 2 of WASH complex subunit strumpellin OS=Mus musculus GN=Kiaa0196	Q8C2E7	STRUM_MOUSE		23.184	10	-0.246406	0.683332	1.0118	0.63656	0.93012	0.0169241	-0.651632	-0.104511	19.9912	21.3716	21.8701	19.9944	20.7756	21.6068	189190	105400	83795	28983	14475	14508	62613	37683	24931	97595	53238	44357
>sp|Q9QZW0|AT11C_MOUSE Phospholipid-transporting ATPase 11C OS=Mus musculus GN=Atp11c PE=2 SV=2;>sp|Q9QZW0-2|AT11C_MOUSE Isoform 2 of Phospholipid-transporting ATPase 11C OS=Mus musculus GN=Atp11c	Q9QZW0	AT11C_MOUSE		15.984	4	-0.245958	0.397424	0.86845	0.6294	1.097	-0.203485	-0.667951	0.133564	19.6569	20.1619	20.2342	19.2234	19.2319	20.6136	123780	65982	57800	29361	16870	12491	36508	23942	12566	57913	25171	32743
>sp|Q9R0P3|ESTD_MOUSE S-formylglutathione hydrolase OS=Mus musculus GN=Esd PE=1 SV=1	Q9R0P3	ESTD_MOUSE		8.4521	3	-0.244884	0.596917	0.92027	0.66967	0.97515	-0.119871	-0.578478	-0.0363039	19.513	20.7003	19.6877	19.1893	19.7861	19.6602	401920	235460	166460	96143	53442	42700	186280	121700	64579	119500	60319	59183
>sp|Q91W86|VPS11_MOUSE Vacuolar protein sorting-associated protein 11 homolog OS=Mus musculus GN=Vps11 PE=1 SV=3	Q91W86	VPS11_MOUSE		7.7843	4	-0.243499	0.990855	0.89015	0.77819	0.87006	-0.16788	-0.361806	-0.200813	18.8026	19.8394	19.8124	18.3676	19.1529	19.3959	78541	46322	32220	15909	9144.8	6764.6	30421	18762	11658	32211	18415	13797
>sp|Q8BIJ7|RUFY1_MOUSE RUN and FYVE domain-containing protein 1 OS=Mus musculus GN=Rufy1 PE=1 SV=1	Q8BIJ7	RUFY1_MOUSE		4.3016	3	-0.24154	0.325876	1.026	0.72063	0.81848	0.0370307	-0.472669	-0.288981	19.0961	21.0668	21.5297	19.3509	20.8847	21.346	283450	148320	135130	31515	14370	17145	105960	56321	49644	145970	77629	68345
>sp|Q9CR27|CCD53_MOUSE WASH complex subunit CCDC53 OS=Mus musculus GN=Ccdc53 PE=2 SV=1	Q9CR27	CCD53_MOUSE		15.49	2	-0.239816	0.234856	NaN	0.83803	0.85577	NA	-0.254926	-0.224705	18.7194	19.6103	19.9721	19.1613	19.6855	20.3644	503980	226050	277940	101790	43163	58632	164350	80038	84317	237830	102850	134990
>sp|P63001|RAC1_MOUSE Ras-related C3 botulinum toxin substrate 1 OS=Mus musculus GN=Rac1 PE=1 SV=1	P63001	RAC1_MOUSE		24.537	9	-0.239782	0.445836	0.9523	0.61074	1.0443	-0.070512	-0.71137	0.0625362	23.6708	24.946	25.0542	23.8436	24.486	25.2271	19793000	10064000	9728400	3551100	1669300	1881800	6977300	4040100	2937200	9264400	4355000	4909500
>sp|P62806|H4_MOUSE Histone H4 OS=Mus musculus GN=Hist1h4a PE=1 SV=2	P62806	H4_MOUSE		41.419	10	-0.238005	0.229315	0.96687	0.52705	1.1963	-0.0486062	-0.923988	0.258579	24.9751	26.2543	25.6395	24.8337	25.4313	25.9277	50712000	27549000	23163000	10480000	5496800	4983500	20882000	13341000	7541200	19350000	8711500	10638000
>sp|P68433|H31_MOUSE Histone H3.1 OS=Mus musculus GN=Hist1h3a PE=1 SV=2;>sp|P84228|H32_MOUSE Histone H3.2 OS=Mus musculus GN=Hist1h3b PE=1 SV=2;>sp|P84244|H33_MOUSE Histone H3.3 OS=Mus musculus GN=H3f3a PE=1 SV=2;>sp|P02301|H3C_MOUSE Histone H3.3C OS=Mus m	P68433	H31_MOUSE		6.756	4	-0.23738	0.187697	1.1468	0.64937	0.81968	0.197614	-0.622887	-0.286867	25.0391	26.5264	26.7565	25.8766	26.5321	27.1325	137570000	61127000	76443000	24021000	8619300	15401000	48424000	24164000	24260000	65125000	28343000	36781000
>sp|Q8BG94|COMD7_MOUSE COMM domain-containing protein 7 OS=Mus musculus GN=Commd7 PE=2 SV=1	Q8BG94	COMD7_MOUSE		21.642	2	-0.236088	0.50198	0.79929	0.73411	1.0431	-0.323209	-0.445932	0.0608775	19.3376	19.6438	20.0348	19.1275	19.759	20.2386	437760	212990	224770	102940	55211	47727	142200	68265	73940	192620	89515	103100
>sp|Q9JIG7|CCD22_MOUSE Coiled-coil domain-containing protein 22 OS=Mus musculus GN=Ccdc22 PE=1 SV=1	Q9JIG7	CCD22_MOUSE		25.523	13	-0.235946	0.261877	0.78165	0.81047	0.96643	-0.355405	-0.303169	-0.0492629	21.8492	22.5404	22.6576	21.7007	22.1176	22.4385	861070	471270	389800	205320	107940	97383	304300	174280	130020	351440	189040	162400
>sp|Q9DC51|GNAI3_MOUSE Guanine nucleotide-binding protein G(k) subunit alpha OS=Mus musculus GN=Gnai3 PE=1 SV=3	Q9DC51	GNAI3_MOUSE		68.923	4	-0.233693	0.487326	0.80918	0.74344	1.0225	-0.305467	-0.427712	0.0321008	19.8802	21.1181	21.259	20.1914	21.0876	21.2376	776600	383370	393220	144160	64335	79823	300300	151740	148560	332140	167300	164840
>sp|Q8CFD4|SNX8_MOUSE Sorting nexin-8 OS=Mus musculus GN=Snx8 PE=2 SV=1	Q8CFD4	SNX8_MOUSE		138.42	17	-0.231328	0.500278	0.84277	0.72635	1.0098	-0.246789	-0.461263	0.0140696	23.8324	24.4024	24.6043	23.4805	23.9962	24.5342	5015200	2722500	2292700	1158300	649450	508870	1691600	964070	727510	2165300	1109000	1056300
>sp|Q9QY76|VAPB_MOUSE Vesicle-associated membrane protein-associated protein B OS=Mus musculus GN=Vapb PE=2 SV=3	Q9QY76	VAPB_MOUSE		13.801	4	-0.229558	1.13023	0.91442	0.70979	0.9559	-0.129071	-0.494536	-0.0650684	20.4893	21.7579	21.9604	20.2696	21.0052	21.7416	1065000	606620	458340	182400	98133	84269	376740	236430	140310	505810	272050	233760
>sp|P37040|NCPR_MOUSE NADPH--cytochrome P450 reductase OS=Mus musculus GN=Por PE=1 SV=2	P37040	NCPR_MOUSE		46.457	11	-0.228319	0.637322	0.86085	0.80365	0.89911	-0.216166	-0.315361	-0.15343	22.003	21.9178	22.3159	21.8914	21.1435	22.3241	709810	382450	327360	231230	120080	111150	179390	113200	66186	299190	149170	150020
>sp|O54734|OST48_MOUSE Dolichyl-diphosphooligosaccharide--protein glycosyltransferase 48 kDa subunit OS=Mus musculus GN=Ddost PE=1 SV=2	O54734	OST48_MOUSE		7.9891	3	-0.22565	0.273966	1.0844	0.63841	0.9035	0.116897	-0.647445	-0.146403	18.6123	20.4616	19.5805	18.5009	19.5461	19.6187	207740	119490	88250	35078	18216	16862	100430	65636	34797	72228	35636	36592
>sp|Q8BG05|ROA3_MOUSE Heterogeneous nuclear ribonucleoprotein A3 OS=Mus musculus GN=Hnrnpa3 PE=1 SV=1;>sp|Q8BG05-2|ROA3_MOUSE Isoform 2 of Heterogeneous nuclear ribonucleoprotein A3 OS=Mus musculus GN=Hnrnpa3	Q8BG05	ROA3_MOUSE	+	3.1435	2	-0.22506	1.5111	0.84777	NaN	0.86342	-0.238255	NA	-0.211866	19.5655	19.9766	20.8066	19.2813	18.8242	20.3192	318480	191660	126820	74371	40836	33536	78728	54300	24428	165380	96526	68855
>sp|P14069|S10A6_MOUSE Protein S100-A6 OS=Mus musculus GN=S100a6 PE=1 SV=3	P14069	S10A6_MOUSE		3.7623	3	-0.224587	0.853224	0.99114	0.71134	0.88913	-0.0128392	-0.491389	-0.169534	22.4321	23.1203	23.3569	22.7689	22.703	23.2995	9963700	5103900	4859800	2561200	1131800	1429400	3189200	1823600	1365600	4213300	2148500	2064800
>sp|P56395|CYB5_MOUSE Cytochrome b5 OS=Mus musculus GN=Cyb5a PE=1 SV=2	P56395	CYB5_MOUSE		25.357	4	-0.221394	0.457609	1.0409	0.64325	0.94248	0.0578315	-0.636549	-0.0854661	22.7171	23.5368	23.7582	22.6838	22.897	23.6689	10190000	5542300	4647600	2272100	1149100	1123000	3330100	2028400	1301700	4587600	2364700	2222900
>sp|Q9CPW4|ARPC5_MOUSE Actin-related protein 2/3 complex subunit 5 OS=Mus musculus GN=Arpc5 PE=2 SV=3	Q9CPW4	ARPC5_MOUSE		31.539	2	-0.219958	0.0390124	NaN	0.6846	1.0768	NA	-0.546667	0.10675	18.6986	20.5078	21.1454	18.7966	20.2676	21.3117	855670	423600	432070	88081	42544	45536	275320	149090	126230	492260	231960	260300
>sp|O08573|LEG9_MOUSE Galectin-9 OS=Mus musculus GN=Lgals9 PE=1 SV=1;>sp|O08573-2|LEG9_MOUSE Isoform Short of Galectin-9 OS=Mus musculus GN=Lgals9	O08573	LEG9_MOUSE		170.85	10	-0.218048	0.33165	0.92392	0.65917	1.0434	-0.11416	-0.601278	0.0612923	23.4065	24.3849	24.1894	23.2308	23.6481	24.1242	6228700	3477100	2751600	1397500	741240	656240	2336800	1460400	876410	2494400	1275400	1219000
>sp|Q8K382|DEN1A_MOUSE DENN domain-containing protein 1A OS=Mus musculus GN=Dennd1a PE=1 SV=2	Q8K382	DEN1A_MOUSE		29.399	7	-0.217687	0.216578	0.7683	0.78352	1.0564	-0.380258	-0.351958	0.0791562	20.5002	21.7412	21.3914	21.8662	22.9071	23.7895	807800	184270	623520	126330	35313	91016	270730	83467	187270	410740	65495	345240
>sp|P47754|CAZA2_MOUSE F-actin-capping protein subunit alpha-2 OS=Mus musculus GN=Capza2 PE=1 SV=3	P47754	CAZA2_MOUSE		66.406	7	-0.216276	1.09175	0.9412	0.70116	0.96646	-0.0874268	-0.512184	-0.0492181	21.8024	22.604	22.6339	21.7704	21.9272	22.5545	2328200	1272400	1055800	556510	281350	275160	797150	490390	306760	974500	500650	473860
>sp|Q9JJF9|SPP2A_MOUSE Signal peptide peptidase-like 2A OS=Mus musculus GN=Sppl2a PE=1 SV=2	Q9JJF9	SPP2A_MOUSE		27.766	6	-0.215598	0.84522	0.89302	0.76695	0.93254	-0.163236	-0.382796	-0.100762	22.98	23.332	24.2116	22.5824	22.6394	24.1658	4659700	2550700	2109000	970230	551560	418670	1139500	703910	435570	2549900	1295200	1254700
>sp|O88342|WDR1_MOUSE WD repeat-containing protein 1 OS=Mus musculus GN=Wdr1 PE=1 SV=3	O88342	WDR1_MOUSE		4.5908	3	-0.21528	0.31758	0.99281	0.70899	0.90798	-0.0104104	-0.496163	-0.139268	19.5173	20.7021	20.9729	19.4638	20.2781	20.6674	272480	150480	122000	49116	25014	24102	99245	56863	42382	124120	68604	55513
>sp|Q9CQ01|RNT2_MOUSE Ribonuclease T2 OS=Mus musculus GN=Rnaset2 PE=2 SV=1	Q9CQ01	RNT2_MOUSE		14.067	5	-0.214804	0.868475	0.93494	0.7343	0.93187	-0.0970543	-0.445558	-0.101799	21.5705	22.4678	22.7521	21.3441	22.054	22.5308	2421300	1331600	1089700	481370	259520	221840	846240	483390	362860	1093700	588690	504970
>sp|Q921E2|RAB31_MOUSE Ras-related protein Rab-31 OS=Mus musculus GN=Rab31 PE=1 SV=1	Q921E2	RAB31_MOUSE		62.269	7	-0.213461	0.691937	0.83684	0.7654	1.0016	-0.256976	-0.385714	0.00230647	21.9433	22.727	22.7451	21.8755	22.2746	22.7171	2601600	1385000	1216600	606180	310210	295970	924320	534030	390290	1071100	540770	530380
>sp|Q9QZI9|SERC3_MOUSE Serine incorporator 3 OS=Mus musculus GN=Serinc3 PE=1 SV=2	Q9QZI9	SERC3_MOUSE		3.6202	3	-0.205526	0.772222	0.85904	0.7845	0.9678	-0.219203	-0.350155	-0.0472192	19.5144	20.6467	21.1404	19.3444	20.2595	20.9179	573600	313460	260140	94304	49927	44378	193120	109440	83677	286180	154100	132080
>sp|A2A8Z1|OSBL9_MOUSE Oxysterol-binding protein-related protein 9 OS=Mus musculus GN=Osbpl9 PE=1 SV=1;>sp|A2A8Z1-2|OSBL9_MOUSE Isoform 2 of Oxysterol-binding protein-related protein 9 OS=Mus musculus GN=Osbpl9	A2A8Z1	OSBL9_MOUSE		19.231	5	-0.200392	0.486541	0.98837	0.72625	0.91838	-0.0168769	-0.461462	-0.122837	19.7333	20.939	21.4949	20.1362	20.3376	21.418	383330	201280	182050	69792	30054	39738	115010	69320	45688	198530	101910	96621
>sp|Q9D1C8|VPS28_MOUSE Vacuolar protein sorting-associated protein 28 homolog OS=Mus musculus GN=Vps28 PE=2 SV=1	Q9D1C8	VPS28_MOUSE		9.9174	3	-0.200286	0.21922	1.1824	0.60844	0.91652	0.241718	-0.716813	-0.125762	17.7148	19.7747	19.7408	18.2908	19.7264	19.9201	320650	152940	167710	41217	16548	24669	135720	68999	66725	143710	67397	76313
>sp|Q8BWQ6|CP062_MOUSE UPF0505 protein C16orf62 homolog OS=Mus musculus PE=2 SV=2;>sp|Q8BWQ6-2|CP062_MOUSE Isoform 2 of UPF0505 protein C16orf62 homolog OS=Mus musculus;>sp|Q8BWQ6-3|CP062_MOUSE Isoform 3 of UPF0505 protein C16orf62 homolog OS=Mus musculus	Q8BWQ6	CP062_MOUSE		32.07	14	-0.198818	0.726211	0.94305	0.71381	0.9825	-0.0845938	-0.486388	-0.0254707	21.6402	22.5908	23.114	21.7529	22.0427	23.2473	688220	352140	336070	128350	61668	66680	200710	119190	81516	359160	171290	187870
>sp|P57780|ACTN4_MOUSE Alpha-actinin-4 OS=Mus musculus GN=Actn4 PE=1 SV=1	P57780	ACTN4_MOUSE	+	18.982	8	-0.197778	1.34737	0.94969	0.75866	0.91994	-0.0744714	-0.398475	-0.120388	20.2285	20.2632	20.7562	20.3581	19.8721	20.7474	151310	77418	73890	46773	22337	24437	40327	22880	17447	64207	32202	32006
>sp|B2RY56|RBM25_MOUSE RNA-binding protein 25 OS=Mus musculus GN=Rbm25 PE=1 SV=2	B2RY56	RBM25_MOUSE	+	22.228	12	-0.196286	1.61308	0.99693	0.71357	0.93462	-0.00443589	-0.486873	-0.0975482	21.6321	22.517	23.1925	21.3784	22.0751	23.1957	1112200	588690	523480	186750	101570	85186	325640	187560	138070	599780	299560	300220
>sp|P97333|NRP1_MOUSE Neuropilin-1 OS=Mus musculus GN=Nrp1 PE=1 SV=2	P97333	NRP1_MOUSE		75.369	13	-0.194993	0.505241	0.90654	0.83233	0.88353	-0.141557	-0.264772	-0.178649	21.7614	22.2082	22.2842	21.5716	22.0305	22.3593	641190	329460	311740	162720	86704	76020	222670	118180	104490	255800	124570	131230
>sp|P62908|RS3_MOUSE 40S ribosomal protein S3 OS=Mus musculus GN=Rps3 PE=1 SV=1	P62908	RS3_MOUSE		11.35	4	-0.192894	0.168368	1.3327	0.63554	0.79054	0.414352	-0.653945	-0.33909	18.9414	20.0717	21.2543	18.9602	19.7554	20.7751	384020	216150	167870	53338	26496	26843	104590	58002	46583	226090	131650	94442
>sp|P62821|RAB1A_MOUSE Ras-related protein Rab-1A OS=Mus musculus GN=Rab1A PE=1 SV=3	P62821	RAB1A_MOUSE		132.78	10	-0.191197	1.23803	0.93253	0.72399	0.99526	-0.100778	-0.465958	-0.00685463	24.9168	25.8279	26.5706	24.7037	25.9704	26.7743	26584000	12727000	13857000	3933200	2111500	1821700	8354000	3970900	4383100	14296000	6644300	7652200
>sp|P35278|RAB5C_MOUSE Ras-related protein Rab-5C OS=Mus musculus GN=Rab5c PE=1 SV=2	P35278	RAB5C_MOUSE		230.34	12	-0.189344	0.756114	0.94377	0.78555	0.90984	-0.0834928	-0.348225	-0.136315	23.9526	24.7282	24.9304	23.6339	24.3234	25.0485	13156000	6909400	6246500	2659300	1475900	1183400	4435100	2526600	1908500	6061500	2906800	3154700
>sp|P40336|VP26A_MOUSE Vacuolar protein sorting-associated protein 26A OS=Mus musculus GN=Vps26a PE=1 SV=1;>sp|P40336-2|VP26A_MOUSE Isoform 2 of Vacuolar protein sorting-associated protein 26A OS=Mus musculus GN=Vps26a	P40336	VP26A_MOUSE		84.79	14	-0.18749	1.26712	0.9442	0.75133	0.95452	-0.0828356	-0.412481	-0.0671527	23.1896	23.8287	24.2621	23.1205	23.3859	24.2493	4453000	2346500	2106400	983480	503520	479970	1361000	784150	576880	2108500	1058900	1049600
>sp|Q8BNQ3|G137B_MOUSE Integral membrane protein GPR137B OS=Mus musculus GN=Gpr137b PE=2 SV=2	Q8BNQ3	G137B_MOUSE		3.501	2	-0.187127	0.177214	1.0937	0.64825	0.9558	0.129217	-0.625378	-0.0652193	19.677	21.1585	21.4711	20.2783	20.4806	21.4493	834590	434710	399870	150710	59875	90833	271700	167190	104510	412180	207640	204530
>sp|Q9JIF3|GTR8_MOUSE Solute carrier family 2, facilitated glucose transporter member 8 OS=Mus musculus GN=Slc2a8 PE=1 SV=2	Q9JIF3	GTR8_MOUSE	+	5.0876	2	-0.186269	2.24857	0.95796	0.80632	NaN	-0.0619627	-0.310576	NA	19.4729	20.6968	18.1725	19.3429	20.2731	18.1717	291180	160160	131020	81919	42805	39114	174510	99977	74534	34747	17378	17369
>sp|Q8BPU7|ELMO1_MOUSE Engulfment and cell motility protein 1 OS=Mus musculus GN=Elmo1 PE=1 SV=2;>sp|Q8BPU7-2|ELMO1_MOUSE Isoform 2 of Engulfment and cell motility protein 1 OS=Mus musculus GN=Elmo1	Q8BPU7	ELMO1_MOUSE		11.25	5	-0.183683	0.260046	0.97909	0.68897	1.0118	-0.0304866	-0.537487	0.0169241	19.989	19.8894	20.395	20.0236	19.5281	20.444	170230	86937	83293	54011	26682	27330	44287	24902	19385	71932	35353	36578
>sp|Q62448|IF4G2_MOUSE Eukaryotic translation initiation factor 4 gamma 2 OS=Mus musculus GN=Eif4g2 PE=1 SV=2;>sp|Q62448-2|IF4G2_MOUSE Isoform 2 of Eukaryotic translation initiation factor 4 gamma 2 OS=Mus musculus GN=Eif4g2	Q62448	IF4G2_MOUSE		8.5679	5	-0.183362	0.022016	NaN	0.6803	1.14	NA	-0.555757	0.189034	16.6378	19.6908	19.8324	15.6639	19.1002	19.8293	68546	37636	30910	3077.7	2039.4	1038.3	28166	16926	11240	37303	18671	18632
>sp|Q18PI6|SLAF5_MOUSE SLAM family member 5 OS=Mus musculus GN=Cd84 PE=1 SV=1;>sp|Q18PI6-3|SLAF5_MOUSE Isoform 3 of SLAM family member 5 OS=Mus musculus GN=Cd84	Q18PI6	SLAF5_MOUSE		63.307	11	-0.18124	0.127538	0.96164	0.7363	0.96885	-0.0564312	-0.441634	-0.0456548	22.7007	23.1757	23.3477	22.2034	22.8745	23.4264	2819900	1498200	1321700	647010	378710	268300	953600	526410	427200	1219300	593030	626260
>sp|P01899|HA11_MOUSE H-2 class I histocompatibility antigen, D-B alpha chain OS=Mus musculus GN=H2-D1 PE=1 SV=2;>sp|P01897|HA1L_MOUSE H-2 class I histocompatibility antigen, L-D alpha chain OS=Mus musculus GN=H2-L PE=1 SV=2	P01899	HA11_MOUSE		48.194	18	-0.178532	0.609915	0.89203	0.77014	1.0042	-0.164836	-0.376807	0.00604663	25.2523	25.7923	26.0054	25.1221	25.4261	26.0088	14298000	7519900	6778100	3476500	1816700	1659900	4690600	2641400	2049200	6130900	3061900	3069000
>sp|Q6ZQM8|UD17C_MOUSE UDP-glucuronosyltransferase 1-7C OS=Mus musculus GN=Ugt1a7c PE=2 SV=1	Q6ZQM8	UD17C_MOUSE		8.8827	4	-0.177118	0.357979	1.0011	0.66501	1.0393	0.00158609	-0.588552	0.0556122	20.8806	21.569	21.8031	20.6886	21.294	21.7691	718950	378300	340650	157420	83938	73477	247050	135270	111790	314480	159100	155390
>sp|O35657|NEUR1_MOUSE Sialidase-1 OS=Mus musculus GN=Neu1 PE=1 SV=1	O35657	NEUR1_MOUSE		3.1793	3	-0.174133	0.666886	0.88575	NaN	0.88685	-0.175029	NA	-0.173238	18.6811	19.3809	20.101	18.6419	18.3138	19.962	189700	106080	83626	39492	20014	19478	48026	32510	15516	102190	53555	48631
>sp|P68037|UB2L3_MOUSE Ubiquitin-conjugating enzyme E2 L3 OS=Mus musculus GN=Ube2l3 PE=2 SV=1	P68037	UB2L3_MOUSE		7.4393	4	-0.172051	0.112343	1.0956	0.63574	1.0039	0.131721	-0.653491	0.00561557	23.2055	20.3703	20.1915	19.669	20.0613	20.1803	2191600	1746500	445130	1500900	1381800	119090	349920	193620	156300	340800	171060	169740
>sp|Q9R1Q9|VAS1_MOUSE V-type proton ATPase subunit S1 OS=Mus musculus GN=Atp6ap1 PE=1 SV=1	Q9R1Q9	VAS1_MOUSE		4.3585	3	-0.17146	0.0667685	0.84043	0.73954	1.1264	-0.2508	-0.4353	0.171719	21.2047	21.9126	20.9251	21.3163	21.6867	21.2035	1197000	596830	600120	359160	172630	186520	523090	281980	241110	314710	142220	172490
>sp|Q3U481|MFS12_MOUSE Major facilitator superfamily domain-containing protein 12 OS=Mus musculus GN=Mfsd12 PE=1 SV=1	Q3U481	MFS12_MOUSE		4.6602	3	-0.169019	0.385112	NaN	0.7882	1.0037	NA	-0.343366	0.00532812	20.0382	21.3966	21.7977	20.0102	20.9927	21.8436	1438900	748290	690600	213260	107670	105600	484720	276070	208660	740910	364560	376350
>sp|P70699|LYAG_MOUSE Lysosomal alpha-glucosidase OS=Mus musculus GN=Gaa PE=1 SV=2	P70699	LYAG_MOUSE		80.864	12	-0.168978	0.593376	0.91236	0.76451	1.0089	-0.132325	-0.387393	0.0127832	22.9765	23.6432	23.5968	22.8494	23.2784	23.704	1635900	851030	784890	395250	206320	188930	581870	327530	254340	658790	317170	341620
>sp|O70274|TP4A2_MOUSE Protein tyrosine phosphatase type IVA 2 OS=Mus musculus GN=Ptp4a2 PE=1 SV=1;>sp|Q63739|TP4A1_MOUSE Protein tyrosine phosphatase type IVA 1 OS=Mus musculus GN=Ptp4a1 PE=1 SV=1	O70274	TP4A2_MOUSE		3.6047	4	-0.167918	0.660326	1.0366	0.76435	NaN	0.0518593	-0.387695	NA	21.1729	19.9927	18.8266	19.6058	19.7427	19.1031	611080	387240	223830	316210	236420	79788	192060	104330	87732	102800	46492	56312
>sp|Q6A0D4|RFTN1_MOUSE Raftlin OS=Mus musculus GN=Rftn1 PE=1 SV=4	Q6A0D4	RFTN1_MOUSE		8.3943	5	-0.167251	1.09352	0.92201	0.78297	0.97831	-0.117146	-0.352971	-0.0316364	19.2161	21.0652	21.7045	18.895	20.9629	22.1424	535260	248830	286440	43860	24361	19499	169520	87763	81757	321880	136700	185180
>sp|P70441|NHRF1_MOUSE Na(+)/H(+) exchange regulatory cofactor NHE-RF1 OS=Mus musculus GN=Slc9a3r1 PE=1 SV=3	P70441	NHRF1_MOUSE		3.0253	2	-0.167146	0.479701	1.0269	0.75344	0.91301	0.0382957	-0.408435	-0.131297	18.2173	19.2226	19.5403	18.5518	18.818	19.8875	166440	79950	86493	32812	14512	18300	51138	29131	22007	82494	36307	46186
>sp|Q8BLF1|NCEH1_MOUSE Neutral cholesterol ester hydrolase 1 OS=Mus musculus GN=Nceh1 PE=1 SV=1	Q8BLF1	NCEH1_MOUSE		26.194	7	-0.167045	0.202589	1.0258	0.6782	1.0156	0.0367495	-0.560217	0.0223323	22.0877	22.932	22.8868	22.1701	22.5407	22.7618	2119300	1123100	996240	509790	247620	262170	783550	444590	338960	825980	430870	395100
>sp|Q9EP69|SAC1_MOUSE Phosphatidylinositide phosphatase SAC1 OS=Mus musculus GN=Sacm1l PE=2 SV=1	Q9EP69	SAC1_MOUSE		11.503	5	-0.163591	0.0317192	0.95332	0.62379	1.1967	-0.0689675	-0.680868	0.259062	18.5756	19.7274	20.5477	18.834	19.2744	20.9323	159290	75444	83847	23188	10558	12629	40598	23460	17138	95506	41426	54080
>sp|P26039|TLN1_MOUSE Talin-1 OS=Mus musculus GN=Tln1 PE=1 SV=2	P26039	TLN1_MOUSE		126.89	43	-0.159465	1.20088	0.97961	0.74955	0.97754	-0.0297206	-0.415903	-0.0327724	23.3156	24.2799	24.2093	23.2797	23.9196	24.295	722680	374670	348020	153900	77912	75990	270430	152010	118420	298350	144740	153610
>sp|Q8C129|LCAP_MOUSE Leucyl-cystinyl aminopeptidase OS=Mus musculus GN=Lnpep PE=1 SV=1	Q8C129	LCAP_MOUSE		225.04	27	-0.158369	0.176228	0.91712	0.76003	1.0321	-0.124818	-0.395872	0.0455828	24.5871	25.1804	25.3777	24.4026	24.7979	25.4197	4061100	2136500	1924600	947630	504080	443550	1343900	760490	583390	1769600	871940	897680
>sp|P30999|CTND1_MOUSE Catenin delta-1 OS=Mus musculus GN=Ctnnd1 PE=1 SV=2;>sp|P30999-3|CTND1_MOUSE Isoform 3 of Catenin delta-1 OS=Mus musculus GN=Ctnnd1;>sp|P30999-2|CTND1_MOUSE Isoform 2 of Catenin delta-1 OS=Mus musculus GN=Ctnnd1	P30999	CTND1_MOUSE		25.762	7	-0.157439	0.361553	0.89368	0.74723	1.0794	-0.16217	-0.420376	0.11023	20.4668	21.1148	21.4416	20.5947	20.9159	21.6491	273850	134040	139810	61893	29575	32317	86717	46342	40375	125240	58127	67115
>sp|P09581|CSF1R_MOUSE Macrophage colony-stimulating factor 1 receptor OS=Mus musculus GN=Csf1r PE=1 SV=3	P09581	CSF1R_MOUSE		137.98	18	-0.155536	0.0273449	0.9444	0.74809	1.0243	-0.0825301	-0.418716	0.0346383	23.7286	24.5633	24.5803	23.8463	24.3469	24.7665	3901100	1932600	1968500	878240	421200	457050	1397800	751230	646610	1625000	760140	864840
>sp|Q3TB48|TM104_MOUSE Transmembrane protein 104 OS=Mus musculus GN=Tmem104 PE=2 SV=1	Q3TB48	TM104_MOUSE		14.919	4	-0.153806	0.155293	0.85733	0.75167	1.127	-0.222077	-0.411829	0.172488	22.1692	22.5506	22.5978	21.9011	22.393	22.5855	2195000	1147100	1047900	575510	314420	261090	776720	409550	367170	842750	423160	419590
>sp|P70206|PLXA1_MOUSE Plexin-A1 OS=Mus musculus GN=Plxna1 PE=1 SV=1	P70206	PLXA1_MOUSE		4.208	2	-0.152525	0.0780634	1.1976	0.71272	0.85315	0.260146	-0.488593	-0.229129	18.2244	19.2352	19.9162	18.335	18.8124	19.6571	34613	18753	15860	6244.5	3002.7	3241.8	10564	6050.4	4513.2	17805	9699.7	8105.4
>sp|Q9QZ88|VPS29_MOUSE Vacuolar protein sorting-associated protein 29 OS=Mus musculus GN=Vps29 PE=1 SV=1;>sp|Q9QZ88-2|VPS29_MOUSE Isoform 2 of Vacuolar protein sorting-associated protein 29 OS=Mus musculus GN=Vps29	Q9QZ88	VPS29_MOUSE		29.578	9	-0.151557	0.830658	0.92172	0.79911	0.99066	-0.1176	-0.323534	-0.0135381	24.1648	25.0007	24.5515	23.8216	24.2266	24.6149	13712000	7696700	6015100	3363300	1880700	1482600	5320200	3357100	1963100	5028300	2458900	2569400
>sp|Q99JY9|ARP3_MOUSE Actin-related protein 3 OS=Mus musculus GN=Actr3 PE=1 SV=3	Q99JY9	ARP3_MOUSE		19.068	4	-0.146363	0.0417975	0.93431	0.73017	1.0812	-0.0980268	-0.453696	0.112633	19.5353	20.5117	21.1432	19.7121	20.2397	22.514	602720	217660	385070	77081	36182	40899	130150	71190	58956	395500	110290	285210
>sp|P24452|CAPG_MOUSE Macrophage-capping protein OS=Mus musculus GN=Capg PE=1 SV=2	P24452	CAPG_MOUSE		44.959	6	-0.144869	0.0278574	1.0092	0.75824	0.96691	0.0132121	-0.399274	-0.0485465	22.2253	23.3898	23.7374	22.2407	22.9182	23.778	4762000	2489900	2272100	821570	408600	412970	1576400	915880	660540	2364000	1165400	1198600
>sp|Q9CQV6|MLP3B_MOUSE Microtubule-associated proteins 1A/1B light chain 3B OS=Mus musculus GN=Map1lc3b PE=1 SV=3	Q9CQV6	MLP3B_MOUSE		4.6371	1	-0.142169	0.154928	1.0816	0.71113	0.96737	0.113167	-0.491815	-0.0478603	18.9664	20.06	20.0772	19.3489	19.4096	20.3698	1357700	677880	679770	294990	128060	166930	447380	273270	174110	615280	276550	338730
>sp|Q3U7R1|ESYT1_MOUSE Extended synaptotagmin-1 OS=Mus musculus GN=Esyt1 PE=1 SV=2;>sp|Q3U7R1-2|ESYT1_MOUSE Isoform 2 of Extended synaptotagmin-1 OS=Mus musculus GN=Esyt1	Q3U7R1	ESYT1_MOUSE		204.22	23	-0.142019	0.203584	1.0416	0.72318	0.98809	0.0588014	-0.467573	-0.0172856	23.6968	24.7069	24.675	23.775	24.237	24.6756	2681100	1411900	1269300	582330	283280	299050	982460	570520	411930	1116300	558050	558280
>sp|Q7TQK5|CCD93_MOUSE Coiled-coil domain-containing protein 93 OS=Mus musculus GN=Ccdc93 PE=2 SV=1	Q7TQK5	CCD93_MOUSE	+	57.76	16	-0.14173	1.58594	0.95247	0.79382	0.98499	-0.0702544	-0.333116	-0.021819	22.0013	22.6284	22.7878	21.8868	23.3847	22.8909	1125800	497860	627990	224330	116610	107710	484340	180110	304230	417180	201140	216040
>sp|Q6R5N8|TLR13_MOUSE Toll-like receptor 13 OS=Mus musculus GN=Tlr13 PE=1 SV=1	Q6R5N8	TLR13_MOUSE		123.74	20	-0.141419	0.184292	0.91009	0.81721	1.002	-0.135919	-0.291221	0.00288251	24.834	25.6633	25.5854	24.6041	25.387	25.6204	4311200	2261000	2050200	939150	506910	432240	1644400	900700	743680	1727600	853350	874280
>sp|Q9CVB6|ARPC2_MOUSE Actin-related protein 2/3 complex subunit 2 OS=Mus musculus GN=Arpc2 PE=1 SV=3	Q9CVB6	ARPC2_MOUSE		5.0168	3	-0.141399	0.0130474	NaN	0.88848	0.92517	NA	-0.170589	-0.11221	#NUM!	19.3598	19.7038	#NUM!	19.0577	19.7579	147950	76338	71615	0	0	0	60923	33639	27284	87029	42699	44331
>sp|P18181|CD48_MOUSE CD48 antigen OS=Mus musculus GN=Cd48 PE=1 SV=1	P18181	CD48_MOUSE		15.634	6	-0.13928	0.238809	0.88581	0.77074	1.0964	-0.174931	-0.375684	0.132774	22.9776	23.7529	23.4504	22.8994	23.5132	23.6165	4751100	2418400	2332600	1148800	589970	558840	1864900	1009700	855170	1737400	818720	918640
>sp|Q9D1L9|LTOR5_MOUSE Ragulator complex protein LAMTOR5 OS=Mus musculus GN=Lamtor5 PE=2 SV=1	Q9D1L9	LTOR5_MOUSE		72.58	2	-0.13425	0.122439	0.84662	0.88103	1.0141	-0.240214	-0.182737	0.0201999	21.411	20.6433	20.984	20.9232	20.2233	21.241	2438200	1300000	1138200	955340	557670	397670	572380	327560	244820	910500	414810	495690
>sp|P84096|RHOG_MOUSE Rho-related GTP-binding protein RhoG OS=Mus musculus GN=Rhog PE=2 SV=1	P84096	RHOG_MOUSE		154.08	8	-0.133985	0.0909335	0.92764	0.74597	1.0937	-0.108363	-0.42281	0.129217	23.5088	24.3791	24.9123	23.4344	23.9498	24.9599	11409000	5939200	5470300	2115700	1085100	1030600	3456500	1983500	1473000	5837300	2870600	2966800
>sp|P13808|B3A2_MOUSE Anion exchange protein 2 OS=Mus musculus GN=Slc4a2 PE=1 SV=1;>sp|P13808-2|B3A2_MOUSE Isoform B1 of Anion exchange protein 2 OS=Mus musculus GN=Slc4a2;>sp|P13808-3|B3A2_MOUSE Isoform B2 of Anion exchange protein 2 OS=Mus musculus GN=Sl	P13808	B3A2_MOUSE		3.4679	2	-0.130127	0.0525794	NaN	0.85218	0.97977	NA	-0.23077	-0.029485	17.3763	19.1724	19.6042	17.5046	19.0027	19.5645	66185	33868	32317	7740.8	3698.4	4042.4	24263	12844	11419	34181	17326	16855
>sp|Q3V4B5|COMD6_MOUSE COMM domain-containing protein 6 OS=Mus musculus GN=Commd6 PE=2 SV=1	Q3V4B5	COMD6_MOUSE		7.7918	4	-0.129716	0.10866	0.97031	0.70194	1.1211	-0.0434824	-0.51058	0.164915	19.3788	20.5969	20.6305	19.2211	20.1998	20.5992	911860	486360	425490	161610	85212	76393	348780	198240	150540	401470	202910	198560
>sp|Q9CX00|IST1_MOUSE IST1 homolog OS=Mus musculus GN=Ist1 PE=2 SV=1	Q9CX00	IST1_MOUSE		4.9153	2	-0.127882	0.0544631	1.1065	0.75693	NaN	0.146003	-0.401768	NA	18.1663	19.3743	18.2683	18.6973	19.0382	18.1713	231640	117230	114420	65384	26743	38641	110720	61782	48940	55539	28703	26836
>sp|P51150|RAB7A_MOUSE Ras-related protein Rab-7a OS=Mus musculus GN=Rab7a PE=1 SV=2	P51150	RAB7A_MOUSE		323.31	17	-0.127571	0.121102	1.0967	0.65221	1.0723	0.133169	-0.616592	0.100709	26.0839	27.1496	27.5688	26.1042	26.5959	27.4897	55794000	29935000	25859000	10233000	5080500	5152600	17879000	10634000	7244700	27681000	14220000	13461000
>sp|Q9R0M6|RAB9A_MOUSE Ras-related protein Rab-9A OS=Mus musculus GN=Rab9a PE=1 SV=1	Q9R0M6	RAB9A_MOUSE		70.399	11	-0.126537	0.143672	0.93803	0.78806	1.0398	-0.092294	-0.343623	0.0563061	23.0005	23.5627	24.1321	22.872	23.4085	24.0574	6857800	3560700	3297100	1460700	762880	697850	2138600	1126400	1012200	3258500	1671400	1587100
>sp|P05555|ITAM_MOUSE Integrin alpha-M OS=Mus musculus GN=Itgam PE=1 SV=2;>sp|P05555-2|ITAM_MOUSE Isoform 2 of Integrin alpha-M OS=Mus musculus GN=Itgam	P05555	ITAM_MOUSE		323.31	40	-0.125604	0.0960228	0.91409	0.76802	1.097	-0.129592	-0.380784	0.133564	25.7092	26.3048	26.6309	25.5563	26.0509	26.7339	9836200	5034700	4801500	2170800	1142900	1027900	3175300	1727000	1448300	4490100	2164900	2325200
>sp|B2RXS4|PLXB2_MOUSE Plexin-B2 OS=Mus musculus GN=Plxnb2 PE=1 SV=1	B2RXS4	PLXB2_MOUSE		86.805	18	-0.124996	0.103888	0.85693	0.84764	1.0616	-0.222751	-0.238476	0.0862403	22.7462	23.4727	23.6975	22.6962	23.2618	23.9649	752960	371030	381930	158970	80865	78110	249410	133800	115610	344570	156370	188210
>sp|P30681|HMGB2_MOUSE High mobility group protein B2 OS=Mus musculus GN=Hmgb2 PE=1 SV=3	P30681	HMGB2_MOUSE		5.2599	4	-0.122706	0.0374486	0.93714	0.76538	1.0802	-0.0936635	-0.385752	0.111298	19.399	21.1246	20.762	19.5001	20.7066	20.7695	1499300	792630	706700	238810	115220	123580	666250	381040	285210	594270	296360	297910
>sp|Q3UBG2|PCLI1_MOUSE PTB-containing, cubilin and LRP1-interacting protein OS=Mus musculus GN=Pid1 PE=1 SV=2;>sp|Q3UBG2-2|PCLI1_MOUSE Isoform 2 of PTB-containing, cubilin and LRP1-interacting protein OS=Mus musculus GN=Pid1	Q3UBG2	PCLI1_MOUSE		12.823	4	-0.122438	0.219384	1.1846	0.78747	0.83104	0.2444	-0.344703	-0.26701	20.3883	21.4038	22.0889	20.2492	21.1785	21.9855	1260000	662140	597840	201430	105570	95866	395990	213420	182570	662560	343150	319410
>sp|Q9CWK8|SNX2_MOUSE Sorting nexin-2 OS=Mus musculus GN=Snx2 PE=1 SV=2	Q9CWK8	SNX2_MOUSE		12.355	5	-0.121262	0.0121907	0.95922	0.71626	1.1311	-0.0600664	-0.481445	0.177726	20.2782	20.5897	20.0035	19.959	20.0387	20.2362	267850	144470	123380	84844	47097	37746	98335	58443	39893	84674	38929	45745
>sp|P0CG50|UBC_MOUSE Polyubiquitin-C OS=Mus musculus GN=Ubc PE=1 SV=2;>sp|P0CG49|UBB_MOUSE Polyubiquitin-B OS=Mus musculus GN=Ubb PE=2 SV=1;>sp|P62983|RS27A_MOUSE Ubiquitin-40S ribosomal protein S27a OS=Mus musculus GN=Rps27a PE=1 SV=2;>sp|P62984|RL40_MOUS	P0CG50	UBC_MOUSE		65.825	7	-0.116314	0.100415	1.0644	0.81788	0.90191	0.0900404	-0.290039	-0.148945	22.9287	24.945	25.1642	23.0583	24.6303	25.1988	3147900	1622600	1525300	348310	166340	181970	1213900	672900	541030	1585700	783320	802340
>sp|P61205|ARF3_MOUSE ADP-ribosylation factor 3 OS=Mus musculus GN=Arf3 PE=2 SV=2;>sp|P84078|ARF1_MOUSE ADP-ribosylation factor 1 OS=Mus musculus GN=Arf1 PE=1 SV=2;>sp|Q8BSL7|ARF2_MOUSE ADP-ribosylation factor 2 OS=Mus musculus GN=Arf2 PE=1 SV=2;>sp|P84084	P61205	ARF3_MOUSE		52.263	6	-0.115967	0.0880484	0.92952	0.74417	1.1359	-0.105442	-0.426296	0.183836	22.792	23.4764	23.7831	22.8947	22.9612	23.823	6417300	3336900	3080400	1506100	726230	779840	1983700	1167100	816590	2927500	1443500	1484000
>sp|Q64324|STXB2_MOUSE Syntaxin-binding protein 2 OS=Mus musculus GN=Stxbp2 PE=2 SV=1	Q64324	STXB2_MOUSE		69.99	7	-0.114607	0.00499355	1.1268	0.62358	1.1214	0.172231	-0.681353	0.165301	21.6024	22.225	22.3815	21.8487	21.9908	22.5769	867210	423440	443770	217520	99499	118020	283420	153190	130230	366260	170750	195520
>sp|Q8VC42|MIC1_MOUSE Uncharacterized protein C18orf8 homolog OS=Mus musculus GN=Mic1 PE=2 SV=1	Q8VC42	MIC1_MOUSE		18.005	8	-0.112011	0.148274	0.99533	0.83847	0.94927	-0.00675317	-0.254169	-0.0751096	21.1898	22.4933	22.8804	21.2682	22.1645	22.7968	1130800	593250	537520	182140	88598	93539	392790	218680	174110	555850	285970	269870
>sp|P70280|VAMP7_MOUSE Vesicle-associated membrane protein 7 OS=Mus musculus GN=Vamp7 PE=1 SV=1	P70280	VAMP7_MOUSE		58.753	11	-0.111855	0.103168	0.94817	0.80195	1.0422	-0.0767823	-0.318416	0.0596322	23.5211	24.2164	24.5695	23.6342	24.1918	24.7353	8964700	4340600	4624100	1927500	925980	1001600	2973500	1499400	1474100	4063600	1915200	2148400
>sp|O70496|CLCN7_MOUSE H(+)/Cl(-) exchange transporter 7 OS=Mus musculus GN=Clcn7 PE=1 SV=1	O70496	CLCN7_MOUSE		81.369	11	-0.111495	0.0535696	0.96478	0.63276	1.2991	-0.0517281	-0.66027	0.377512	21.4256	22.1207	22.3248	21.4119	21.4809	22.2809	1019300	549140	470120	243780	122470	121310	325520	198270	127250	449960	228400	221560
>sp|Q80X71|T106B_MOUSE Transmembrane protein 106B OS=Mus musculus GN=Tmem106b PE=1 SV=1	Q80X71	T106B_MOUSE		3.4808	2	-0.109988	0.0849667	1.0415	0.79797	0.95725	0.0586628	-0.325594	-0.0630323	20.6175	21.9726	22.0061	20.6262	21.5247	22.2067	1493300	764340	728930	248240	123740	124500	548660	316580	232080	696370	324020	372350
>sp|O88983|STX8_MOUSE Syntaxin-8 OS=Mus musculus GN=Stx8 PE=1 SV=1	O88983	STX8_MOUSE		22.523	6	-0.109601	0.0986416	1.0181	0.82479	0.94817	0.0258793	-0.277901	-0.0767823	21.6195	22.5755	21.7461	21.6999	22.2702	21.6832	2256600	1180900	1075700	602590	292900	309690	1028100	568230	459830	625910	319770	306140
>sp|Q9QXS1|PLEC_MOUSE Plectin OS=Mus musculus GN=Plec PE=1 SV=3;>sp|Q9QXS1-3|PLEC_MOUSE Isoform PLEC-1A of Plectin OS=Mus musculus GN=Plec;>sp|Q9QXS1-6|PLEC_MOUSE Isoform PLEC-0,1C of Plectin OS=Mus musculus GN=Plec;>sp|Q9QXS1-15|PLEC_MOUSE Isoform PLEC-1H	Q9QXS1	PLEC_MOUSE		265.64	91	-0.10775	0.158019	1.0305	0.72985	1.0627	0.0433445	-0.454328	0.0877344	24.0918	25.1296	25.2481	24.1416	24.7976	25.3381	631930	323420	308520	124610	61230	63382	225590	125710	99874	281730	136470	145260
>sp|Q61656|DDX5_MOUSE Probable ATP-dependent RNA helicase DDX5 OS=Mus musculus GN=Ddx5 PE=1 SV=2	Q61656	DDX5_MOUSE		29.828	15	-0.107429	0.0392515	0.95709	0.72926	1.1459	-0.0632735	-0.455495	0.196481	22.2529	23.258	23.3927	22.2473	22.9207	23.6101	1617700	813810	803850	311770	156180	155590	561600	313470	248130	744300	344160	400140
>sp|P11928|OAS1A_MOUSE 2-5-oligoadenylate synthase 1A OS=Mus musculus GN=Oas1a PE=2 SV=2	P11928	OAS1A_MOUSE		67.949	10	-0.107399	0.305109	0.96295	0.8416	0.98696	-0.0544672	-0.248793	-0.0189365	22.8333	23.538	23.6892	22.6645	23.2942	23.747	4012000	2073700	1938300	882590	467080	415510	1404100	761270	642870	1725300	845350	879940
>sp|Q61599|GDIR2_MOUSE Rho GDP-dissociation inhibitor 2 OS=Mus musculus GN=Arhgdib PE=1 SV=3	Q61599	GDIR2_MOUSE		2.416	2	-0.105176	0.413386	0.97446	0.88698	NaN	-0.0373251	-0.173027	NA	19.6831	20.2548	19.6946	19.8404	20.5014	19.976	581430	267400	314030	161870	76526	85341	248670	113740	134940	170890	77138	93752
>sp|Q8C0Z1|ITFG3_MOUSE Protein ITFG3 OS=Mus musculus GN=Itfg3 PE=1 SV=1	Q8C0Z1	ITFG3_MOUSE		2.0308	2	-0.102298	0.262501	NaN	0.78059	1.1117	NA	-0.357363	0.152768	17.7991	19.6759	19.5229	17.8192	19.1363	19.7431	166860	86616	80240	21872	10860	11012	67324	39885	27439	77660	35871	41789
>sp|Q8R0X7|SGPL1_MOUSE Sphingosine-1-phosphate lyase 1 OS=Mus musculus GN=Sgpl1 PE=1 SV=1	Q8R0X7	SGPL1_MOUSE		20.937	8	-0.101134	0.0950969	1.1044	0.84043	0.87305	0.143263	-0.2508	-0.195864	21.074	21.8353	22.2692	21.2141	21.8091	22.3795	778190	379450	398740	160010	76125	83882	255740	129030	126710	362450	174300	188150
>sp|Q00651|ITA4_MOUSE Integrin alpha-4 OS=Mus musculus GN=Itga4 PE=1 SV=1	Q00651	ITA4_MOUSE		5.3271	3	-0.0969537	0.471866	NaN	0.83755	1.0438	NA	-0.255753	0.0618453	17.1725	19.7067	20.541	17.872	19.6913	20.7195	121410	57479	63934	8809.4	3357.3	5452.2	38688	19447	19241	73915	34674	39241
>sp|Q9ER00|STX12_MOUSE Syntaxin-12 OS=Mus musculus GN=Stx12 PE=1 SV=1	Q9ER00	STX12_MOUSE		42.53	8	-0.0962992	0.111677	1.022	0.79534	1.007	0.0313952	-0.330356	0.0100637	22.6759	23.7454	23.7532	22.4982	23.4783	23.7441	5120200	2684800	2435400	971150	515440	455710	1980700	1081800	898890	2168400	1087600	1080800
>sp|P13597|ICAM1_MOUSE Intercellular adhesion molecule 1 OS=Mus musculus GN=Icam1 PE=1 SV=1;>sp|P13597-2|ICAM1_MOUSE Isoform 2 of Intercellular adhesion molecule 1 OS=Mus musculus GN=Icam1	P13597	ICAM1_MOUSE		10.856	4	-0.0957577	0.367603	0.99438	0.84687	0.97309	-0.00813082	-0.239788	-0.0393549	20.6912	20.9745	21.2658	20.5356	20.7658	21.3899	456510	232410	224100	119010	62709	56297	142340	76310	66034	195160	93386	101770
>sp|Q8BFR4|GNS_MOUSE N-acetylglucosamine-6-sulfatase OS=Mus musculus GN=Gns PE=2 SV=1	Q8BFR4	GNS_MOUSE	+	108.92	14	-0.0955063	1.30729	0.93642	0.81819	1.0701	-0.0947723	-0.289492	0.0977456	24.0264	24.9263	25.0116	24.3626	24.7245	25.2448	6874000	3311800	3562100	1546300	683470	862850	2384200	1275400	1108900	2943400	1353000	1590400
>sp|Q91V41|RAB14_MOUSE Ras-related protein Rab-14 OS=Mus musculus GN=Rab14 PE=1 SV=3	Q91V41	RAB14_MOUSE		121.6	14	-0.094631	0.0392614	0.96602	0.9199	0.9243	-0.049875	-0.120451	-0.113567	25.2521	25.7425	26.1305	25.2028	25.6227	26.2941	21383000	10598000	10786000	4911400	2497600	2413800	6737800	3508700	3229200	9734000	4591300	5142700
>sp|O35379|MRP1_MOUSE Multidrug resistance-associated protein 1 OS=Mus musculus GN=Abcc1 PE=1 SV=1	O35379	MRP1_MOUSE		41.599	12	-0.0898616	0.0377821	0.99412	0.82776	1.0081	-0.00850809	-0.272716	0.0116388	21.5811	22.2711	22.0803	21.4604	22.1771	22.173	347070	175460	171610	83649	43574	40076	136160	70298	65864	127260	61589	65673
>sp|P07356|ANXA2_MOUSE Annexin A2 OS=Mus musculus GN=Anxa2 PE=1 SV=2	P07356	ANXA2_MOUSE		323.31	34	-0.0892924	0.000577617	1.1802	0.73139	0.96218	0.239031	-0.451287	-0.0556213	27.7819	28.6012	28.742	27.9171	28.2904	28.8859	94119000	47258000	46861000	21053000	10033000	11019000	31978000	17704000	14274000	41088000	19520000	21568000
>sp|Q8BVF7|APH1A_MOUSE Gamma-secretase subunit APH-1A OS=Mus musculus GN=Aph1a PE=2 SV=2;>sp|Q8BVF7-2|APH1A_MOUSE Isoform 2 of Gamma-secretase subunit APH-1A OS=Mus musculus GN=Aph1a	Q8BVF7	APH1A_MOUSE		9.2442	2	-0.0872202	0.308124	1.0542	0.73556	1.0757	0.0761486	-0.443085	0.105276	20.7586	22.1954	22.3571	20.6758	21.7756	22.2791	7434600	3983000	3451600	1149700	591340	558370	2797600	1600900	1196700	3487300	1790800	1696500
>sp|Q6PHN9|RAB35_MOUSE Ras-related protein Rab-35 OS=Mus musculus GN=Rab35 PE=1 SV=1	Q6PHN9	RAB35_MOUSE		57.49	9	-0.0865492	0.0897358	0.95686	0.76824	1.1363	-0.0636202	-0.380371	0.184344	23.6457	24.7002	24.6508	23.6886	24.4394	24.9228	11233000	5560200	5673100	2220400	1093700	1126700	4167400	2271500	1895900	4845500	2195000	2650500
>sp|A2ASS6|TITIN_MOUSE Titin OS=Mus musculus GN=Ttn PE=1 SV=1	A2ASS6	TITIN_MOUSE		6.0067	3	-0.082743	0.0567365	0.96185	0.83261	1.0513	-0.0561162	-0.264287	0.0721744	21.4556	22.5187	22.6492	21.3981	22.3487	22.7869	16273	8168.5	8104.2	2979.2	1519.3	1459.9	5995.8	3174.4	2821.4	7297.7	3474.9	3822.8
>sp|Q9DAS9|GBG12_MOUSE Guanine nucleotide-binding protein G(I)/G(S)/G(O) subunit gamma-12 OS=Mus musculus GN=Gng12 PE=1 SV=3	Q9DAS9	GBG12_MOUSE		12.281	4	-0.0819712	0.715878	1.0007	0.81192	1.0379	0.00100953	-0.300591	0.0536674	21.954	21.9683	22.2586	21.5963	21.4622	22.1077	5940700	3295900	2644800	1808300	1015700	792650	1748100	1025800	722300	2384300	1254500	1129800
>sp|P15702|LEUK_MOUSE Leukosialin OS=Mus musculus GN=Spn PE=1 SV=1	P15702	LEUK_MOUSE		18.65	1	-0.0815683	0.266805	0.94947	0.86621	1.0262	-0.0748057	-0.207211	0.0373119	20.0398	20.783	21.2065	20.2176	20.5524	21.3636	827490	407850	419640	176710	82916	93791	257090	138790	118300	393690	186140	207550
>sp|Q8R143|PTTG_MOUSE Pituitary tumor-transforming gene 1 protein-interacting protein OS=Mus musculus GN=Pttg1ip PE=1 SV=1	Q8R143	PTTG_MOUSE		2.9444	2	-0.0805105	0.187335	0.9926	0.82501	1.0329	-0.0107156	-0.277516	0.0467006	19.7719	21.1663	21.6994	20.0422	21.3251	21.6343	2269300	1109000	1160300	329150	149200	179950	830080	392210	437870	1110100	567580	542520
>sp|Q99K70|RRAGC_MOUSE Ras-related GTP-binding protein C OS=Mus musculus GN=Rragc PE=1 SV=1	Q99K70	RRAGC_MOUSE		26.612	6	-0.0796887	0.756352	0.93194	0.81738	1.1123	-0.101691	-0.290921	0.153546	20.1215	20.6008	20.6141	20.1294	20.3487	21.1807	483950	228200	255750	120400	60036	60366	153970	83694	70278	209580	84473	125100
>sp|Q63829|COMD3_MOUSE COMM domain-containing protein 3 OS=Mus musculus GN=Commd3 PE=2 SV=1	Q63829	COMD3_MOUSE		21.673	5	-0.078103	0.0471034	0.91604	0.83207	1.1153	-0.126517	-0.265223	0.157432	21.3165	21.9607	22.0451	21.2688	21.87	22.5024	2332200	1102100	1230100	513830	261160	252670	791430	408150	383280	1026900	432740	594160
>sp|P24668|MPRD_MOUSE Cation-dependent mannose-6-phosphate receptor OS=Mus musculus GN=M6pr PE=1 SV=1	P24668	MPRD_MOUSE		102.18	6	-0.0756917	0.0134626	1.1159	0.76076	1.0064	0.158208	-0.394487	0.00920383	22.4417	23.1201	24.3422	22.4365	22.8185	24.4568	4812200	2405500	2406700	758220	379790	378430	1100900	607790	493130	2953100	1417900	1535200
>sp|O35643|AP1B1_MOUSE AP-1 complex subunit beta-1 OS=Mus musculus GN=Ap1b1 PE=1 SV=2	O35643	AP1B1_MOUSE		21.266	5	-0.0725974	0.110621	1.0961	0.94869	0.82692	0.132379	-0.0759914	-0.27418	19.8286	21.0251	22.3114	20.211	20.9517	22.0913	355110	183770	171340	47663	20692	26971	92492	47423	45069	214960	115660	99298
>sp|O88384|VTI1B_MOUSE Vesicle transport through interaction with t-SNAREs homolog 1B OS=Mus musculus GN=Vti1b PE=1 SV=1	O88384	VTI1B_MOUSE		31.672	8	-0.0692276	0.289351	0.9682	0.87077	1.0271	-0.046623	-0.199636	0.0385767	22.4	22.8941	23.5176	22.4231	22.7432	23.2424	3992200	2111600	1880600	929860	461210	468650	1234600	649580	585060	1827700	1000800	826930
>sp|P97384|ANX11_MOUSE Annexin A11 OS=Mus musculus GN=Anxa11 PE=1 SV=2	P97384	ANX11_MOUSE		95.251	19	-0.0681856	0.234377	1.0079	0.77331	1.1134	0.0113525	-0.370881	0.154972	24.0465	24.6388	24.6103	24.2303	24.2468	24.7736	7228100	3634900	3593200	1947800	911960	1035900	2422600	1374900	1047700	2857600	1348000	1509600
>sp|P61226|RAP2B_MOUSE Ras-related protein Rap-2b OS=Mus musculus GN=Rap2b PE=1 SV=1	P61226	RAP2B_MOUSE		78.051	11	-0.0671414	0.155792	1.0324	0.83414	1.0099	0.046002	-0.261639	0.0142124	24.6563	25.5702	25.9349	24.7204	25.1925	25.9146	24514000	12765000	11749000	4916700	2403800	2512900	8014900	4529000	3485900	11582000	5831800	5750300
>sp|P43406|ITAV_MOUSE Integrin alpha-V OS=Mus musculus GN=Itgav PE=1 SV=2	P43406	ITAV_MOUSE		27.18	8	-0.0642463	0.146362	1.0169	0.7778	1.1062	0.0241778	-0.362529	0.145612	20.688	21.1584	22.0085	20.9152	21	22.3786	329190	152760	176440	67904	31283	36621	82179	43344	38835	179110	78129	100980
>sp|P35700|PRDX1_MOUSE Peroxiredoxin-1 OS=Mus musculus GN=Prdx1 PE=1 SV=1	P35700	PRDX1_MOUSE		48.779	15	-0.0611081	0.118256	1.0895	0.71864	1.1248	0.123666	-0.476659	0.169668	27.3109	28.2498	28.1755	27.4822	27.9272	28.3283	104570000	52590000	51984000	23600000	11100000	12500000	38295000	21280000	17016000	42679000	20210000	22469000
>sp|P01901|HA1B_MOUSE H-2 class I histocompatibility antigen, K-B alpha chain OS=Mus musculus GN=H2-K1 PE=1 SV=1	P01901	HA1B_MOUSE		36.434	9	-0.0571646	0.498453	1.1513	0.73409	1.0506	0.203264	-0.445971	0.0712135	23.0353	23.6975	24.1793	23.2227	23.4422	24.2084	3893700	1961800	1931900	875480	409340	466140	1190600	647820	542730	1827700	904600	923050
>sp|O35604|NPC1_MOUSE Niemann-Pick C1 protein OS=Mus musculus GN=Npc1 PE=1 SV=2	O35604	NPC1_MOUSE		62.656	14	-0.0539453	0.237215	1.1088	0.82199	0.98076	0.148999	-0.282807	-0.028028	24.3675	25.5943	25.6551	24.5025	25.2703	25.8286	7544400	3792100	3752300	1376100	655900	720220	2761400	1535100	1226300	3406900	1601200	1805800
>sp|Q2TBE6|P4K2A_MOUSE Phosphatidylinositol 4-kinase type 2-alpha OS=Mus musculus GN=Pi4k2a PE=1 SV=1	Q2TBE6	P4K2A_MOUSE		108.27	21	-0.0492561	0.272943	0.97789	0.82276	1.1219	-0.0322559	-0.281456	0.165944	23.2849	24.0947	24.1489	23.751	23.9645	24.2838	3616600	1731000	1885600	901400	378530	522880	1269800	663520	606260	1445400	688940	756490
>sp|O70318|E41L2_MOUSE Band 4.1-like protein 2 OS=Mus musculus GN=Epb41l2 PE=1 SV=2	O70318	E41L2_MOUSE		20.157	7	-0.0490069	0.607062	1.0437	0.76677	1.1285	0.0617071	-0.383134	0.174406	19.6543	20.794	21.4025	19.7287	20.2658	21.4892	180830	93367	87467	29206	14227	14980	53083	31347	21735	98545	47793	50752
>sp|Q8C1Y8|CCZ1_MOUSE Vacuolar fusion protein CCZ1 homolog OS=Mus musculus GN=Ccz1 PE=1 SV=1	Q8C1Y8	CCZ1_MOUSE		15.598	7	-0.044346	0.783321	0.98616	0.84479	1.0946	-0.0201064	-0.243335	0.130404	20.4333	21.5865	22.151	20.4785	21.5367	22.373	660590	318000	342590	99203	48825	50378	213490	108590	104910	347900	160590	187310
>sp|Q9CQ22|LTOR1_MOUSE Ragulator complex protein LAMTOR1 OS=Mus musculus GN=Lamtor1 PE=1 SV=1	Q9CQ22	LTOR1_MOUSE		61.912	6	-0.0419447	0.368194	1.152	0.79657	0.99872	0.204141	-0.328127	-0.00184783	22.0147	22.5644	23.0096	22.431	23.068	23.2667	4824900	2098300	2726700	1099100	470800	628280	1666200	689160	977060	2059600	938290	1121300
>sp|Q60749|KHDR1_MOUSE KH domain-containing, RNA-binding, signal transduction-associated protein 1 OS=Mus musculus GN=Khdrbs1 PE=1 SV=2	Q60749	KHDR1_MOUSE		5.3382	3	-0.0412657	0.268522	0.96561	0.75812	1.2537	-0.0504875	-0.399502	0.326192	19.8238	19.9223	19.9572	19.3985	19.4572	20.1538	501530	267220	234300	147190	84365	62826	155760	90325	65435	198580	92534	106040
>sp|P57716|NICA_MOUSE Nicastrin OS=Mus musculus GN=Ncstn PE=1 SV=3	P57716	NICA_MOUSE		27.53	5	-0.0393781	0.890906	1.0595	0.81956	1.0611	0.0833836	-0.287079	0.0855606	21.7453	22.5168	22.6459	21.9255	22.4349	22.6883	1015400	502480	512870	234330	109850	124480	364720	187530	177180	416300	205090	211210
>sp|P18052|PTPRA_MOUSE Receptor-type tyrosine-protein phosphatase alpha OS=Mus musculus GN=Ptpra PE=1 SV=3;>sp|P18052-2|PTPRA_MOUSE Isoform 2 of Receptor-type tyrosine-protein phosphatase alpha OS=Mus musculus GN=Ptpra	P18052	PTPRA_MOUSE		27.604	6	-0.0384806	1.17411	0.9877	0.91394	1.0226	-0.0178552	-0.129829	0.0322419	18.844	19.5776	21.0654	18.923	19.4874	21.0561	190550	95760	94788	26878	13071	13807	42151	21734	20417	121520	60955	60565
>sp|P62204|CALM_MOUSE Calmodulin OS=Mus musculus GN=Calm1 PE=1 SV=2	P62204	CALM_MOUSE		23.356	5	-0.0363897	0.282051	0.93386	0.94614	1.0493	-0.0987218	-0.0798744	0.0694272	22.1041	21.1136	22.629	22.2076	20.776	22.8843	3071600	1473700	1597900	1039100	500890	538170	451600	252100	199500	1581000	720720	860260
>sp|Q61735|CD47_MOUSE Leukocyte surface antigen CD47 OS=Mus musculus GN=Cd47 PE=1 SV=2;>sp|Q61735-2|CD47_MOUSE Isoform 2 of Leukocyte surface antigen CD47 OS=Mus musculus GN=Cd47	Q61735	CD47_MOUSE		38.271	2	-0.0335146	0.180314	0.84133	0.95051	1.1663	-0.249256	-0.0732263	0.221939	20.3159	20.5569	21.767	20.1214	20.4832	22.2384	1397100	641660	755420	244590	130530	114060	300830	154260	146570	851670	356870	494800
>sp|Q810B6|ANFY1_MOUSE Rabankyrin-5 OS=Mus musculus GN=Ankfy1 PE=2 SV=2;>sp|Q810B6-2|ANFY1_MOUSE Isoform 2 of Rabankyrin-5 OS=Mus musculus GN=Ankfy1	Q810B6	ANFY1_MOUSE		17.648	9	-0.0325846	0.29279	1.1779	0.88306	0.89841	0.236217	-0.179417	-0.154554	19.7165	20.3817	21.4072	20.1615	20.2464	21.4428	193890	94506	99383	38384	16255	22129	49246	25777	23469	106260	52473	53785
>sp|Q00262|STX2_MOUSE Syntaxin-2 OS=Mus musculus GN=Stx2 PE=1 SV=1	Q00262	STX2_MOUSE		10.142	5	-0.0288971	0.159515	0.88696	0.89016	1.1927	-0.173059	-0.167863	0.254231	19.7467	20.4557	20.4456	20.0084	20.4924	20.9345	517490	234120	283370	120900	54984	65917	182080	89883	92197	214510	89248	125260
>sp|P97370|AT1B3_MOUSE Sodium/potassium-transporting ATPase subunit beta-3 OS=Mus musculus GN=Atp1b3 PE=1 SV=1	P97370	AT1B3_MOUSE		9.5672	5	-0.0232481	0.0828491	0.95082	0.92606	1.0821	-0.0727558	-0.110822	0.113834	22.2143	23.3621	23.4799	22.9861	23.6177	24.0215	4370400	1823100	2547300	878270	324390	553880	1576900	718800	858100	1915200	779920	1135300
>sp|P97797-2|SHPS1_MOUSE Isoform 2 of Tyrosine-protein phosphatase non-receptor type substrate 1 OS=Mus musculus GN=Sirpa;>sp|P97797|SHPS1_MOUSE Tyrosine-protein phosphatase non-receptor type substrate 1 OS=Mus musculus GN=Sirpa PE=1 SV=1;>sp|P97797-3|SHPS	P97797-2	SHPS1_MOUSE		24.547	6	-0.0207679	0.225305	1.0535	0.77807	1.1684	0.0751903	-0.362028	0.224534	19.6828	21.4531	21.8514	19.7078	21.1418	22.0379	598890	299860	299030	67916	33664	34252	207390	114840	92547	323590	151360	172240
>sp|Q61171|PRDX2_MOUSE Peroxiredoxin-2 OS=Mus musculus GN=Prdx2 PE=1 SV=3	Q61171	PRDX2_MOUSE	+	6.3556	4	-0.0175209	1.40208	1.0248	0.87435	1.0761	0.0353424	-0.193717	0.105812	21.8008	21.9326	21.6999	20.983	21.0471	21.5967	1421000	850980	570060	440450	281020	159430	474590	307910	166680	506000	262050	243950
>sp|Q5ND34|WDR81_MOUSE WD repeat-containing protein 81 OS=Mus musculus GN=Wdr81 PE=1 SV=2;>sp|Q5ND34-2|WDR81_MOUSE Isoform 2 of WD repeat-containing protein 81 OS=Mus musculus GN=Wdr81;>sp|Q5ND34-3|WDR81_MOUSE Isoform 3 of WD repeat-containing protein 81 O	Q5ND34	WDR81_MOUSE		28.649	8	-0.0173658	0.206874	0.92347	0.89862	1.1623	-0.114863	-0.154217	0.216982	19.724	21.3336	21.4272	20.0795	21.1143	21.7818	158480	75342	83141	23500	10309	13191	58487	31462	27025	76496	33571	42926
>sp|P16330|CN37_MOUSE 2,3-cyclic-nucleotide 3-phosphodiesterase OS=Mus musculus GN=Cnp PE=1 SV=3;>sp|P16330-2|CN37_MOUSE Isoform CNPI of 2,3-cyclic-nucleotide 3-phosphodiesterase OS=Mus musculus GN=Cnp	P16330	CN37_MOUSE		12.201	6	-0.0141003	0.335965	1.0422	0.79776	1.168	0.0596322	-0.325973	0.22404	19.9302	21.3366	19.795	19.871	21.1746	20.2072	336790	168780	168010	72516	37002	35514	185740	98083	87661	78526	33692	44834
>sp|Q9CZX7|TM55A_MOUSE Type 2 phosphatidylinositol 4,5-bisphosphate 4-phosphatase OS=Mus musculus GN=Tmem55a PE=1 SV=1	Q9CZX7	TM55A_MOUSE		4.427	3	-0.0124499	0.309582	1.0624	0.91937	0.99765	0.0873271	-0.121283	-0.00339432	20.0934	21.7868	21.0886	20.2071	21.5688	21.1796	975920	497620	478300	166370	79908	86459	480620	258430	222190	328940	159290	169650
>sp|Q6GSS7|H2A2A_MOUSE Histone H2A type 2-A OS=Mus musculus GN=Hist2h2aa1 PE=1 SV=3;>sp|Q64523|H2A2C_MOUSE Histone H2A type 2-C OS=Mus musculus GN=Hist2h2ac PE=1 SV=3;>sp|Q64522|H2A2B_MOUSE Histone H2A type 2-B OS=Mus musculus GN=Hist2h2ab PE=1 SV=3	Q6GSS7	H2A2A_MOUSE		45.468	8	-0.0108326	0.161834	1.0859	0.98978	0.90968	0.118891	-0.0148202	-0.136569	23.3477	24.6886	24.8243	23.5708	24.658	24.9398	27708000	13485000	14223000	4627200	2135100	2492100	10703000	5408200	5294500	12378000	5941300	6436500
>sp|P07091|S10A4_MOUSE Protein S100-A4 OS=Mus musculus GN=S100a4 PE=1 SV=1	P07091	S10A4_MOUSE		10.55	6	-0.00930037	0.582473	1.1311	0.82776	1.0476	0.177726	-0.272716	0.067088	23.8465	24.6905	25.0298	24.0197	24.4116	25.1198	30440000	15283000	15157000	6418200	3016700	3401500	9878400	5415100	4463200	14143000	6850900	7292100
>sp|P54116|STOM_MOUSE Erythrocyte band 7 integral membrane protein OS=Mus musculus GN=Stom PE=1 SV=3	P54116	STOM_MOUSE		189.53	19	-0.00913457	0.447188	1.0239	0.82582	1.1604	0.0340748	-0.276101	0.214622	25.2956	26.2358	26.4475	25.3918	26.1681	26.8016	29875000	14115000	15760000	5680600	2745600	2935000	10295000	5268200	5026700	13899000	6101000	7798100
>sp|P97484|LIRB3_MOUSE Leukocyte immunoglobulin-like receptor subfamily B member 3 OS=Mus musculus GN=Lilrb3 PE=1 SV=1	P97484	LIRB3_MOUSE		88.478	9	-0.00848643	0.585822	1.0692	0.78911	1.1645	0.0965317	-0.341702	0.219711	21.9569	22.8003	22.8736	21.9825	22.5916	23.0588	1471600	733080	738530	315950	156570	159370	524030	280920	243100	631630	295580	336050
>sp|Q8BWH0|S38A7_MOUSE Putative sodium-coupled neutral amino acid transporter 7 OS=Mus musculus GN=Slc38a7 PE=1 SV=1	Q8BWH0	S38A7_MOUSE		7.2421	3	-0.00796881	0.468569	1.0151	0.83985	1.1537	0.0216219	-0.251796	0.206268	21.7758	22.3033	22.1084	21.5698	21.8169	22.1411	1648000	885860	762170	446910	239380	207530	591320	345030	246290	609790	301440	308350
>sp|O88569|ROA2_MOUSE Heterogeneous nuclear ribonucleoproteins A2/B1 OS=Mus musculus GN=Hnrnpa2b1 PE=1 SV=2;>sp|O88569-3|ROA2_MOUSE Isoform 3 of Heterogeneous nuclear ribonucleoproteins A2/B1 OS=Mus musculus GN=Hnrnpa2b1;>sp|O88569-2|ROA2_MOUSE Isoform 2 o	O88569	ROA2_MOUSE		16.511	6	-0.00307833	0.241281	1.3515	0.67948	1.082	0.434562	-0.557497	0.1137	21.1871	21.5491	22.1957	21.1402	21.3634	22.2337	1010000	512970	497040	234940	119380	115560	288310	153420	134890	486770	240170	246590
>sp|Q8C0E2|VP26B_MOUSE Vacuolar protein sorting-associated protein 26B OS=Mus musculus GN=Vps26b PE=1 SV=1;>sp|Q8C0E2-2|VP26B_MOUSE Isoform 2 of Vacuolar protein sorting-associated protein 26B OS=Mus musculus GN=Vps26b	Q8C0E2	VP26B_MOUSE		13.904	5	-0.00306976	0.647241	1.1703	0.8315	1.0211	0.226878	-0.266212	0.0301242	18.8843	20.097	21.0198	19.1116	19.5224	21.0759	363080	186580	176500	52517	24195	28322	93728	56076	37652	216840	106310	110530
>sp|Q3TAA7|S11IP_MOUSE Serine/threonine-protein kinase 11-interacting protein OS=Mus musculus GN=Stk11ip PE=1 SV=1	Q3TAA7	S11IP_MOUSE		16.5	7	-0.00189988	1.15111	1.0297	0.86616	1.1168	0.0422241	-0.207295	0.159371	19.9038	21.2599	20.8078	19.8331	21.179	21.0825	241260	118390	122860	42554	21799	20756	108560	55805	52760	90137	40790	49347
>sp|P63082|VATL_MOUSE V-type proton ATPase 16 kDa proteolipid subunit OS=Mus musculus GN=Atp6v0c PE=2 SV=1	P63082	VATL_MOUSE		39.074	3	-0.00136911	0.90839	1.159	0.85753	1.0033	0.212881	-0.221741	0.00475306	25.3497	25.6777	25.8227	25.4991	25.6103	26.1476	109590000	51926000	57662000	30060000	14253000	15808000	34966000	17891000	17075000	44562000	19782000	24779000
>sp|Q8R502|LRC8C_MOUSE Volume-regulated anion channel subunit LRRC8C OS=Mus musculus GN=Lrrc8c PE=2 SV=1	Q8R502	LRC8C_MOUSE		10.18	4	-0.000416986	0.769715	1.0159	0.98378	NaN	0.0227584	-0.0235924	NA	19.0428	19.9118	18.4467	18.4196	20.0044	18.1595	76147	40079	36068	18951	11491	7460.5	43365	20987	22378	13831	7601.6	6229.7
>sp|P21460|CYTC_MOUSE Cystatin-C OS=Mus musculus GN=Cst3 PE=2 SV=2	P21460	CYTC_MOUSE		7.4499	4	0.00556697	0.458583	1.254	0.74367	1.0848	0.326537	-0.427266	0.117429	19.8714	21.0477	20.8353	20.1348	20.9593	21.1178	1307900	624710	683210	263800	119890	143910	525810	270960	254850	518300	233860	284440
>sp|Q9JHS3|LTOR2_MOUSE Ragulator complex protein LAMTOR2 OS=Mus musculus GN=Lamtor2 PE=1 SV=1	Q9JHS3	LTOR2_MOUSE		31.171	6	0.00660791	0.250609	0.85577	0.97595	1.2139	-0.224705	-0.0351209	0.27965	22.2825	22.8757	23.1761	22.4222	22.9692	23.5246	8029000	3712500	4316500	1787000	850250	936730	2651200	1282700	1368500	3590800	1579600	2011200
>sp|O88653|LTOR3_MOUSE Ragulator complex protein LAMTOR3 OS=Mus musculus GN=Lamtor3 PE=1 SV=1	O88653	LTOR3_MOUSE		41.811	5	0.0113436	0.271422	0.91975	0.98732	1.1275	-0.120686	-0.0184103	0.173127	24.2238	24.7068	24.4475	24.192	24.7875	24.6367	20581000	9979300	10601000	5537000	2799000	2738000	8048800	3911900	4136800	6994800	3268400	3726400
>sp|O35609|SCAM3_MOUSE Secretory carrier-associated membrane protein 3 OS=Mus musculus GN=Scamp3 PE=1 SV=3	O35609	SCAM3_MOUSE		12.39	3	0.0115254	0.24002	0.96744	0.90629	1.1682	-0.0477559	-0.141955	0.224287	22.0019	22.9738	22.7629	22.2473	22.7408	23.0769	3107000	1504200	1602800	706020	323060	382970	1172900	633690	539170	1228100	547500	680620
>sp|P47757-2|CAPZB_MOUSE Isoform 2 of F-actin-capping protein subunit beta OS=Mus musculus GN=Capzb;>sp|P47757-4|CAPZB_MOUSE Isoform 3 of F-actin-capping protein subunit beta OS=Mus musculus GN=Capzb;>sp|P47757|CAPZB_MOUSE F-actin-capping protein subunit b	P47757-2	CAPZB_MOUSE		15.736	9	0.011776	1.29508	1.1632	0.8377	1.0517	0.218099	-0.255494	0.0727232	21.5169	22.8742	23.1213	21.6256	22.7056	23.1334	2443200	1238400	1204800	389770	187550	202220	908030	480510	427530	1145400	570290	575070
>sp|Q8BGB5|LIMD2_MOUSE LIM domain-containing protein 2 OS=Mus musculus GN=Limd2 PE=2 SV=1	Q8BGB5	LIMD2_MOUSE		4.3007	3	0.0156607	0.183247	1.1597	0.71697	1.2425	0.213752	-0.480015	0.313246	20.3281	21.6002	22.1939	20.4655	21.2242	22.5951	2169600	1032600	1137100	307130	146250	160880	625440	353250	272200	1237100	533080	703980
>sp|P60766|CDC42_MOUSE Cell division control protein 42 homolog OS=Mus musculus GN=Cdc42 PE=1 SV=2;>sp|P60766-1|CDC42_MOUSE Isoform 1 of Cell division control protein 42 homolog OS=Mus musculus GN=Cdc42	P60766	CDC42_MOUSE		14.554	3	0.0163085	0.186501	0.96498	0.82029	1.3069	-0.0514291	-0.285794	0.386149	22.2464	23.2475	23.4143	22.1325	22.8309	23.5289	5586100	2901500	2684600	1063700	552850	510870	1935500	1106500	828990	2586900	1242100	1344800
>sp|Q8VDN2|AT1A1_MOUSE Sodium/potassium-transporting ATPase subunit alpha-1 OS=Mus musculus GN=Atp1a1 PE=1 SV=1	Q8VDN2	AT1A1_MOUSE		323.31	33	0.0172486	1.22385	1.042	0.84738	1.1739	0.0593553	-0.238919	0.23131	25.1286	26.0324	26.2446	25.2034	25.7386	26.4192	8025600	4017900	4007800	1637300	797450	839860	2709100	1492000	1217100	3679300	1728400	1950800
>sp|Q8C3J5|DOCK2_MOUSE Dedicator of cytokinesis protein 2 OS=Mus musculus GN=Dock2 PE=1 SV=3	Q8C3J5	DOCK2_MOUSE		12.605	7	0.0176495	0.468016	0.90939	0.98247	1.1611	-0.137029	-0.0255147	0.215492	19.4251	20.1942	20.242	19.3303	20.4624	20.3141	74445	35724	38722	15490	7999.6	7490.4	30050	13633	16418	28905	14092	14813
>sp|Q9R1Q7|PLP2_MOUSE Proteolipid protein 2 OS=Mus musculus GN=Plp2 PE=2 SV=1	Q9R1Q7	PLP2_MOUSE		13.185	1	0.0206034	0.522208	0.9423	0.93618	1.1832	-0.0857417	-0.0951422	0.242694	24.0798	25.126	25.417	24.0876	25.0397	25.6554	40863000	19829000	21033000	7111600	3546100	3565500	14221000	7323200	6898000	19530000	8959900	10570000
>sp|P11609|CD1D1_MOUSE Antigen-presenting glycoprotein CD1d1 OS=Mus musculus GN=Cd1d1 PE=1 SV=3;>sp|P11610|CD1D2_MOUSE Antigen-presenting glycoprotein CD1d2 OS=Mus musculus GN=Cd1d2 PE=2 SV=2	P11609	CD1D1_MOUSE		7.1649	4	0.0240591	0.80461	1.0708	0.94403	1.04	0.098689	-0.0830954	0.0565835	18.3984	19.8912	19.0508	18.0342	20.0266	18.9489	205750	103390	102360	34108	19195	14913	113360	54021	59336	58283	30171	28113
>sp|Q9Z0J0|NPC2_MOUSE Epididymal secretory protein E1 OS=Mus musculus GN=Npc2 PE=1 SV=1	Q9Z0J0	NPC2_MOUSE		7.2484	4	0.0302425	0.646699	1.1354	0.87264	1.0748	0.183201	-0.196541	0.104068	22.4068	23.449	23.9355	22.6666	23.2987	23.9583	9475600	4722200	4753400	1745500	794390	951120	3109800	1635800	1473900	4620300	2291900	2328400
>sp|P15535-2|B4GT1_MOUSE Isoform Short of Beta-1,4-galactosyltransferase 1 OS=Mus musculus GN=B4galt1;>sp|P15535|B4GT1_MOUSE Beta-1,4-galactosyltransferase 1 OS=Mus musculus GN=B4galt1 PE=1 SV=1	P15535-2	B4GT1_MOUSE		19.789	6	0.0325155	0.471083	0.91298	0.97264	1.2049	-0.131345	-0.0400222	0.268913	19.1102	21.1398	21.2468	18.5952	21.1948	21.5286	588750	282360	306390	50628	29785	20843	247940	121600	126330	290190	130970	159220
>sp|Q8BZ00|SL9A9_MOUSE Sodium/hydrogen exchanger 9 OS=Mus musculus GN=Slc9a9 PE=2 SV=1	Q8BZ00	SL9A9_MOUSE		7.7342	4	0.0339647	0.233371	0.84795	1.0992	1.1514	-0.237949	0.136454	0.203389	20.0364	20.7154	20.9272	19.6828	20.6584	21.2989	580450	281830	298610	112760	63256	49508	198630	101280	97350	269050	117300	151760
>sp|Q3UDW8|HGNAT_MOUSE Heparan-alpha-glucosaminide N-acetyltransferase OS=Mus musculus GN=Hgsnat PE=1 SV=2;>sp|Q3UDW8-2|HGNAT_MOUSE Isoform 2 of Heparan-alpha-glucosaminide N-acetyltransferase OS=Mus musculus GN=Hgsnat	Q3UDW8	HGNAT_MOUSE		11.306	3	0.0344698	0.201774	0.85047	0.87905	1.437	-0.233668	-0.185983	0.52306	21.1376	21.9196	19.8504	20.1246	20.882	20.3626	554440	343780	210660	164300	109860	54438	280930	188910	92020	109220	45015	64201
>sp|Q9D0E1|HNRPM_MOUSE Heterogeneous nuclear ribonucleoprotein M OS=Mus musculus GN=Hnrnpm PE=1 SV=3;>sp|Q9D0E1-2|HNRPM_MOUSE Isoform 2 of Heterogeneous nuclear ribonucleoprotein M OS=Mus musculus GN=Hnrnpm	Q9D0E1	HNRPM_MOUSE		15.25	2	0.0357003	0.13364	1.3791	0.7619	NaN	0.463727	-0.392326	NA	19.0179	19.7692	19.4742	18.9424	19.1236	18.8253	78556	45802	32754	22013	11294	10718	31164	19011	12153	25379	15496	9882.7
>sp|O89023|TPP1_MOUSE Tripeptidyl-peptidase 1 OS=Mus musculus GN=Tpp1 PE=1 SV=2	O89023	TPP1_MOUSE		132.35	8	0.0360967	0.137363	0.6966	1.1685	1.3243	-0.521598	0.224658	0.40523	22.4918	24.1308	25.0514	23.4408	24.5614	25.7351	6865300	2683600	4181600	785640	268090	517550	1960400	835020	1125400	4119200	1580500	2538700
>sp|Q64339|ISG15_MOUSE Ubiquitin-like protein ISG15 OS=Mus musculus GN=Isg15 PE=1 SV=4	Q64339	ISG15_MOUSE		12.866	4	0.0383927	0.824013	1.0234	0.93667	1.1299	0.0333701	-0.0943872	0.176195	20.3004	20.8556	20.9435	20.4748	20.7445	21.2856	1567900	743610	824300	392630	184470	208170	522040	271060	250970	653250	288080	365160
>sp|Q91YQ1|RAB7L_MOUSE Ras-related protein Rab-7L1 OS=Mus musculus GN=Rab29 PE=1 SV=1	Q91YQ1	RAB7L_MOUSE		1.9547	2	0.0404418	0.299923	NaN	0.87919	1.203	NA	-0.185753	0.266637	17.6827	18.5191	19.4059	17.9052	18.4388	19.0877	203220	106720	96495	37989	17533	20456	60916	31306	29610	104310	57886	46429
>sp|Q6PIC6|AT1A3_MOUSE Sodium/potassium-transporting ATPase subunit alpha-3 OS=Mus musculus GN=Atp1a3 PE=1 SV=1;>sp|Q6PIE5|AT1A2_MOUSE Sodium/potassium-transporting ATPase subunit alpha-2 OS=Mus musculus GN=Atp1a2 PE=1 SV=1	Q6PIC6	AT1A3_MOUSE		52.137	10	0.0407671	0.76411	1.1642	0.95609	0.97789	0.219339	-0.0647817	-0.0322559	21.2932	22.1261	22.3397	21.5898	22.333	22.7795	638510	283070	355440	130140	58403	71736	224100	104030	120070	284260	120640	163630
>sp|Q9EQ06|DHB11_MOUSE Estradiol 17-beta-dehydrogenase 11 OS=Mus musculus GN=Hsd17b11 PE=2 SV=1;>sp|Q9EQ06-2|DHB11_MOUSE Isoform 2 of Estradiol 17-beta-dehydrogenase 11 OS=Mus musculus GN=Hsd17b11	Q9EQ06	DHB11_MOUSE		12.885	3	0.0410438	0.538952	1.2488	0.77923	1.1192	0.320542	-0.359879	0.162468	19.3204	19.7725	20.4576	19.75	19.5162	20.9264	413410	186890	226520	96024	40916	55108	102840	55976	46863	214550	89998	124550
>sp|P16675|PPGB_MOUSE Lysosomal protective protein OS=Mus musculus GN=Ctsa PE=1 SV=1	P16675	PPGB_MOUSE		108.76	11	0.0445921	0.376139	1.2047	0.90038	1.0115	0.268674	-0.151394	0.0164963	24.8918	25.8133	25.9747	25.0917	25.7154	26.1448	16054000	7801700	8252100	3344300	1556500	1787800	5702800	2948100	2754600	7006700	3297100	3709600
>sp|Q504P2|CL12A_MOUSE C-type lectin domain family 12 member A OS=Mus musculus GN=Clec12a PE=2 SV=1	Q504P2	CL12A_MOUSE		8.0702	5	0.0458462	0.631064	1.0209	0.8553	1.2598	0.0298416	-0.225498	0.333195	20.1735	20.3152	18.9615	20.2424	20.4218	19.3644	451260	214120	237140	173070	84469	88598	193520	93187	100340	84672	36463	48210
>sp|Q61542|STAR3_MOUSE StAR-related lipid transfer protein 3 OS=Mus musculus GN=Stard3 PE=2 SV=1	Q61542	STAR3_MOUSE	+	79.991	5	0.047368	1.363	1.0652	0.8816	1.1751	0.0911243	-0.181804	0.232784	21.8211	22.4639	22.8139	21.7017	22.3164	23.1813	1667100	803030	864070	338860	176440	162420	524180	275480	248710	804070	351120	452950
>sp|Q7TMQ7|WDR91_MOUSE WD repeat-containing protein 91 OS=Mus musculus GN=Wdr91 PE=1 SV=1	Q7TMQ7	WDR91_MOUSE	+	24.925	8	0.0478554	1.36261	1.0879	0.85585	1.1864	0.121546	-0.22457	0.246591	20.8979	21.6929	21.977	21.0421	21.5786	22.1992	489460	236800	252660	102830	48845	53983	163050	84751	78294	223590	103200	120380
>sp|P11438|LAMP1_MOUSE Lysosome-associated membrane glycoprotein 1 OS=Mus musculus GN=Lamp1 PE=1 SV=2	P11438	LAMP1_MOUSE		138.44	9	0.0492605	0.535034	0.97169	1.0003	1.1398	-0.041432	0.000432744	0.188781	26.4891	27.3514	27.1374	26.8479	27.4484	27.603	54168000	24298000	29870000	12646000	5540800	7105000	20846000	10073000	10773000	20676000	8683900	11992000
>sp|Q64455|PTPRJ_MOUSE Receptor-type tyrosine-protein phosphatase eta OS=Mus musculus GN=Ptprj PE=1 SV=2	Q64455	PTPRJ_MOUSE		18.998	6	0.0500031	1.14111	1.1136	0.89298	1.1158	0.155231	-0.1633	0.158078	21.5009	22.1373	21.4529	21.0423	21.5135	21.5988	361160	200990	160180	98601	57072	41529	146280	88711	57570	116280	55202	61078
>sp|Q99KR8|FUCO2_MOUSE Plasma alpha-L-fucosidase OS=Mus musculus GN=Fuca2 PE=2 SV=1	Q99KR8	FUCO2_MOUSE		16.529	7	0.0506987	0.704942	1.2465	0.8144	1.0946	0.317883	-0.296191	0.130404	20.6985	21.8547	22.4667	20.8866	21.1817	22.6471	887050	451620	435430	145610	68066	77544	246850	151700	95150	494590	231860	262740
>sp|P06800|PTPRC_MOUSE Receptor-type tyrosine-protein phosphatase C OS=Mus musculus GN=Ptprc PE=1 SV=3;>sp|P06800-3|PTPRC_MOUSE Isoform 3 of Receptor-type tyrosine-protein phosphatase C OS=Mus musculus GN=Ptprc;>sp|P06800-2|PTPRC_MOUSE Isoform 2 of Recepto	P06800	PTPRC_MOUSE	+	197.24	33	0.0570646	1.95828	1.1231	0.91143	1.1	0.167486	-0.133796	0.137504	24.8874	25.5814	26.1077	25.095	25.5218	26.3983	5620900	2647400	2973400	1153000	535100	617910	1696200	865630	830600	2771600	1246700	1524900
>sp|P63321|RALA_MOUSE Ras-related protein Ral-A OS=Mus musculus GN=Rala PE=1 SV=1	P63321	RALA_MOUSE		23.702	3	0.0573308	0.559653	1.2469	0.73119	1.2357	0.318346	-0.451682	0.305329	20.3842	21.3793	21.612	20.8273	21.0747	21.9277	1706700	811300	895390	358790	152060	206730	548490	303090	245400	799410	356150	443260
>sp|P25911-2|LYN_MOUSE Isoform 2 of Tyrosine-protein kinase Lyn OS=Mus musculus GN=Lyn;>sp|P25911|LYN_MOUSE Tyrosine-protein kinase Lyn OS=Mus musculus GN=Lyn PE=1 SV=4	P25911-2	LYN_MOUSE		51.343	13	0.0586255	0.78389	1.1043	0.81758	1.2512	0.143132	-0.290568	0.323312	21.9423	23.1268	23.1992	21.9776	22.9173	23.5185	1736500	845180	891360	302210	149260	152950	632600	339230	293380	801730	356700	445040
>sp|Q6NZB0|DNJC8_MOUSE DnaJ homolog subfamily C member 8 OS=Mus musculus GN=Dnajc8 PE=2 SV=2	Q6NZB0	DNJC8_MOUSE		10.154	4	0.0586358	0.309802	1.3436	0.70376	1.1947	0.426104	-0.506845	0.256648	20.0657	21.3634	21.0016	20.4237	20.7222	21.0186	858090	453440	404650	192610	84417	108190	340580	207520	133060	324910	161500	163410
>sp|Q01965|LY9_MOUSE T-lymphocyte surface antigen Ly-9 OS=Mus musculus GN=Ly9 PE=1 SV=2	Q01965	LY9_MOUSE	+	22.849	11	0.059553	2.3457	1.139	0.89346	1.1122	0.187768	-0.162525	0.153416	21.9426	22.757	22.7731	21.9685	22.6419	22.8087	1170400	589900	580490	262400	130030	132380	439780	228650	211130	468220	231230	236990
>sp|P27601|GNA13_MOUSE Guanine nucleotide-binding protein subunit alpha-13 OS=Mus musculus GN=Gna13 PE=1 SV=1	P27601	GNA13_MOUSE		60.993	12	0.0595863	0.507575	1.0263	1.0295	1.0713	0.0374525	0.0419438	0.0993625	22.1095	22.954	22.8353	21.6751	22.6541	22.8286	1501300	805370	695900	314940	181000	133940	589040	325020	264010	597300	299350	297950
>sp|P15379|CD44_MOUSE CD44 antigen OS=Mus musculus GN=Cd44 PE=1 SV=3;>sp|P15379-2|CD44_MOUSE Isoform 13 of CD44 antigen OS=Mus musculus GN=Cd44;>sp|P15379-3|CD44_MOUSE Isoform 12 of CD44 antigen OS=Mus musculus GN=Cd44;>sp|P15379-6|CD44_MOUSE Isoform 7 of	P15379	CD44_MOUSE		14.711	7	0.0621632	0.668671	1.2459	0.82787	1.1033	0.317188	-0.272524	0.141825	22.6169	23.1991	23.7959	23.0809	22.9576	23.765	2813700	1392100	1421500	695670	292380	403290	807990	437720	370260	1310000	662020	647970
>sp|P06795|MDR1B_MOUSE Multidrug resistance protein 1B OS=Mus musculus GN=Abcb1b PE=1 SV=1;>sp|P21447|MDR1A_MOUSE Multidrug resistance protein 1A OS=Mus musculus GN=Abcb1a PE=1 SV=3	P06795	MDR1B_MOUSE		9.748	6	0.0628767	0.317511	1.3593	0.65523	1.2796	0.442864	-0.609927	0.355693	18.9608	19.2521	21.1681	19.3549	19.0641	20.9624	107190	55412	51775	18742	8099	10643	18611	9911.2	8700.2	69833	37401	32432
>sp|Q99KC8|VMA5A_MOUSE von Willebrand factor A domain-containing protein 5A OS=Mus musculus GN=Vwa5a PE=1 SV=2	Q99KC8	VMA5A_MOUSE		13.085	6	0.0640942	0.275168	1.1737	0.77537	1.2555	0.231064	-0.367043	0.328262	20.6446	21.5778	21.3216	20.729	21.0135	21.5757	334200	171860	162330	78540	38120	40419	122020	72796	49227	133630	60948	72685
>sp|P62301|RS13_MOUSE 40S ribosomal protein S13 OS=Mus musculus GN=Rps13 PE=1 SV=2	P62301	RS13_MOUSE		21.475	3	0.0663124	0.161204	1.8939	0.75704	0.80059	0.92136	-0.401559	-0.320864	19.7832	21.295	21.1815	20.4087	20.5903	20.7875	1181600	650390	531180	254920	100250	154670	461290	285880	175410	465360	264260	201100
>sp|Q99MB1|TLR3_MOUSE Toll-like receptor 3 OS=Mus musculus GN=Tlr3 PE=1 SV=2	Q99MB1	TLR3_MOUSE		53.722	8	0.066796	0.984603	1.1017	0.96506	1.0807	0.139731	-0.0513095	0.111966	20.7735	21.4075	21.6138	20.9734	21.4186	22.037	403540	185320	218220	91697	42678	49019	132970	66228	66742	178870	76410	102460
>sp|Q8BMQ8|MON1B_MOUSE Vacuolar fusion protein MON1 homolog B OS=Mus musculus GN=Mon1b PE=2 SV=1	Q8BMQ8	MON1B_MOUSE		18.711	4	0.0668966	0.969654	1.2448	0.87752	1.0521	0.315914	-0.188496	0.0732718	19.5967	20.4871	20.772	19.5295	19.9947	20.9035	279150	144760	134390	55345	28317	27028	89802	52490	37312	134000	63951	70049
>sp|P63325|RS10_MOUSE 40S ribosomal protein S10 OS=Mus musculus GN=Rps10 PE=1 SV=1	P63325	RS10_MOUSE		3.2097	2	0.068328	0.108847	1.7058	0.64448	NaN	0.770449	-0.633793	NA	18.3433	19.8022	19.0154	19.0855	19.2222	19.3017	448860	222100	226770	111110	41573	69535	190730	114280	76449	147020	66241	80781
>sp|Q9JHJ3|GLMP_MOUSE Glycosylated lysosomal membrane protein OS=Mus musculus GN=Glmp PE=1 SV=1	Q9JHJ3	GLMP_MOUSE		34.189	6	0.0687805	1.2961	1.0706	0.88175	1.2222	0.0984196	-0.181558	0.28948	22.3888	22.9046	23.3915	22.0471	22.5673	23.1432	4014600	2213400	1801200	893210	499260	393960	1278800	713780	565000	1842600	1000400	842200
>sp|Q8BN82|S17A5_MOUSE Sialin OS=Mus musculus GN=Slc17a5 PE=1 SV=2;>sp|Q8BN82-2|S17A5_MOUSE Isoform 2 of Sialin OS=Mus musculus GN=Slc17a5	Q8BN82	S17A5_MOUSE	+	22.824	5	0.0696094	1.92922	1.0873	0.93307	1.1392	0.12075	-0.0999428	0.188021	22.0669	23.0056	23.1215	22.2695	22.8617	23.5065	2737400	1290600	1446700	555820	258430	297390	943720	495370	448350	1237800	536810	701000
>sp|Q08093|CNN2_MOUSE Calponin-2 OS=Mus musculus GN=Cnn2 PE=1 SV=1	Q08093	CNN2_MOUSE		8.5305	4	0.0703727	0.879831	1.1929	0.79914	1.2143	0.254473	-0.32348	0.280125	20.1438	21.0304	21.4931	20.1378	21.0172	21.7936	1012500	480930	531620	177870	89119	88747	328010	164760	163250	506680	227060	279620
>sp|P58021|TM9S2_MOUSE Transmembrane 9 superfamily member 2 OS=Mus musculus GN=Tm9sf2 PE=2 SV=1	P58021	TM9S2_MOUSE		31.769	6	0.070579	0.84892	1.0258	0.91155	1.2385	0.0367495	-0.133606	0.308594	21.8446	22.8099	23.0816	22.3365	22.8205	23.6893	2311300	999790	1311500	453110	188310	264800	738020	367660	370360	1120200	443830	676360
>sp|Q5KU39|VPS41_MOUSE Vacuolar protein sorting-associated protein 41 homolog OS=Mus musculus GN=Vps41 PE=2 SV=1	Q5KU39	VPS41_MOUSE		39.77	7	0.0718279	0.322108	1.1877	1.1574	0.84465	0.24817	0.210888	-0.243574	19.6834	19.2402	21.8236	20.1145	19.7424	21.7685	219540	105570	113980	40350	17183	23168	30539	12638	17900	148650	75745	72908
>sp|P56542|DNS2A_MOUSE Deoxyribonuclease-2-alpha OS=Mus musculus GN=Dnase2 PE=2 SV=1	P56542	DNS2A_MOUSE		42.691	5	0.0752279	0.958979	1.0892	1.0243	1.0481	0.123269	0.0346383	0.0677764	22.826	23.7314	23.9575	22.8469	23.3846	23.8379	5081600	2689500	2392100	1070000	531090	538870	1777000	994810	782230	2234600	1163600	1071000
>sp|P57746|VATD_MOUSE V-type proton ATPase subunit D OS=Mus musculus GN=Atp6v1d PE=1 SV=1	P57746	VATD_MOUSE		80.826	8	0.0787075	0.587347	0.97637	1.0026	1.2032	-0.0345001	0.00374614	0.266876	23.3978	23.8824	23.637	23.2926	23.698	23.8292	6026700	3043100	2983600	1640500	850140	790360	2236300	1189500	1046800	2149900	1003400	1146500
>sp|Q921M7|FA49B_MOUSE Protein FAM49B OS=Mus musculus GN=Fam49b PE=2 SV=1	Q921M7	FA49B_MOUSE		15.075	6	0.0790169	0.512649	1.1502	0.78809	1.3002	0.201885	-0.343568	0.378734	18.5816	19.5029	21.0352	18.7293	18.8234	20.9443	326330	172850	153480	43520	20647	22873	63517	39103	24414	219290	113100	106190
>sp|O55100-2|SNG1_MOUSE Isoform 1B of Synaptogyrin-1 OS=Mus musculus GN=Syngr1;>sp|O55100|SNG1_MOUSE Synaptogyrin-1 OS=Mus musculus GN=Syngr1 PE=1 SV=2	O55100-2	SNG1_MOUSE		10.115	3	0.0815235	0.702798	1.022	0.88269	1.3133	0.0313952	-0.180021	0.393197	22.2992	23.1969	23.459	22.6766	23.2045	23.856	9643300	4384500	5258800	1977400	860130	1117300	3213600	1602600	1611000	4452300	1921800	2530500
>sp|Q61462|CY24A_MOUSE Cytochrome b-245 light chain OS=Mus musculus GN=Cyba PE=1 SV=3;>sp|Q61462-2|CY24A_MOUSE Isoform 2 of Cytochrome b-245 light chain OS=Mus musculus GN=Cyba	Q61462	CY24A_MOUSE		15.003	4	0.0899031	0.298006	0.76805	1.3088	1.1993	-0.380728	0.388245	0.262193	21.8694	21.5469	23.324	21.5211	21.911	23.4674	5135200	2485100	2650100	977270	547330	429940	1001000	437710	563320	3156900	1500100	1656800
>sp|P10605|CATB_MOUSE Cathepsin B OS=Mus musculus GN=Ctsb PE=1 SV=2	P10605	CATB_MOUSE		278.73	16	0.090469	0.481293	1.1131	1.091	0.9939	0.154583	0.125651	-0.00882739	27.3731	28.4672	28.8078	27.7977	28.6258	29.3116	122560000	53413000	69148000	21429000	9148800	12280000	41332000	19532000	21800000	59801000	24733000	35068000
>sp|P61028|RAB8B_MOUSE Ras-related protein Rab-8B OS=Mus musculus GN=Rab8b PE=1 SV=1	P61028	RAB8B_MOUSE	+	102.71	7	0.0913323	1.54656	1.0599	0.90815	1.2562	0.0839282	-0.138997	0.329066	24.1856	25.5067	25.6182	24.5032	25.4797	25.9855	21272000	9854900	11417000	3571700	1590100	1981600	7871800	3972700	3899100	9828400	4292000	5536400
>sp|Q9QZQ8|H2AY_MOUSE Core histone macro-H2A.1 OS=Mus musculus GN=H2afy PE=1 SV=3;>sp|Q9QZQ8-2|H2AY_MOUSE Isoform 1 of Core histone macro-H2A.1 OS=Mus musculus GN=H2afy	Q9QZQ8	H2AY_MOUSE	+	15.006	5	0.0927411	1.97208	1.1816	0.93141	1.1019	0.240742	-0.102512	0.139993	20.2491	21.3003	20.9222	20.4205	20.8213	20.9561	617010	323100	293910	147200	69235	77964	246410	143470	102930	223410	110390	113020
>sp|Q3UMW8|CLN5_MOUSE Ceroid-lipofuscinosis neuronal protein 5 homolog OS=Mus musculus GN=Cln5 PE=2 SV=1	Q3UMW8	CLN5_MOUSE	+	10.549	7	0.0932733	1.39736	1.1539	0.95275	1.1043	0.206518	-0.0698304	0.143132	21.1911	22.0516	21.3825	21.6313	21.8384	21.5117	884700	430680	454010	256490	108830	147660	368030	197590	170440	260180	124270	135910
>sp|P16858|G3P_MOUSE Glyceraldehyde-3-phosphate dehydrogenase OS=Mus musculus GN=Gapdh PE=1 SV=2	P16858	G3P_MOUSE	+	182.54	14	0.0959201	3.21884	1.1435	0.91943	1.1611	0.193456	-0.121188	0.215492	24.655	25.9283	26.0508	24.4412	25.5814	26.1983	19361000	9986600	9374000	3074800	1651100	1423700	7128900	3990900	3138000	9156900	4344600	4812300
>sp|P61211|ARL1_MOUSE ADP-ribosylation factor-like protein 1 OS=Mus musculus GN=Arl1 PE=2 SV=1	P61211	ARL1_MOUSE		12.239	4	0.0970122	0.472317	1.088	0.86872	1.2945	0.121679	-0.203037	0.372395	19.0045	19.9097	20.5465	19.4229	20.0417	20.7411	730800	338050	392760	136530	58436	78095	229370	109440	119930	364910	170170	194730
>sp|Q9CQD1|RAB5A_MOUSE Ras-related protein Rab-5A OS=Mus musculus GN=Rab5a PE=1 SV=1	Q9CQD1	RAB5A_MOUSE	+	50.211	7	0.105887	1.60732	1.0881	0.92059	1.2442	0.121811	-0.119369	0.315218	22.8178	23.6109	23.6497	23.0616	23.5513	24.0672	6544600	3033200	3511400	1468000	672110	795870	2282300	1164700	1117600	2794300	1196400	1597900
>sp|Q8VEA8|RAB7B_MOUSE Ras-related protein Rab-7b OS=Mus musculus GN=Rab7b PE=1 SV=1;>sp|Q8VEA8-2|RAB7B_MOUSE Isoform 2 of Ras-related protein Rab-7b OS=Mus musculus GN=Rab7b	Q8VEA8	RAB7B_MOUSE	+	70.271	6	0.107062	1.71728	1.2151	0.8657	1.1877	0.281075	-0.208061	0.24817	21.9407	22.4941	22.6573	22.1906	22.4817	22.9042	2695500	1272900	1422600	677860	309660	368210	904940	454410	450530	1112700	508850	603810
>sp|Q9CX84|RGS19_MOUSE Regulator of G-protein signaling 19 OS=Mus musculus GN=Rgs19 PE=2 SV=1	Q9CX84	RGS19_MOUSE		8.0879	2	0.109821	0.27092	1.5205	0.76583	NaN	0.604546	-0.384904	NA	18.7146	20.235	18.8392	19.137	20.2821	19.8209	350790	152380	198410	71908	30728	41180	179230	88151	91075	99654	33500	66155
>sp|P17439|GLCM_MOUSE Glucosylceramidase OS=Mus musculus GN=Gba PE=1 SV=1	P17439	GLCM_MOUSE		99.714	17	0.114549	0.705646	1.0596	1.0903	1.0984	0.0835197	0.124725	0.135404	24.2565	24.9849	25.1602	24.46	24.9189	25.2439	8055500	3945300	4110200	1874700	871330	1003400	2822900	1443700	1379200	3357900	1630200	1727600
>sp|O35639|ANXA3_MOUSE Annexin A3 OS=Mus musculus GN=Anxa3 PE=1 SV=4	O35639	ANXA3_MOUSE		34.351	13	0.116378	0.293089	1.7976	0.63066	1.1236	0.846072	-0.665066	0.168129	21.464	23.0279	22.6951	22.0403	22.4125	22.9813	1733900	868370	865520	343130	137750	205380	673090	407250	265830	717670	323360	394310
>sp|Q91ZR1|RAB4B_MOUSE Ras-related protein Rab-4B OS=Mus musculus GN=Rab4b PE=2 SV=2	Q91ZR1	RAB4B_MOUSE		16.527	5	0.116831	1.29875	1.083	0.89766	1.3115	0.115033	-0.155759	0.391218	20.684	21.2233	21.4965	20.7549	21.1728	21.6838	1042400	506530	535880	246720	120330	126390	343730	174870	168860	451960	211330	240630
>sp|P26041|MOES_MOUSE Moesin OS=Mus musculus GN=Msn PE=1 SV=3	P26041	MOES_MOUSE		189.25	42	0.116964	1.21791	1.2146	0.84271	1.246	0.280481	-0.246892	0.317304	25.1008	26.1029	26.5882	25.5145	25.9876	26.8345	13427000	6331500	7095000	2542900	1090400	1452500	4200100	2183900	2016200	6683500	3057200	3626300
>sp|Q07797|LG3BP_MOUSE Galectin-3-binding protein OS=Mus musculus GN=Lgals3bp PE=1 SV=1	Q07797	LG3BP_MOUSE		69.707	14	0.121007	0.541487	1.1567	1.1593	0.9591	0.210015	0.213254	-0.0602469	24.5109	25.3324	25.7546	24.8476	25.4672	25.9018	10918000	5115300	5802700	2254000	996110	1257900	3693100	1760400	1932700	4971000	2358800	2612100
>sp|Q9ERN0|SCAM2_MOUSE Secretory carrier-associated membrane protein 2 OS=Mus musculus GN=Scamp2 PE=2 SV=1	Q9ERN0	SCAM2_MOUSE		41.628	2	0.123571	0.885586	1.0822	0.96712	1.2354	0.113967	-0.0482332	0.304978	22.0845	22.3616	22.855	21.9068	22.0211	22.6337	4588400	2489000	2099400	1197000	635350	561690	1377900	769850	608010	2013500	1083800	929690
>sp|Q9CXT7|TM192_MOUSE Transmembrane protein 192 OS=Mus musculus GN=Tmem192 PE=1 SV=1;>sp|Q9CXT7-2|TM192_MOUSE Isoform 2 of Transmembrane protein 192 OS=Mus musculus GN=Tmem192	Q9CXT7	TM192_MOUSE		11.162	5	0.124986	0.274003	0.92122	0.8571	1.6424	-0.118382	-0.222465	0.715806	20.7345	20.8041	21.3137	20.6483	20.5929	23.7255	1790500	475540	1315000	260610	134200	126410	262490	140840	121660	1267400	200500	1066900
>sp|O09044|SNP23_MOUSE Synaptosomal-associated protein 23 OS=Mus musculus GN=Snap23 PE=1 SV=1	O09044	SNP23_MOUSE		98.108	8	0.127001	0.904944	1.0776	0.95388	1.2669	0.107822	-0.0681203	0.341303	20.4004	21.5677	22.4749	20.6976	21.6585	22.5538	1790800	860150	930650	257050	115330	141720	534880	259030	275860	998870	485790	513080
>sp|Q99LJ5|CKLF3_MOUSE CKLF-like MARVEL transmembrane domain-containing protein 3 OS=Mus musculus GN=Cmtm3 PE=2 SV=1	Q99LJ5	CKLF3_MOUSE		3.7431	2	0.127875	0.12686	0.91864	NaN	1.2997	-0.122428	NA	0.378179	16.7027	16.5139	18.1234	16.7268	16.9897	18.4194	134370	60724	73646	26890	13333	13557	27964	11697	16267	79516	35694	43822
>sp|Q8VE96|S35F6_MOUSE Solute carrier family 35 member F6 OS=Mus musculus GN=Slc35f6 PE=2 SV=1	Q8VE96	S35F6_MOUSE		44.004	4	0.129588	0.982457	1.1132	0.89155	1.3192	0.154713	-0.165612	0.399663	22.3952	23.3742	23.0053	22.6918	23.3012	23.3462	4044800	1908300	2136500	945460	424300	521170	1631400	836350	795050	1468000	647670	820290
>sp|P53994|RAB2A_MOUSE Ras-related protein Rab-2A OS=Mus musculus GN=Rab2a PE=1 SV=1;>sp|P59279|RAB2B_MOUSE Ras-related protein Rab-2B OS=Mus musculus GN=Rab2b PE=2 SV=1	P53994	RAB2A_MOUSE	+	115.32	12	0.133174	1.3381	1.1123	0.95016	1.2481	0.153546	-0.0737576	0.319734	23.3523	24.0975	24.6686	23.6604	24.0784	24.6774	8080600	3951800	4128800	1711900	764920	947010	2547400	1282100	1265300	3821300	1904800	1916500
>sp|P62137|PP1A_MOUSE Serine/threonine-protein phosphatase PP1-alpha catalytic subunit OS=Mus musculus GN=Ppp1ca PE=1 SV=1	P62137	PP1A_MOUSE		6.8254	3	0.13586	1.13204	1.0812	0.95089	1.2902	0.112633	-0.0726496	0.367595	19.8112	20.7345	20.8685	19.9909	20.7769	21.2219	547980	254400	293590	109000	51108	57888	196740	96924	99815	242250	106360	135880
>sp|P08207|S10AA_MOUSE Protein S100-A10 OS=Mus musculus GN=S100a10 PE=1 SV=2	P08207	S10AA_MOUSE		48.571	3	0.137133	1.15978	1.2454	0.91737	1.1641	0.316609	-0.124424	0.219215	23.0889	23.9285	24.1673	23.4504	23.9821	24.6603	24568000	10932000	13637000	5095900	2230500	2865400	8134000	3991500	4142500	11339000	4709900	6628700
>sp|O70309|ITB5_MOUSE Integrin beta-5 OS=Mus musculus GN=Itgb5 PE=1 SV=2;>sp|O70309-2|ITB5_MOUSE Isoform Beta-5B of Integrin beta-5 OS=Mus musculus GN=Itgb5	O70309	ITB5_MOUSE	+	6.2795	2	0.138852	1.40487	1.1663	1.0573	1.0824	0.221939	0.0803848	0.114234	21.4285	21.6797	21.5301	21.8238	21.7664	22.3113	504510	214190	290320	151970	65637	86331	161080	78122	82957	191460	70429	121030
>sp|Q9Z2G9|HTAI2_MOUSE Oxidoreductase HTATIP2 OS=Mus musculus GN=Htatip2 PE=1 SV=3;>sp|Q9Z2G9-2|HTAI2_MOUSE Isoform 2 of Oxidoreductase HTATIP2 OS=Mus musculus GN=Htatip2	Q9Z2G9	HTAI2_MOUSE		6.7549	2	0.140529	0.376469	1.4849	0.73406	1.2288	0.570366	-0.44603	0.29725	17.7305	18.3146	18.9794	18.5664	18.5258	18.8129	175880	81564	94320	46590	16728	29862	54111	25078	29032	75183	39757	35426
>sp|P08103|HCK_MOUSE Tyrosine-protein kinase HCK OS=Mus musculus GN=Hck PE=1 SV=4;>sp|P08103-2|HCK_MOUSE Isoform 2 of Tyrosine-protein kinase HCK OS=Mus musculus GN=Hck	P08103	HCK_MOUSE	+	144.82	16	0.141266	2.48805	1.184	0.95121	1.1911	0.243669	-0.0721642	0.252295	24.8324	25.3063	25.5025	24.6278	25.1979	25.8327	8381900	4100000	4281800	1924100	1030100	893970	2757900	1430800	1327200	3699800	1639100	2060700
>sp|Q8CF66|LTOR4_MOUSE Ragulator complex protein LAMTOR4 OS=Mus musculus GN=Lamtor4 PE=2 SV=2	Q8CF66	LTOR4_MOUSE		82.646	2	0.141537	0.513841	1.1072	1.1458	1.058	0.146916	0.196355	0.0813396	21.8478	22.1843	22.6155	22.0198	22.4673	23.0559	16869000	7483200	9385500	4013300	1887200	2126100	5282300	2382900	2899400	7573200	3213100	4360100
>sp|Q64704|STX3_MOUSE Syntaxin-3 OS=Mus musculus GN=Stx3 PE=2 SV=1;>sp|Q64704-2|STX3_MOUSE Isoform 3B of Syntaxin-3 OS=Mus musculus GN=Stx3;>sp|Q64704-4|STX3_MOUSE Isoform 3D of Syntaxin-3 OS=Mus musculus GN=Stx3;>sp|Q64704-6|STX3_MOUSE Isoform 3D-2 of Syn	Q64704	STX3_MOUSE		3.9519	3	0.147123	0.306613	NaN	0.85536	1.4336	NA	-0.225396	0.519643	17.4961	20.9726	20.9795	19.0593	20.74	21.3234	839270	391840	447430	66466	16805	49661	346280	187070	159210	426520	187970	238560
>sp|Q9EQJ0|TPC1_MOUSE Two pore calcium channel protein 1 OS=Mus musculus GN=Tpcn1 PE=2 SV=1	Q9EQJ0	TPC1_MOUSE		23.754	9	0.154177	1.10752	1.2664	0.87615	1.2419	0.340733	-0.19075	0.312549	19.849	21.1973	21.7489	19.8374	21.1124	22.0583	534980	254560	280420	69674	34977	34698	173020	89054	83967	292290	130530	161750
>sp|P08508|FCGR3_MOUSE Low affinity immunoglobulin gamma Fc region receptor III OS=Mus musculus GN=Fcgr3 PE=1 SV=1	P08508	FCGR3_MOUSE		4.979	5	0.15574	1.22433	1.2028	0.86613	1.327	0.266397	-0.207345	0.408168	20.8127	21.7021	21.6434	21.2107	21.841	22.0426	1359500	609240	750250	304910	131560	173360	512020	243700	268330	542550	233980	308570
>sp|P70704-2|AT8A1_MOUSE Isoform 2 of Phospholipid-transporting ATPase IA OS=Mus musculus GN=Atp8a1;>sp|P70704|AT8A1_MOUSE Phospholipid-transporting ATPase IA OS=Mus musculus GN=Atp8a1 PE=1 SV=2;>sp|P70704-3|AT8A1_MOUSE Isoform 3 of Phospholipid-transporti	P70704-2	AT8A1_MOUSE	+	30.688	13	0.156802	2.29465	1.1781	0.96754	1.2155	0.236462	-0.0476068	0.28155	20.8447	21.7681	22.332	21.5066	21.8619	22.7265	444810	195170	249650	88409	34239	54171	134230	64937	69298	222170	95990	126180
>sp|Q9DBG3|AP2B1_MOUSE AP-2 complex subunit beta OS=Mus musculus GN=Ap2b1 PE=1 SV=1;>sp|Q9DBG3-2|AP2B1_MOUSE Isoform 2 of AP-2 complex subunit beta OS=Mus musculus GN=Ap2b1	Q9DBG3	AP2B1_MOUSE	+	112.07	23	0.160057	1.74805	1.186	1.01	1.1645	0.246104	0.0143553	0.219711	23.2003	24.0155	24.2408	23.4675	23.9383	24.6708	2291000	1055000	1236000	482660	219040	263610	750750	385400	365350	1057600	450580	607000
>sp|P40142|TKT_MOUSE Transketolase OS=Mus musculus GN=Tkt PE=1 SV=1	P40142	TKT_MOUSE		14.709	9	0.162059	1.22429	1.1145	1.0424	1.2057	0.156397	0.059909	0.269871	20.8843	21.5753	21.2132	21.2076	21.6615	21.6538	635770	288130	347630	167590	74447	93144	247770	120180	127590	220410	93504	126900
>sp|Q9Z1G4-3|VPP1_MOUSE Isoform A1-III of V-type proton ATPase 116 kDa subunit a isoform 1 OS=Mus musculus GN=Atp6v0a1;>sp|Q9Z1G4-2|VPP1_MOUSE Isoform A1-I of V-type proton ATPase 116 kDa subunit a isoform 1 OS=Mus musculus GN=Atp6v0a1;>sp|Q9Z1G4|VPP1_MOUS	Q9Z1G4-3	VPP1_MOUSE	+	187.59	22	0.167182	2.39933	1.2189	0.93502	1.2422	0.28558	-0.0969309	0.312897	24.6472	25.3685	25.5443	24.78	25.3058	25.7861	7475000	3591700	3883300	1669300	796260	873010	2569500	1312700	1256900	3236200	1482800	1753400
>sp|P70429|EVL_MOUSE Ena/VASP-like protein OS=Mus musculus GN=Evl PE=1 SV=2;>sp|P70429-2|EVL_MOUSE Isoform 1 of Ena/VASP-like protein OS=Mus musculus GN=Evl	P70429	EVL_MOUSE	+	22.762	7	0.171181	2.35379	1.2152	0.93867	1.2515	0.281194	-0.09131	0.323658	19.8441	20.1279	21.0157	20.3999	20.3091	21.4322	462820	200340	262480	110700	44817	65880	116420	54560	61861	235700	100960	134740
>sp|P97449|AMPN_MOUSE Aminopeptidase N OS=Mus musculus GN=Anpep PE=1 SV=4	P97449	AMPN_MOUSE	+	323.31	35	0.17121	2.24957	1.1865	0.95404	1.2612	0.246712	-0.0678783	0.334797	25.8949	26.7023	26.9593	26.2838	26.6736	27.3557	13251000	6041300	7209800	2881900	1247900	1634000	4324800	2183900	2140900	6044500	2609600	3434900
>sp|B2RUP2|UN13D_MOUSE Protein unc-13 homolog D OS=Mus musculus GN=Unc13d PE=1 SV=2;>sp|B2RUP2-2|UN13D_MOUSE Isoform 2 of Protein unc-13 homolog D OS=Mus musculus GN=Unc13d	B2RUP2	UN13D_MOUSE		10.986	4	0.172818	0.871487	1.2299	0.90277	1.2901	0.298541	-0.14757	0.367483	19.154	19.8294	19.801	19.714	19.7002	20.6822	116460	48569	67886	28868	11667	17201	35669	18632	17037	51919	18270	33649
>sp|Q9ET22|DPP2_MOUSE Dipeptidyl peptidase 2 OS=Mus musculus GN=Dpp7 PE=2 SV=2	Q9ET22	DPP2_MOUSE		79.54	7	0.172853	1.29848	1.2798	0.96461	1.1604	0.355918	-0.0519823	0.214622	22.6531	23.987	23.6621	22.8001	23.9499	23.9143	4211900	2027500	2184400	772170	366420	405750	1824000	923710	900290	1615700	737420	878320
>sp|Q8BVE3|VATH_MOUSE V-type proton ATPase subunit H OS=Mus musculus GN=Atp6v1h PE=1 SV=1	Q8BVE3	VATH_MOUSE	+	154.91	13	0.173213	1.50705	1.2996	0.87548	1.26	0.378068	-0.191854	0.333424	23.0006	23.6717	23.6096	23.2661	23.5085	24.0286	2947500	1382200	1565400	739200	335680	403520	1011800	534510	477340	1196500	511990	684510
>sp|Q9D1K2|VATF_MOUSE V-type proton ATPase subunit F OS=Mus musculus GN=Atp6v1f PE=1 SV=2	Q9D1K2	VATF_MOUSE	+	61.743	9	0.175185	1.57591	1.1281	1.0124	1.2604	0.173895	0.0177794	0.333882	23.069	23.6052	23.752	23.3578	23.59	24.1568	9721100	4460900	5260200	2443700	1099900	1343700	3173600	1595200	1578400	4103900	1765800	2338000
>sp|P51863|VA0D1_MOUSE V-type proton ATPase subunit d 1 OS=Mus musculus GN=Atp6v0d1 PE=1 SV=2	P51863	VA0D1_MOUSE	+	243.65	15	0.17888	2.01827	1.2203	0.93482	1.2716	0.287236	-0.0972395	0.346645	24.9831	26.053	26.1474	25.3564	26.0612	26.5943	24463000	11070000	13393000	4757600	2072800	2684900	8727300	4351300	4376000	10978000	4645600	6332400
>sp|Q8R5M8|CADM1_MOUSE Cell adhesion molecule 1 OS=Mus musculus GN=Cadm1 PE=1 SV=2;>sp|Q8R5M8-4|CADM1_MOUSE Isoform 4 of Cell adhesion molecule 1 OS=Mus musculus GN=Cadm1;>sp|Q8R5M8-3|CADM1_MOUSE Isoform 3 of Cell adhesion molecule 1 OS=Mus musculus GN=Cad	Q8R5M8	CADM1_MOUSE	+	51.861	4	0.180069	2.59664	1.2262	0.91008	1.3031	0.294194	-0.135935	0.381948	20.1619	21.0445	20.611	20.3763	21.0236	21.2937	550040	246870	303170	126710	58657	68054	214720	108140	106580	208610	80076	128540
>sp|Q91WC9|DGLB_MOUSE Sn1-specific diacylglycerol lipase beta OS=Mus musculus GN=Daglb PE=1 SV=2	Q91WC9	DGLB_MOUSE	+	11.57	6	0.183345	1.49132	1.1782	1.0643	1.1676	0.236584	0.0899049	0.223546	21.9698	22.0508	22.7918	21.9831	22.1088	23.2026	1215500	561200	654340	294750	146700	148060	316690	155160	161520	604100	259340	344760
>sp|Q8VCW4|UN93B_MOUSE Protein unc-93 homolog B1 OS=Mus musculus GN=Unc93b1 PE=1 SV=2;>sp|Q8VCW4-2|UN93B_MOUSE Isoform 2 of Protein unc-93 homolog B1 OS=Mus musculus GN=Unc93b1	Q8VCW4	UN93B_MOUSE	+	83.506	9	0.183883	1.40842	1.0757	1.0501	1.2976	0.105276	0.0705267	0.375846	24.0853	25.0149	25.1999	24.4475	25.1868	25.8456	10581000	4512100	6068400	2033800	889940	1143900	3604700	1695100	1909600	4942000	1927100	3014900
>sp|P62748|HPCL1_MOUSE Hippocalcin-like protein 1 OS=Mus musculus GN=Hpcal1 PE=2 SV=2	P62748	HPCL1_MOUSE		11.014	4	0.185946	0.823636	1.4592	0.89331	1.1293	0.545178	-0.162767	0.175429	21.2491	21.9679	21.7016	21.5177	21.7813	21.9423	1376100	667020	709110	366320	166160	200160	513760	273470	240290	496050	227380	268670
>sp|O89051|ITM2B_MOUSE Integral membrane protein 2B OS=Mus musculus GN=Itm2b PE=2 SV=1	O89051	ITM2B_MOUSE		14.273	3	0.186572	1.08934	1.0882	0.9682	1.399	0.121944	-0.046623	0.484396	20.4514	20.82	21.7636	20.7879	21.0307	22.3601	1155800	488950	666860	231720	102410	129310	285240	132220	153020	638850	254320	384530
>sp|Q8BPX9|S15A3_MOUSE Solute carrier family 15 member 3 OS=Mus musculus GN=Slc15a3 PE=2 SV=1	Q8BPX9	S15A3_MOUSE		6.1585	4	0.187086	0.920287	NaN	0.96178	1.3476	NA	-0.0562212	0.430392	18.2199	20.4138	19.1597	17.9029	20.37	20.1336	251920	114390	137520	27520	15266	12254	137600	69845	67755	86798	29283	57515
>sp|P10649|GSTM1_MOUSE Glutathione S-transferase Mu 1 OS=Mus musculus GN=Gstm1 PE=1 SV=2;>sp|P15626|GSTM2_MOUSE Glutathione S-transferase Mu 2 OS=Mus musculus GN=Gstm2 PE=1 SV=2;>sp|Q80W21|GSTM7_MOUSE Glutathione S-transferase Mu 7 OS=Mus musculus GN=Gstm7	P10649	GSTM1_MOUSE		5.8978	2	0.190318	0.68343	1.4081	0.82581	1.2775	0.49375	-0.276118	0.353323	18.8042	19.6245	19.4867	19.0788	19.3427	20.2208	277580	125040	152540	63219	28610	34609	92071	50517	41555	122290	45917	76374
>sp|Q8BUV8|GP107_MOUSE Protein GPR107 OS=Mus musculus GN=Gpr107 PE=2 SV=2	Q8BUV8	GP107_MOUSE		3.4105	2	0.198077	0.240572	1.68	0.78333	NaN	0.748461	-0.352308	NA	18.1031	18.7321	#NUM!	18.9176	19.2644	#NUM!	68220	26556	41664	28768	10428	18340	39452	16127	23324	0	0	0
>sp|P26151|FCGR1_MOUSE High affinity immunoglobulin gamma Fc receptor I OS=Mus musculus GN=Fcgr1 PE=1 SV=1	P26151	FCGR1_MOUSE		54.937	8	0.201098	0.987783	1.0971	0.9263	1.4949	0.133695	-0.110449	0.580049	22.472	23.0315	22.9812	22.8961	23.1994	23.6632	3140800	1333600	1807200	801390	342220	459170	1070900	504350	566580	1268500	487050	781420
>sp|P50516|VATA_MOUSE V-type proton ATPase catalytic subunit A OS=Mus musculus GN=Atp6v1a PE=1 SV=2;>sp|P50516-2|VATA_MOUSE Isoform 2 of V-type proton ATPase catalytic subunit A OS=Mus musculus GN=Atp6v1a	P50516	VATA_MOUSE		323.31	34	0.20188	1.25571	1.1148	1.0746	1.2702	0.156785	0.1038	0.345056	26.2525	26.973	26.9598	26.401	26.9325	27.2637	21178000	10065000	11113000	4957600	2351400	2606200	7641600	3874500	3767100	8578500	3839200	4739300
>sp|P28667|MRP_MOUSE MARCKS-related protein OS=Mus musculus GN=Marcksl1 PE=1 SV=2	P28667	MRP_MOUSE		7.9519	3	0.20214	0.618136	1.3387	0.80951	1.4049	0.420833	-0.304879	0.490467	18.1183	19.6451	19.7072	19.2622	19.0791	20.4987	660650	280050	380600	130470	40649	89825	196240	117130	79116	333940	122280	211660
>sp|P28867|KPCD_MOUSE Protein kinase C delta type OS=Mus musculus GN=Prkcd PE=1 SV=3;>sp|P28867-2|KPCD_MOUSE Isoform 2 of Protein kinase C delta type OS=Mus musculus GN=Prkcd	P28867	KPCD_MOUSE	+	8.0404	5	0.203741	1.60513	1.2598	1.0443	1.1611	0.333195	0.0625362	0.215492	19.5156	19.7334	19.9269	19.8716	19.8651	19.797	147110	70755	76358	46184	20258	25927	49368	23558	25811	51560	26939	24621
>sp|Q9JKK1|STX6_MOUSE Syntaxin-6 OS=Mus musculus GN=Stx6 PE=1 SV=1;>sp|Q9JKK1-2|STX6_MOUSE Isoform 2 of Syntaxin-6 OS=Mus musculus GN=Stx6	Q9JKK1	STX6_MOUSE		2.2535	2	0.206526	0.628253	NaN	0.95585	1.393	NA	-0.0651439	0.478195	16.3669	18.7367	18.6904	16.9271	18.583	19.5766	186960	78697	108260	17426	7042.6	10384	69124	36402	32722	100410	35253	65155
>sp|Q99P91|GPNMB_MOUSE Transmembrane glycoprotein NMB OS=Mus musculus GN=Gpnmb PE=1 SV=2	Q99P91	GPNMB_MOUSE		165.42	11	0.206549	0.710165	0.94517	1.1751	1.3834	-0.0813543	0.232784	0.468218	25.7203	26.6543	27.1161	26.751	27.2768	28.046	40907000	14589000	26318000	8010400	2632400	5378000	12773000	5029400	7743200	20124000	6927000	13197000
>sp|Q9JKF1|IQGA1_MOUSE Ras GTPase-activating-like protein IQGAP1 OS=Mus musculus GN=Iqgap1 PE=1 SV=2	Q9JKF1	IQGA1_MOUSE	+	104.4	27	0.215284	2.67939	1.2443	1.0425	1.2062	0.315334	0.0600474	0.270469	22.5463	23.2503	23.6348	22.8594	23.1612	23.6263	711650	350950	360710	165480	73796	91681	233230	120220	113020	312940	156930	156010
>sp|P61021|RAB5B_MOUSE Ras-related protein Rab-5B OS=Mus musculus GN=Rab5b PE=1 SV=1	P61021	RAB5B_MOUSE	+	61.089	6	0.216232	1.53274	1.171	0.98893	1.3538	0.227741	-0.0160597	0.437015	22.8348	23.5776	23.8008	23.1292	23.6422	24.2876	7032700	3146800	3885900	1514100	680090	834060	2328300	1138100	1190200	3190200	1328600	1861600
>sp|Q3TWL2|TM55B_MOUSE Type 1 phosphatidylinositol 4,5-bisphosphate 4-phosphatase OS=Mus musculus GN=Tmem55b PE=1 SV=1	Q3TWL2	TM55B_MOUSE		11.67	3	0.217188	0.602912	1.009	1.0856	1.4341	0.0129262	0.118493	0.520146	21.4302	22.1167	21.8104	21.5176	22.2041	22.2395	1986400	920920	1065500	485670	235480	250190	781600	378970	402630	719110	306470	412640
>sp|P20152|VIME_MOUSE Vimentin OS=Mus musculus GN=Vim PE=1 SV=3	P20152	VIME_MOUSE		323.31	40	0.226763	0.447879	1.5989	0.72562	1.3812	0.67708	-0.462714	0.465922	26.4816	27.8828	27.801	27.1553	27.4805	28.2451	36175000	16913000	19262000	7152200	2756000	4396100	12787000	7279000	5508000	16235000	6877900	9357400
>sp|Q80XQ2|TBCD5_MOUSE TBC1 domain family member 5 OS=Mus musculus GN=Tbc1d5 PE=1 SV=2	Q80XQ2	TBCD5_MOUSE		8.9779	6	0.233146	0.817517	1.0373	1.2815	1.2216	0.0528332	0.357833	0.288772	19.8915	20.5765	21.1901	20.228	21.0006	21.304	318950	144970	173980	64726	28605	36120	107700	45993	61707	146520	70372	76151
>sp|P35285|RB22A_MOUSE Ras-related protein Rab-22A OS=Mus musculus GN=Rab22a PE=1 SV=2	P35285	RB22A_MOUSE	+	51.47	10	0.233943	2.24953	1.2629	0.97981	1.3145	0.33674	-0.0294261	0.394514	22.4928	23.578	23.9885	23.0197	23.5784	24.4407	6572600	2922400	3650200	1200500	491840	708680	2087400	1043500	1043900	3284700	1387000	1897600
>sp|Q8K4M5|COMD1_MOUSE COMM domain-containing protein 1 OS=Mus musculus GN=Commd1 PE=2 SV=2	Q8K4M5	COMD1_MOUSE		7.6928	3	0.244324	0.63924	1.2765	NaN	1.0992	0.352194	NA	0.136454	18.8631	17.2456	20.2708	19.1362	16.9562	20.1575	628350	316220	312140	175500	79469	96032	47092	25900	21192	405760	210850	194910
>sp|P06797|CATL1_MOUSE Cathepsin L1 OS=Mus musculus GN=Ctsl PE=1 SV=2	P06797	CATL1_MOUSE	+	98.954	4	0.245457	1.85089	1.3586	1.0344	NaN	0.442121	0.0487942	NA	20.484	21.3154	21.1193	21.4531	22.3425	19.2365	1263400	529510	733910	361460	122220	239240	660660	217460	443200	241300	189830	51472
>sp|Q9WV54|ASAH1_MOUSE Acid ceramidase OS=Mus musculus GN=Asah1 PE=1 SV=1	Q9WV54	ASAH1_MOUSE		115.37	21	0.245522	1.26606	1.4125	0.97796	1.2062	0.498251	-0.0321526	0.270469	25.7	26.2705	26.4918	26.1612	26.2588	26.8469	21077000	9576100	11501000	5397800	2271200	3126700	6718400	3372800	3345600	8961100	3932100	5029000
>sp|P08752|GNAI2_MOUSE Guanine nucleotide-binding protein G(i) subunit alpha-2 OS=Mus musculus GN=Gnai2 PE=1 SV=5	P08752	GNAI2_MOUSE	+	323.31	19	0.246972	1.54935	1.3166	1.0827	1.1724	0.396817	0.114634	0.229465	24.9508	25.6497	25.6313	25.3204	26.0202	26.2959	19375000	8061500	11314000	4372200	1907600	2464600	7099700	3096600	4003100	7903600	3057400	4846200
>sp|Q80VQ0|AL3B1_MOUSE Aldehyde dehydrogenase family 3 member B1 OS=Mus musculus GN=Aldh3b1 PE=2 SV=1	Q80VQ0	AL3B1_MOUSE	+	23.443	11	0.24735	2.41443	1.2639	0.99934	1.3242	0.337882	-0.000952493	0.405121	20.9476	21.886	22.4941	21.4023	21.9384	22.9058	1150200	513270	636920	208440	87928	120510	343240	168500	174730	598520	256840	341680
>sp|O70493|SNX12_MOUSE Sorting nexin-12 OS=Mus musculus GN=Snx12 PE=1 SV=1	O70493	SNX12_MOUSE		12.561	4	0.248887	0.759513	1.6039	0.88814	1.1779	0.681584	-0.171141	0.236217	20.545	21.4527	21.535	20.5215	21.1066	21.8971	1510800	743880	766880	303510	152990	150520	512810	287020	225790	694440	303870	390570
>sp|Q8VIJ6|SFPQ_MOUSE Splicing factor, proline- and glutamine-rich OS=Mus musculus GN=Sfpq PE=1 SV=1	Q8VIJ6	SFPQ_MOUSE		5.1824	2	0.250781	1.1277	1.5031	0.96554	1.1607	0.587941	-0.0505921	0.214995	19.0859	19.5306	19.9235	19.5655	19.727	20.4222	178570	76940	101630	44412	18548	25863	54172	25245	28927	79984	33147	46837
>sp|Q99L04|DHRS1_MOUSE Dehydrogenase/reductase SDR family member 1 OS=Mus musculus GN=Dhrs1 PE=2 SV=1	Q99L04	DHRS1_MOUSE	+	4.9196	2	0.251685	2.2634	1.1879	NaN	1.1933	0.248413	NA	0.254957	18.1187	18.8309	19.61	18.8591	18.5063	19.9082	178050	81638	96411	40007	14980	25027	44140	24543	19598	93902	42115	51786
>sp|P70460|VASP_MOUSE Vasodilator-stimulated phosphoprotein OS=Mus musculus GN=Vasp PE=1 SV=4	P70460	VASP_MOUSE	+	18.294	7	0.255196	1.55293	1.1975	1.07	1.3268	0.260026	0.0976108	0.407951	21.7225	22.6096	22.3862	21.7549	22.2195	22.4562	1736400	902480	833920	411720	203550	208170	663730	376470	287270	660950	322470	338480
>sp|P17426|AP2A1_MOUSE AP-2 complex subunit alpha-1 OS=Mus musculus GN=Ap2a1 PE=1 SV=1;>sp|P17426-2|AP2A1_MOUSE Isoform B of AP-2 complex subunit alpha-1 OS=Mus musculus GN=Ap2a1	P17426	AP2A1_MOUSE		30.09	11	0.256704	1.19138	1.1955	0.97533	1.4626	0.257614	-0.0360377	0.548535	21.6603	22.6371	22.3	21.8923	22.6454	22.6652	605780	283050	322730	135980	62536	73448	246860	123080	123790	222930	97433	125500
>sp|P35283|RAB12_MOUSE Ras-related protein Rab-12 OS=Mus musculus GN=Rab12 PE=1 SV=3	P35283	RAB12_MOUSE		13.281	7	0.258797	1.02744	1.1302	0.97965	1.547	0.176578	-0.0296617	0.629473	20.9079	21.365	20.7998	20.9738	21.3138	21.0823	787060	381970	405080	236870	115730	121140	312210	158870	153340	237980	107380	130600
>sp|Q99MR3|S12A9_MOUSE Solute carrier family 12 member 9 OS=Mus musculus GN=Slc12a9 PE=1 SV=2	Q99MR3	S12A9_MOUSE		40.988	10	0.258826	1.24029	1.1646	1.1482	1.281	0.219835	0.199374	0.35727	22.3694	22.3079	22.9873	22.4733	22.4856	23.5543	1262900	556630	706290	330630	159370	171260	325450	152710	172730	606850	244560	362290
>sp|Q8R361|RFIP5_MOUSE Rab11 family-interacting protein 5 OS=Mus musculus GN=Rab11fip5 PE=1 SV=2	Q8R361	RFIP5_MOUSE		25.739	8	0.259721	0.855374	1.3337	0.86603	1.4858	0.415434	-0.207511	0.57124	20.7043	21.7296	22.2022	21.5597	21.7127	22.6044	674010	294440	379560	141160	50249	90915	203370	102280	101090	329480	141920	187560
>sp|P01887|B2MG_MOUSE Beta-2-microglobulin OS=Mus musculus GN=B2m PE=1 SV=2	P01887	B2MG_MOUSE		4.1253	2	0.26026	1.23443	1.491	0.86573	1.331	0.57628	-0.208011	0.412511	20.9288	22.13	23.2671	21.4225	22.1238	23.4074	5026800	2383000	2643800	686710	285170	401540	1308600	655680	652880	3031600	1442200	1589400
>sp|P50518|VATE1_MOUSE V-type proton ATPase subunit E 1 OS=Mus musculus GN=Atp6v1e1 PE=1 SV=2	P50518	VATE1_MOUSE		78.312	16	0.260642	0.983856	1.4527	1.0261	1.1535	0.538737	0.0371713	0.206018	23.7604	25.0293	25.2223	24.1435	24.9805	25.6734	14827000	6738400	8088400	2518700	1093100	1425600	5180700	2634200	2546500	7127500	3011200	4116400
>sp|P08101|FCGR2_MOUSE Low affinity immunoglobulin gamma Fc region receptor II OS=Mus musculus GN=Fcgr2 PE=1 SV=2;>sp|P08101-2|FCGR2_MOUSE Isoform IIB2 of Low affinity immunoglobulin gamma Fc region receptor II OS=Mus musculus GN=Fcgr2;>sp|P08101-3|FCGR2_M	P08101	FCGR2_MOUSE	+	2.0937	1	0.271178	1.77423	1.343	1.0844	NaN	0.425459	0.116897	NA	18.9184	19.4397	18.1908	19.4144	19.3463	17.5347	191310	94111	97195	74636	30966	43671	86101	44444	41657	30568	18701	11867
>sp|O35405|PLD3_MOUSE Phospholipase D3 OS=Mus musculus GN=Pld3 PE=2 SV=1	O35405	PLD3_MOUSE		81.799	11	0.27157	1.10746	1.5325	0.97268	1.18	0.615887	-0.0399628	0.238787	23.6907	24.5305	24.7784	24.1352	24.4306	24.669	8951000	4436700	4514300	2131100	902680	1228400	3123200	1615600	1507600	3696700	1918400	1778300
>sp|Q9Z1G3|VATC1_MOUSE V-type proton ATPase subunit C 1 OS=Mus musculus GN=Atp6v1c1 PE=1 SV=4	Q9Z1G3	VATC1_MOUSE	+	108.03	19	0.271914	2.95914	1.3657	0.98938	1.3027	0.449641	-0.0154034	0.381505	22.6886	24.0516	24.1822	23.4105	24.1742	24.8041	3798500	1599400	2199100	663350	250370	412980	1345200	644000	701160	1790000	705040	1084900
>sp|P51569|AGAL_MOUSE Alpha-galactosidase A OS=Mus musculus GN=Gla PE=1 SV=1	P51569	AGAL_MOUSE		42.939	9	0.273519	0.956351	1.2392	1.2506	1.1396	0.309409	0.32262	0.188528	23.1491	23.738	23.9421	23.5292	23.8962	24.2589	3963800	1791300	2172400	973100	422810	550290	1345600	635960	709630	1645100	732580	912480
>sp|Q69ZN7|MYOF_MOUSE Myoferlin OS=Mus musculus GN=Myof PE=1 SV=2;>sp|Q69ZN7-4|MYOF_MOUSE Isoform 4 of Myoferlin OS=Mus musculus GN=Myof;>sp|Q69ZN7-2|MYOF_MOUSE Isoform 2 of Myoferlin OS=Mus musculus GN=Myof	Q69ZN7	MYOF_MOUSE	+	301.75	58	0.274528	1.99273	1.2623	1.0107	1.3872	0.336055	0.0153548	0.472176	24.7038	25.499	26.4822	25.1397	25.5736	26.1207	2669600	1369800	1299700	522710	222170	300540	791520	385530	405980	1355300	762120	593210
>sp|P55258|RAB8A_MOUSE Ras-related protein Rab-8A OS=Mus musculus GN=Rab8a PE=1 SV=2	P55258	RAB8A_MOUSE	+	118.01	12	0.279021	1.58261	1.3439	1.0186	1.305	0.426426	0.0265876	0.38405	25.2414	25.779	26.5763	25.7579	25.8841	26.8511	33618000	15177000	18441000	7415900	3051200	4364700	9192800	4429100	4763700	17009000	7696600	9312600
>sp|Q60648|SAP3_MOUSE Ganglioside GM2 activator OS=Mus musculus GN=Gm2a PE=1 SV=2	Q60648	SAP3_MOUSE		46.711	7	0.281621	0.916687	1.2333	1.256	1.1595	0.302524	0.328836	0.213503	23.6532	24.9863	24.951	23.7817	25.2581	25.2496	21663000	9857900	11805000	3451600	1649000	1802600	9170500	4154600	5015900	9041000	4054300	4986600
>sp|Q9R0Q3|TMED2_MOUSE Transmembrane emp24 domain-containing protein 2 OS=Mus musculus GN=Tmed2 PE=1 SV=1	Q9R0Q3	TMED2_MOUSE		7.2767	3	0.28289	1.0499	1.7152	1.1337	0.92611	0.778377	0.181039	-0.110745	18.1536	20.6333	21.6667	19.1855	21.2612	22.0602	1414400	583020	831410	98649	32400	66248	459980	180720	279250	855800	369900	485900
>sp|Q9CQF9|PCYOX_MOUSE Prenylcysteine oxidase OS=Mus musculus GN=Pcyox1 PE=1 SV=1	Q9CQF9	PCYOX_MOUSE	+	15.976	3	0.284545	1.3362	1.4828	0.99079	1.23	0.568324	-0.0133488	0.298658	18.8289	20.3543	20.4458	19.8542	20.2954	20.7997	303930	134770	169160	58894	19403	39491	109470	55855	53616	135560	59509	76052
>sp|P17047-3|LAMP2_MOUSE Isoform LAMP-2C of Lysosome-associated membrane glycoprotein 2 OS=Mus musculus GN=Lamp2;>sp|P17047|LAMP2_MOUSE Lysosome-associated membrane glycoprotein 2 OS=Mus musculus GN=Lamp2 PE=2 SV=2;>sp|P17047-2|LAMP2_MOUSE Isoform LAMP-2B	P17047-3	LAMP2_MOUSE		32.815	10	0.288018	0.845592	1.2922	1.2358	1.1398	0.369829	0.305445	0.188781	25.633	26.0802	26.4173	25.7215	26.0191	26.5103	21576000	10630000	10946000	5368200	2601800	2766400	6947500	3547300	3400200	9260500	4481100	4779400
>sp|Q80TH2|LAP2_MOUSE Protein LAP2 OS=Mus musculus GN=Erbb2ip PE=1 SV=3;>sp|Q80TH2-2|LAP2_MOUSE Isoform 2 of Protein LAP2 OS=Mus musculus GN=Erbb2ip;>sp|Q80TH2-1|LAP2_MOUSE Isoform 1 of Protein LAP2 OS=Mus musculus GN=Erbb2ip	Q80TH2	LAP2_MOUSE		7.9397	5	0.29146	0.854272	NaN	1.184	1.2651	NA	0.243669	0.339251	18.3281	19.1424	20.5529	18.7633	19.8125	20.9253	67477	28442	39035	9000.3	3826.5	5173.8	17436	6728.8	10707	41041	17887	23155
>sp|P84091|AP2M1_MOUSE AP-2 complex subunit mu OS=Mus musculus GN=Ap2m1 PE=1 SV=1	P84091	AP2M1_MOUSE	+	52.779	12	0.2926	2.0551	1.3088	1.0255	1.3691	0.388245	0.0363275	0.453228	22.0528	23.521	23.6044	22.863	23.7407	24.275	2734200	1120800	1613300	460750	167340	293410	1002100	462970	539100	1271400	490540	780810
>sp|P0C6B7|IGSF6_MOUSE Immunoglobulin superfamily member 6 OS=Mus musculus GN=Igsf6 PE=2 SV=1	P0C6B7	IGSF6_MOUSE		8.099	3	0.294475	0.469256	1.0784	1.3948	NaN	0.108892	0.480058	NA	19.4845	20.537	20.2971	19.4733	20.8981	20.829	898680	393710	504970	162370	81501	80872	386170	169050	217120	350130	143160	206980
>sp|Q99J93|IFM2_MOUSE Interferon-induced transmembrane protein 2 OS=Mus musculus GN=Ifitm2 PE=1 SV=1	Q99J93	IFM2_MOUSE		33.695	2	0.294635	0.837353	1.6764	0.92232	1.1935	0.745366	-0.116661	0.255199	20.6075	20.5409	20.9678	22.3839	20.5348	22.7482	4802800	1293500	3509300	1767600	399400	1368200	761170	381400	379770	2274000	512730	1761300
>sp|Q8VDQ8|SIR2_MOUSE NAD-dependent protein deacetylase sirtuin-2 OS=Mus musculus GN=Sirt2 PE=1 SV=2;>sp|Q8VDQ8-2|SIR2_MOUSE Isoform 2 of NAD-dependent protein deacetylase sirtuin-2 OS=Mus musculus GN=Sirt2;>sp|Q8VDQ8-3|SIR2_MOUSE Isoform 3 of NAD-dependen	Q8VDQ8	SIR2_MOUSE		23.686	5	0.295043	1.21086	1.4468	1.0722	1.1906	0.532866	0.100574	0.251689	20.224	20.9353	21.6651	20.5409	21.0429	22.1868	652840	285020	367830	119580	53246	66333	181110	87184	93931	352150	144590	207570
>sp|P24638|PPAL_MOUSE Lysosomal acid phosphatase OS=Mus musculus GN=Acp2 PE=2 SV=2	P24638	PPAL_MOUSE	+	79.251	9	0.297535	2.057	1.3513	1.0282	1.3362	0.434348	0.0401209	0.418136	23.7453	24.3061	24.6798	23.8805	24.3809	25.0785	7466700	3426600	4040100	1639200	781200	857990	2366000	1152400	1213700	3461500	1493000	1968400
>sp|P35279|RAB6A_MOUSE Ras-related protein Rab-6A OS=Mus musculus GN=Rab6a PE=1 SV=4;>sp|P61294|RAB6B_MOUSE Ras-related protein Rab-6B OS=Mus musculus GN=Rab6b PE=1 SV=1	P35279	RAB6A_MOUSE	+	50.092	11	0.304358	1.3889	1.2143	1.141	1.3591	0.280125	0.190299	0.442652	21.1127	22.0802	22.95	21.5758	22.2045	23.7353	2825300	1138800	1686500	414880	174420	240460	712840	341080	371760	1697500	623290	1074200
>sp|Q60766|IRGM1_MOUSE Immunity-related GTPase family M protein 1 OS=Mus musculus GN=Irgm1 PE=1 SV=1;>sp|Q60766-2|IRGM1_MOUSE Isoform 2 of Immunity-related GTPase family M protein 1 OS=Mus musculus GN=Irgm1	Q60766	IRGM1_MOUSE	+	54.033	9	0.304678	1.64185	1.3904	1.0408	1.3021	0.4755	0.0576929	0.38084	23.4763	24.5225	24.5374	23.9566	24.6582	25.0506	8095800	3536500	4559300	1644100	686450	957670	2975200	1417700	1557500	3476500	1432300	2044200
>sp|P23780|BGAL_MOUSE Beta-galactosidase OS=Mus musculus GN=Glb1 PE=2 SV=1	P23780	BGAL_MOUSE	+	104.73	19	0.306284	2.17559	1.2688	1.134	1.314	0.343465	0.181421	0.393965	24.3467	25.1441	24.7629	24.7539	25.4573	25.1365	7925200	3475300	4449900	1985100	853370	1131700	3325900	1483100	1842800	2614200	1138800	1475400
>sp|P97821|CATC_MOUSE Dipeptidyl peptidase 1 OS=Mus musculus GN=Ctsc PE=2 SV=1	P97821	CATC_MOUSE		152.05	7	0.307305	0.494825	1.2196	1.4178	1.0957	0.286408	0.503654	0.131853	23.2252	23.5281	23.576	23.7376	23.906	23.9498	4016000	1720400	2295600	1189700	490310	699360	1390800	604840	785970	1435500	625270	810220
>sp|P48441|IDUA_MOUSE Alpha-L-iduronidase OS=Mus musculus GN=Idua PE=1 SV=2	P48441	IDUA_MOUSE		24.374	7	0.307654	0.44284	1.2533	1.5776	0.95893	0.325732	0.657731	-0.0605026	20.644	21.4801	22.4195	20.4516	21.4049	21.6553	680270	391290	288980	118180	63022	55154	219300	112510	106800	342790	215760	127030
>sp|Q91VW5|GOGA4_MOUSE Golgin subfamily A member 4 OS=Mus musculus GN=Golga4 PE=1 SV=2	Q91VW5	GOGA4_MOUSE	+	13.707	9	0.312077	1.65413	1.3516	1.0093	1.4027	0.434668	0.0133551	0.488206	18.2209	20.015	20.1163	18.7005	19.7261	20.4773	39509	18809	20700	5500.2	2297.1	3203	14487	7965.8	6520.9	19522	8546	10976
>sp|Q6ZWY9|H2B1C_MOUSE Histone H2B type 1-C/E/G OS=Mus musculus GN=Hist1h2bc PE=1 SV=3;>sp|P10853|H2B1F_MOUSE Histone H2B type 1-F/J/L OS=Mus musculus GN=Hist1h2bf PE=1 SV=2;>sp|Q64478|H2B1H_MOUSE Histone H2B type 1-H OS=Mus musculus GN=Hist1h2bh PE=1 SV=3	Q6ZWY9	H2B1C_MOUSE		88.094	8	0.320552	0.458444	2.0704	0.78644	1.1961	1.04991	-0.346591	0.258338	26.3929	27.7972	27.8298	26.9845	27.5362	28.0931	167660000	79987000	87676000	31557000	12588000	18969000	61123000	33318000	27805000	74984000	34081000	40902000
>sp|P30355|AL5AP_MOUSE Arachidonate 5-lipoxygenase-activating protein OS=Mus musculus GN=Alox5ap PE=1 SV=2	P30355	AL5AP_MOUSE	+	4.4604	2	0.3269	2.26806	1.4836	0.99697	1.3342	0.569102	-0.004378	0.415975	19.7152	21.1323	20.4232	20.4837	21.2463	21.325	2229200	913070	1316100	465380	172150	293240	957220	459720	497500	806610	281200	525410
>sp|Q8R242|DIAC_MOUSE Di-N-acetylchitobiase OS=Mus musculus GN=Ctbs PE=2 SV=2;>sp|Q8R242-2|DIAC_MOUSE Isoform 2 of Di-N-acetylchitobiase OS=Mus musculus GN=Ctbs	Q8R242	DIAC_MOUSE	+	66.422	7	0.329282	1.45793	1.4034	1.1708	1.207	0.488926	0.227495	0.271426	21.7614	22.546	22.5209	22.2656	22.9015	22.9816	2047600	872060	1175500	477620	197500	280120	775510	340220	435290	794460	334340	460120
>sp|Q3UV17|K22O_MOUSE Keratin, type II cytoskeletal 2 oral OS=Mus musculus GN=Krt76 PE=2 SV=1	Q3UV17	K22O_MOUSE		2.0398	1	0.330116	0.140475	0.46263	5.3365	0.8047	-1.11207	2.41589	-0.313477	21.0505	20.6743	22.2937	20.3734	23.2995	21.8956	682520	249630	432890	98062	60331	37730	333260	46482	286780	251200	142820	108380
>sp|P18242|CATD_MOUSE Cathepsin D OS=Mus musculus GN=Ctsd PE=1 SV=1	P18242	CATD_MOUSE	+	323.01	20	0.330352	2.05497	1.3823	1.0895	1.3198	0.467071	0.123666	0.400319	27.5497	28.3345	28.4367	28.0281	28.4269	28.9598	114160000	49904000	64261000	26121000	10915000	15206000	38853000	18804000	20049000	49190000	20184000	29006000
>sp|Q3UND0|SKAP2_MOUSE Src kinase-associated phosphoprotein 2 OS=Mus musculus GN=Skap2 PE=1 SV=2;>sp|Q3UND0-2|SKAP2_MOUSE Isoform 2 of Src kinase-associated phosphoprotein 2 OS=Mus musculus GN=Skap2	Q3UND0	SKAP2_MOUSE		7.7683	5	0.333363	0.560765	NaN	0.98022	1.6195	NA	-0.0288225	0.695548	16.3784	18.6162	19.4344	16.9994	18.3894	19.6752	125350	59774	65579	10811	4259.6	6551	37259	20091	17169	77283	35424	41859
>sp|Q80ZD3|S2611_MOUSE Sodium-independent sulfate anion transporter OS=Mus musculus GN=Slc26a11 PE=2 SV=2;>sp|Q80ZD3-2|S2611_MOUSE Isoform 2 of Sodium-independent sulfate anion transporter OS=Mus musculus GN=Slc26a11	Q80ZD3	S2611_MOUSE	+	9.6054	4	0.334108	1.35548	1.2265	1.0763	1.5175	0.294547	0.10608	0.601697	20.1478	20.9162	20.5209	20.2804	21.0665	21.0305	488410	221190	267220	115960	55319	60642	198800	94229	104580	173640	71643	102000
>sp|Q9CTG6|AT132_MOUSE Probable cation-transporting ATPase 13A2 OS=Mus musculus GN=Atp13a2 PE=2 SV=3	Q9CTG6	AT132_MOUSE		4.1191	4	0.341403	0.291862	1.5761	NaN	1.0185	0.656359	NA	0.026446	17.3432	17.3512	19.0073	18.1714	17.6944	19.3567	50977	21511	29467	11537	4156.6	7380.2	9482.6	4180.1	5302.5	29958	13174	16784
>sp|O70131|NINJ1_MOUSE Ninjurin-1 OS=Mus musculus GN=Ninj1 PE=2 SV=1	O70131	NINJ1_MOUSE		2.6066	1	0.343567	0.382814	1.4187	NaN	1.1349	0.50457	NA	0.182565	18.8074	18.3137	19.7733	19.4347	18.8754	20.1071	571370	240100	331270	166770	65537	101230	115250	46546	68702	289360	128020	161340
>sp|Q7M6Y3|PICAL_MOUSE Phosphatidylinositol-binding clathrin assembly protein OS=Mus musculus GN=Picalm PE=1 SV=1;>sp|Q7M6Y3-2|PICAL_MOUSE Isoform 2 of Phosphatidylinositol-binding clathrin assembly protein OS=Mus musculus GN=Picalm;>sp|Q7M6Y3-3|PICAL_MOUS	Q7M6Y3	PICAL_MOUSE	+	19.636	7	0.344804	1.644	1.4287	1.1473	1.2496	0.514703	0.198243	0.321466	21.1273	21.9933	21.3031	21.7372	21.7995	21.738	787860	362120	425740	231460	91625	139840	313000	167000	146000	243400	103490	139910
>sp|Q9WTR1|TRPV2_MOUSE Transient receptor potential cation channel subfamily V member 2 OS=Mus musculus GN=Trpv2 PE=1 SV=2	Q9WTR1	TRPV2_MOUSE	+	197.41	12	0.34592	1.73924	1.3644	1.0232	1.4706	0.448267	0.0330882	0.556405	22.1381	22.7115	23.6343	22.8377	23.0368	24.099	1889500	790500	1099100	390700	148900	241810	499160	221560	277600	999690	420040	579650
>sp|Q920A5|RISC_MOUSE Retinoid-inducible serine carboxypeptidase OS=Mus musculus GN=Scpep1 PE=2 SV=2	Q920A5	RISC_MOUSE	+	99.394	13	0.34798	3.90227	1.3476	1.102	1.3884	0.430392	0.140124	0.473423	25.1243	26.2018	26.2525	25.5569	26.2117	26.6501	21305000	9685300	11619000	4296800	1828700	2468100	7744900	3859200	3885700	9262900	3997400	5265600
>sp|Q9D8U8|SNX5_MOUSE Sorting nexin-5 OS=Mus musculus GN=Snx5 PE=1 SV=1	Q9D8U8	SNX5_MOUSE		11.739	7	0.352566	0.945038	1.7593	1.0699	1.1059	0.815002	0.097476	0.145221	18.7806	20.0121	19.9752	19.4673	20.2762	20.2447	240650	105770	134880	48964	18763	30201	96965	44059	52907	94716	42948	51768
>sp|P54818|GALC_MOUSE Galactocerebrosidase OS=Mus musculus GN=Galc PE=1 SV=2	P54818	GALC_MOUSE	+	29.696	7	0.354244	2.40285	1.3419	1.167	1.3339	0.424277	0.222805	0.415651	21.4628	22.3731	22.0686	21.6729	22.5459	22.4364	928790	424030	504760	207790	96343	111450	385180	181070	204110	335810	146620	189200
>sp|Q9QUN7|TLR2_MOUSE Toll-like receptor 2 OS=Mus musculus GN=Tlr2 PE=1 SV=1	Q9QUN7	TLR2_MOUSE	+	31.646	12	0.356774	1.89175	1.2946	1.0628	1.5262	0.372506	0.0878701	0.609944	21.1191	21.8618	22.073	21.9109	22.1675	22.6368	755190	308850	446340	182960	66989	115980	250640	112090	138550	321580	129770	191810
>sp|Q91W98|S15A4_MOUSE Solute carrier family 15 member 4 OS=Mus musculus GN=Slc15a4 PE=1 SV=1	Q91W98	S15A4_MOUSE	+	18.174	6	0.356976	1.65724	1.2751	1.0641	1.5483	0.35061	0.0896337	0.630685	22.2598	23.2821	23.6318	22.6794	23.6366	24.2539	3776900	1567700	2209100	652160	278990	373160	1291100	566640	724510	1833600	722100	1111500
>sp|Q9JL26|FMNL_MOUSE Formin-like protein 1 OS=Mus musculus GN=Fmnl1 PE=1 SV=1;>sp|Q9JL26-2|FMNL_MOUSE Isoform 2 of Formin-like protein 1 OS=Mus musculus GN=Fmnl1	Q9JL26	FMNL_MOUSE		38.604	7	0.357157	1.22276	1.4605	0.83195	1.7296	0.546462	-0.265431	0.790438	20.6916	21.2203	20.61	21.15	21.1677	21.2295	225940	100650	125290	70533	29710	40823	84190	42861	41329	71213	28078	43135
>sp|Q61545|EWS_MOUSE RNA-binding protein EWS OS=Mus musculus GN=Ewsr1 PE=1 SV=2	Q61545	EWS_MOUSE		12.456	3	0.361073	0.557731	2.0766	0.83508	1.2218	1.05422	-0.260014	0.289008	17.8768	19.9488	19.9791	18.7555	19.6235	20.4499	292280	134480	157800	40191	14158	26033	107040	59529	47514	145050	60795	84253
>sp|Q9CQW2|ARL8B_MOUSE ADP-ribosylation factor-like protein 8B OS=Mus musculus GN=Arl8b PE=2 SV=1	Q9CQW2	ARL8B_MOUSE	+	105.33	7	0.364974	1.30278	1.2629	1.2274	1.378	0.33674	0.295605	0.462576	23.5371	23.8208	24.1702	23.7093	23.7789	24.7894	9361200	4169800	5191400	2353300	1106500	1246800	2655600	1347100	1308500	4352300	1716100	2636100
>sp|O70325|GPX41_MOUSE Phospholipid hydroperoxide glutathione peroxidase, mitochondrial OS=Mus musculus GN=Gpx4 PE=1 SV=4;>sp|O70325-2|GPX41_MOUSE Isoform Cytoplasmic of Phospholipid hydroperoxide glutathione peroxidase, mitochondrial OS=Mus musculus GN=Gp	O70325	GPX41_MOUSE	+	12.78	6	0.365092	1.92975	1.338	1.0531	1.5163	0.420078	0.0746424	0.600555	21.5176	21.6245	22.712	21.7186	21.8365	23.2454	2520500	1092200	1428300	537770	250180	287590	581510	269430	312080	1401200	572550	828670
>sp|Q62465|VAT1_MOUSE Synaptic vesicle membrane protein VAT-1 homolog OS=Mus musculus GN=Vat1 PE=1 SV=3	Q62465	VAT1_MOUSE	+	95.047	10	0.367155	2.72752	1.3668	1.1149	1.4081	0.450802	0.156914	0.49375	22.8892	23.7994	23.8275	23.6234	23.9359	24.5082	6005800	2483600	3522200	1379400	517900	861550	2043200	973270	1069900	2583200	992460	1590700
>sp|O54965|RNF13_MOUSE E3 ubiquitin-protein ligase RNF13 OS=Mus musculus GN=Rnf13 PE=1 SV=2;>sp|O54965-2|RNF13_MOUSE Isoform 2 of E3 ubiquitin-protein ligase RNF13 OS=Mus musculus GN=Rnf13	O54965	RNF13_MOUSE		62.928	5	0.36837	0.991759	1.5253	1.2525	1.126	0.609093	0.324811	0.171207	22.4412	22.843	22.7024	22.8865	23.3479	23.097	4313200	1822100	2491100	1222600	517700	704900	1654500	683940	970590	1436100	620430	815660
>sp|P19783|COX41_MOUSE Cytochrome c oxidase subunit 4 isoform 1, mitochondrial OS=Mus musculus GN=Cox4i1 PE=1 SV=2	P19783	COX41_MOUSE	+	4.22	2	0.373235	1.60972	NaN	1.1818	1.4196	NA	0.240986	0.505484	16.6888	18.7737	19.5663	18.1765	19.3234	19.8264	292010	120920	171090	36535	9603.5	26931	100380	40742	59639	155090	70574	84518
>sp|Q62192|CD180_MOUSE CD180 antigen OS=Mus musculus GN=Cd180 PE=1 SV=2	Q62192	CD180_MOUSE	+	64.987	8	0.378106	1.593	1.4072	1.2133	1.2857	0.492827	0.278936	0.362554	22.9127	23.4601	23.7291	23.3935	23.7656	24.0799	3319700	1449600	1870100	822390	343310	479080	1121800	501720	620050	1375500	604560	770980
>sp|P11835|ITB2_MOUSE Integrin beta-2 OS=Mus musculus GN=Itgb2 PE=1 SV=2	P11835	ITB2_MOUSE	+	300.55	27	0.38891	1.60562	1.2869	1.0872	1.6046	0.3639	0.120617	0.682214	24.7714	25.7748	25.7484	25.0927	25.8692	26.5535	7041400	2967100	4074300	1342100	596620	745440	2473000	1196100	1276900	3226400	1174400	2052000
>sp|P63213|GBG2_MOUSE Guanine nucleotide-binding protein G(I)/G(S)/G(O) subunit gamma-2 OS=Mus musculus GN=Gng2 PE=2 SV=2	P63213	GBG2_MOUSE	+	11.807	5	0.395682	1.74498	1.4589	1.0246	1.5232	0.544881	0.0350608	0.607105	24.0509	24.0454	24.8013	24.5271	24.1408	25.4446	38068000	15983000	22085000	10389000	4345000	6044200	8952400	4328200	4624200	18726000	7309600	11417000
>sp|P10810|CD14_MOUSE Monocyte differentiation antigen CD14 OS=Mus musculus GN=Cd14 PE=1 SV=1	P10810	CD14_MOUSE	+	126.6	10	0.399165	2.5896	1.3548	1.1589	1.4607	0.43808	0.212756	0.54666	23.7541	24.4056	24.5692	24.107	24.6027	25.1363	8334700	3603800	4730900	1895100	832210	1062900	2805900	1307300	1498600	3633700	1464200	2169400
>sp|P58242|ASM3B_MOUSE Acid sphingomyelinase-like phosphodiesterase 3b OS=Mus musculus GN=Smpdl3b PE=1 SV=1	P58242	ASM3B_MOUSE	+	26.788	5	0.407179	1.55647	1.4533	1.3161	1.2192	0.539333	0.396269	0.285935	20.5599	21.2897	21.778	20.9303	21.4472	22.1956	755040	335010	420030	154080	67207	86878	235770	111460	124310	365190	156350	208840
>sp|Q9WVJ3-2|CBPQ_MOUSE Isoform 2 of Carboxypeptidase Q OS=Mus musculus GN=Cpq;>sp|Q9WVJ3|CBPQ_MOUSE Carboxypeptidase Q OS=Mus musculus GN=Cpq PE=2 SV=1	Q9WVJ3-2	CBPQ_MOUSE		11.218	3	0.408261	0.612328	2.1274	1.008	1.0899	1.08909	0.0114956	0.124196	19.0267	20.5094	20.6932	20.1002	20.4921	21.0232	469560	206780	262780	92115	29670	62445	164860	82923	81934	212590	94190	118400
>sp|P21279|GNAQ_MOUSE Guanine nucleotide-binding protein G(q) subunit alpha OS=Mus musculus GN=Gnaq PE=1 SV=4	P21279	GNAQ_MOUSE	+	8.0151	3	0.408851	2.14733	1.3894	1.0766	1.5644	0.474462	0.106482	0.645609	18.9729	19.6945	19.6877	19.8045	19.4819	20.4895	280400	116180	164220	75276	27080	48196	83195	44656	38538	121930	44445	77484
>sp|Q62230|SN_MOUSE Sialoadhesin OS=Mus musculus GN=Siglec1 PE=1 SV=2;>sp|Q62230-3|SN_MOUSE Isoform 3 of Sialoadhesin OS=Mus musculus GN=Siglec1	Q62230	SN_MOUSE	+	279.54	35	0.410993	3.12072	1.3872	1.1303	1.4991	0.472176	0.176706	0.584097	25.7235	26.619	26.568	26.2758	26.8113	27.2135	8060200	3394200	4666100	1798000	728990	1069000	2905600	1356100	1549500	3356700	1309100	2047600
>sp|O54782|MA2B2_MOUSE Epididymis-specific alpha-mannosidase OS=Mus musculus GN=Man2b2 PE=2 SV=2	O54782	MA2B2_MOUSE	+	148.69	20	0.412066	3.45081	1.457	1.1503	1.4056	0.543001	0.20201	0.491186	24.1745	24.6136	24.8706	24.6452	24.9209	25.403	4037500	1710900	2326600	1026700	430310	596340	1305300	583420	721920	1705500	697160	1008300
>sp|Q8BVW3|TRI14_MOUSE Tripartite motif-containing protein 14 OS=Mus musculus GN=Trim14 PE=1 SV=2;>sp|Q8BVW3-3|TRI14_MOUSE Isoform 3 of Tripartite motif-containing protein 14 OS=Mus musculus GN=Trim14;>sp|Q8BVW3-2|TRI14_MOUSE Isoform 2 of Tripartite motif-	Q8BVW3	TRI14_MOUSE	+	20.268	7	0.412674	2.32754	1.3831	1.1137	1.5313	0.467905	0.155361	0.614757	21.8753	22.273	22.6025	22.0635	22.4388	23.3351	1437400	611340	826020	329210	153890	175320	430140	202730	227410	678020	254730	423290
>sp|Q9JK48|SHLB1_MOUSE Endophilin-B1 OS=Mus musculus GN=Sh3glb1 PE=1 SV=1;>sp|Q9JK48-2|SHLB1_MOUSE Isoform 2 of Endophilin-B1 OS=Mus musculus GN=Sh3glb1	Q9JK48	SHLB1_MOUSE	+	7.9907	6	0.414133	1.65586	1.3833	1.0372	1.649	0.468114	0.0526941	0.721591	20.6555	21.0938	20.7128	20.917	20.9864	21.7322	876640	373900	502750	242110	110120	132000	287710	149200	138500	346820	114570	232250
>sp|P50428|ARSA_MOUSE Arylsulfatase A OS=Mus musculus GN=Arsa PE=2 SV=2	P50428	ARSA_MOUSE		7.0599	3	0.41866	1.25252	NaN	1.2603	1.4177	NA	0.333767	0.503552	18.3685	21.6305	21.8559	19.0693	20.7808	21.3893	891340	527180	364170	63467	24174	39293	360570	231890	128680	467300	271110	196200
>sp|Q61543|GSLG1_MOUSE Golgi apparatus protein 1 OS=Mus musculus GN=Glg1 PE=1 SV=1	Q61543	GSLG1_MOUSE	+	28.457	13	0.43169	2.35406	1.4164	1.1288	1.5348	0.502229	0.17479	0.618051	22.0377	23.1497	23.9013	22.6713	23.3531	24.502	1173900	487980	685890	183080	71759	111320	333680	155100	178580	657110	261130	395990
>sp|P70333|HNRH2_MOUSE Heterogeneous nuclear ribonucleoprotein H2 OS=Mus musculus GN=Hnrnph2 PE=2 SV=1;>sp|O35737|HNRH1_MOUSE Heterogeneous nuclear ribonucleoprotein H OS=Mus musculus GN=Hnrnph1 PE=1 SV=3	P70333	HNRH2_MOUSE		6.0086	3	0.432019	0.336672	2.0741	0.87755	NaN	1.05249	-0.188447	NA	17.5858	18.7992	17.3137	18.9337	18.43	18.0523	114210	47988	66221	41028	11572	29456	47609	26834	20775	25572	9582.9	15990
>sp|P62814|VATB2_MOUSE V-type proton ATPase subunit B, brain isoform OS=Mus musculus GN=Atp6v1b2 PE=1 SV=1	P62814	VATB2_MOUSE	+	323.31	29	0.434567	2.61726	1.4529	1.1664	1.4567	0.538935	0.222063	0.542704	24.8424	25.8752	26.1058	25.3472	25.8823	26.4788	14476000	6553800	7922300	2910600	1203300	1707300	4936000	2461900	2474100	6629600	2888700	3740900
>sp|P35282|RAB21_MOUSE Ras-related protein Rab-21 OS=Mus musculus GN=Rab21 PE=1 SV=4	P35282	RAB21_MOUSE	+	21.934	7	0.440244	1.53659	1.5927	0.99471	1.5767	0.671475	-0.00765211	0.656908	19.8901	21.4437	21.5036	20.7713	21.3671	21.8159	1152600	522860	629730	212410	74743	137670	427470	219410	208060	512710	228710	284000
>sp|G5E829|AT2B1_MOUSE Plasma membrane calcium-transporting ATPase 1 OS=Mus musculus GN=Atp2b1 PE=1 SV=1	G5E829	AT2B1_MOUSE	+	164.41	23	0.44125	1.95064	1.3761	1.2526	1.4522	0.460585	0.324926	0.53824	23.0429	23.8639	23.9241	23.4212	24.1261	24.5198	1868500	796520	1072000	397500	172840	224660	671540	305350	366190	799430	318330	481100
>sp|P29416|HEXA_MOUSE Beta-hexosaminidase subunit alpha OS=Mus musculus GN=Hexa PE=2 SV=2	P29416	HEXA_MOUSE	+	257.22	18	0.442157	1.8598	1.5203	1.1901	1.3861	0.604356	0.251083	0.471031	25.6281	26.448	26.5124	26.0911	26.6227	27.0042	24934000	10870000	14065000	5606600	2357300	3249300	8857900	4161100	4696800	10470000	4351200	6118500
>sp|Q9EPK2|XRP2_MOUSE Protein XRP2 OS=Mus musculus GN=Rp2 PE=1 SV=3;>sp|Q9EPK2-3|XRP2_MOUSE Isoform 3 of Protein XRP2 OS=Mus musculus GN=Rp2;>sp|Q9EPK2-2|XRP2_MOUSE Isoform 2 of Protein XRP2 OS=Mus musculus GN=Rp2;>sp|Q9EPK2-4|XRP2_MOUSE Isoform 4 of Prote	Q9EPK2	XRP2_MOUSE	+	8.6312	6	0.443615	1.68658	1.5508	1.2422	1.3058	0.633013	0.312897	0.384934	20.4279	21.8532	21.931	21.0888	22.0109	22.4147	1416300	613160	803170	242730	94040	148690	534320	252570	281740	639290	266550	372740
>sp|Q8CCH2|NHLC3_MOUSE NHL repeat-containing protein 3 OS=Mus musculus GN=Nhlrc3 PE=2 SV=1	Q8CCH2	NHLC3_MOUSE		9.8777	5	0.444858	1.14106	1.8285	1.0412	1.3247	0.870661	0.0582472	0.405666	20.5688	22.2654	22.2063	21.355	22.9706	22.5561	1900300	762400	1137900	282500	103690	178810	884050	336100	547950	733740	322610	411130
>sp|P63094|GNAS2_MOUSE Guanine nucleotide-binding protein G(s) subunit alpha isoforms short OS=Mus musculus GN=Gnas PE=1 SV=1;>sp|Q6R0H7|GNAS1_MOUSE Guanine nucleotide-binding protein G(s) subunit alpha isoforms XLas OS=Mus musculus GN=Gnas PE=2 SV=1;>sp|P	P63094	GNAS2_MOUSE	+	13.268	8	0.452656	1.49957	1.6051	1.1929	1.3387	0.682663	0.254473	0.420833	20.5734	22.0724	22.3214	21.2975	22.3555	22.6386	1284200	560570	723660	206880	78014	128870	488820	220510	268310	588530	262050	326480
>sp|Q9JKV5|SCAM4_MOUSE Secretory carrier-associated membrane protein 4 OS=Mus musculus GN=Scamp4 PE=2 SV=1	Q9JKV5	SCAM4_MOUSE		3.0877	2	0.471731	0.591664	NaN	1.023	1.8799	NA	0.0328061	0.910656	17.7999	20.4786	20.6511	18.8953	20.6213	21.8139	1824600	667180	1157400	143160	45640	97516	614810	292210	322600	1066700	329330	737330
>sp|Q99LJ1|FUCO_MOUSE Tissue alpha-L-fucosidase OS=Mus musculus GN=Fuca1 PE=2 SV=1	Q99LJ1	FUCO_MOUSE	+	40.697	7	0.476169	2.18248	1.6734	1.1455	1.4042	0.742782	0.195977	0.489748	21.6229	22.4476	22.7723	22.3087	22.6541	23.2491	1803700	767310	1036400	401180	153790	247390	586680	272380	314300	815870	341140	474730
>sp|Q9WU81|SPX2_MOUSE Sugar phosphate exchanger 2 OS=Mus musculus GN=Slc37a2 PE=1 SV=1;>sp|Q9WU81-2|SPX2_MOUSE Isoform 2 of Sugar phosphate exchanger 2 OS=Mus musculus GN=Slc37a2	Q9WU81	SPX2_MOUSE	+	60.638	8	0.478979	2.3982	1.5202	1.1707	1.5213	0.604261	0.227371	0.605305	23.2559	24.133	24.0186	24.1811	24.5999	24.846	10001000	3784100	6217000	2419800	834740	1585000	3652000	1533100	2118900	3929400	1416300	2513100
>sp|Q3TCN2|PLBL2_MOUSE Putative phospholipase B-like 2 OS=Mus musculus GN=Plbd2 PE=1 SV=2;>sp|Q3TCN2-2|PLBL2_MOUSE Isoform 2 of Putative phospholipase B-like 2 OS=Mus musculus GN=Plbd2	Q3TCN2	PLBL2_MOUSE	+	63.86	11	0.479252	1.91021	1.5021	1.2881	1.4001	0.586981	0.365245	0.48553	23.0686	23.8327	23.7407	23.6638	24.3222	24.2777	3552200	1452100	2100100	849510	338350	511160	1381400	574600	806750	1321300	539110	782220
>sp|P70290|EM55_MOUSE 55 kDa erythrocyte membrane protein OS=Mus musculus GN=Mpp1 PE=1 SV=1	P70290	EM55_MOUSE	+	61.677	15	0.480896	1.35672	1.3773	1.1182	1.765	0.461843	0.161178	0.819668	22.3311	23.144	23.3656	22.8349	23.2378	23.9752	2277600	975150	1302500	490690	202930	287750	736960	356500	380460	1050000	415710	634250
>sp|Q8VEK3|HNRPU_MOUSE Heterogeneous nuclear ribonucleoprotein U OS=Mus musculus GN=Hnrnpu PE=1 SV=1	Q8VEK3	HNRPU_MOUSE		5.9662	3	0.488251	0.887926	1.9631	0.9444	1.4888	0.973134	-0.0825301	0.57415	18.241	19.3366	19.8377	19.4591	19.2569	20.6464	139930	54539	85386	29444	8851.3	20593	36815	18916	17899	73666	26771	46895
>sp|P48025|KSYK_MOUSE Tyrosine-protein kinase SYK OS=Mus musculus GN=Syk PE=1 SV=2	P48025	KSYK_MOUSE	+	273.07	29	0.492806	1.79984	1.5402	1.0795	1.6759	0.623118	0.110363	0.744936	25.0086	25.9288	25.8517	25.6289	26.1039	26.6017	10668000	4394000	6273700	2379000	937640	1441400	3777700	1774300	2003400	4511000	1682100	2829000
>sp|Q9ES34|UBE3B_MOUSE Ubiquitin-protein ligase E3B OS=Mus musculus GN=Ube3b PE=2 SV=3	Q9ES34	UBE3B_MOUSE		4.3646	2	0.509319	1.26836	1.3879	1.0982	1.892	0.472904	0.135141	0.919912	18.0229	18.8009	19.1062	18.5468	19.0729	19.9662	57965	22988	34977	11594	4755.8	6838.3	18003	8155.4	9847.7	28368	10077	18291
>sp|Q9CYZ2|TPD54_MOUSE Tumor protein D54 OS=Mus musculus GN=Tpd52l2 PE=1 SV=1	Q9CYZ2	TPD54_MOUSE		7.7208	4	0.519516	1.29661	1.7457	1.4114	1.1955	0.803806	0.497127	0.257614	18.6424	20.0769	19.8651	19.2087	20.1177	20.2103	417460	190020	227440	78084	31475	46608	172600	85079	87517	166780	73460	93318
>sp|P58681|TLR7_MOUSE Toll-like receptor 7 OS=Mus musculus GN=Tlr7 PE=1 SV=1	P58681	TLR7_MOUSE	+	231.2	29	0.522936	1.80303	1.4734	1.3202	1.5251	0.559149	0.400757	0.608904	24.3764	25.0971	25.5205	25.0164	25.4642	26.0647	5693800	2351200	3342600	1238200	483980	754190	1826300	797580	1028700	2629400	1069600	1559700
>sp|P17427|AP2A2_MOUSE AP-2 complex subunit alpha-2 OS=Mus musculus GN=Ap2a2 PE=1 SV=2	P17427	AP2A2_MOUSE	+	141.76	21	0.528158	2.33838	1.4833	1.2258	1.6494	0.56881	0.293724	0.721941	23.5565	24.1609	24.0604	24.2379	24.4882	24.9086	2468100	971770	1496300	642440	246740	395700	845830	375150	470680	979780	349880	629900
>sp|P12265|BGLR_MOUSE Beta-glucuronidase OS=Mus musculus GN=Gusb PE=2 SV=2	P12265	BGLR_MOUSE		47.529	6	0.529961	1.04095	1.8569	1.347	1.2035	0.892896	0.42975	0.267236	19.5683	20.7785	21.5038	20.9712	21.1209	22.0443	458420	179020	279390	91391	25078	66313	131590	58024	73562	235440	95922	139520
>sp|P97300-1|NPTN_MOUSE Isoform 1 of Neuroplastin OS=Mus musculus GN=Nptn;>sp|P97300|NPTN_MOUSE Neuroplastin OS=Mus musculus GN=Nptn PE=1 SV=3;>sp|P97300-4|NPTN_MOUSE Isoform 4 of Neuroplastin OS=Mus musculus GN=Nptn;>sp|P97300-3|NPTN_MOUSE Isoform 3 of Ne	P97300-1	NPTN_MOUSE	+	5.1583	3	0.539458	2.34528	1.6753	1.1659	1.5719	0.744419	0.221444	0.652509	20.041	21.1111	21.3369	21.1806	21.4898	22.2423	1252000	460970	791010	265820	82986	182830	400770	174240	226540	585380	203740	381640
>sp|Q9CQQ7|AT5F1_MOUSE ATP synthase F(0) complex subunit B1, mitochondrial OS=Mus musculus GN=Atp5f1 PE=1 SV=1	Q9CQQ7	AT5F1_MOUSE		3.7657	3	0.548218	1.20309	NaN	1.2227	1.7488	NA	0.29007	0.806365	16.5494	19.7174	18.6	17.5021	19.9539	19.7879	203630	79724	123910	16562	5641.9	10920	110450	50709	59742	76620	23373	53247
>sp|O88668|CREG1_MOUSE Protein CREG1 OS=Mus musculus GN=Creg1 PE=2 SV=1	O88668	CREG1_MOUSE	+	85.056	5	0.556791	1.36609	1.6772	1.3892	1.3661	0.746055	0.474254	0.450063	25.4602	26.2197	26.3632	26.3258	26.6144	26.9099	58175000	23403000	34772000	14475000	5129200	9346000	20099000	8683100	11416000	23601000	9591000	14010000
>sp|O70370|CATS_MOUSE Cathepsin S OS=Mus musculus GN=Ctss PE=1 SV=2	O70370	CATS_MOUSE		150.28	10	0.557844	0.599884	1.2773	2.2025	1.1339	0.353097	1.13914	0.181293	24.3051	24.6707	24.9523	24.6182	24.9522	25.4064	14045000	6146200	7898900	3575500	1594600	1980900	4551400	2054400	2497000	5918200	2497200	3421000
>sp|P20060|HEXB_MOUSE Beta-hexosaminidase subunit beta OS=Mus musculus GN=Hexb PE=2 SV=2	P20060	HEXB_MOUSE	+	163.11	29	0.563787	1.4849	1.7601	1.2827	1.4305	0.815657	0.359184	0.516519	25.2061	26.2874	26.5404	26.1455	26.73	27.2023	20673000	8081900	12591000	4183000	1433600	2749300	7156000	3033400	4122600	9334200	3614800	5719400
>sp|Q64008|RAB34_MOUSE Ras-related protein Rab-34 OS=Mus musculus GN=Rab34 PE=1 SV=2	Q64008	RAB34_MOUSE		5.496	2	0.564408	0.800629	1.1888	1.1888	2.2882	0.249506	0.249506	1.19421	22.2775	18.3814	18.3594	21.6311	18.6215	19.6443	601920	338930	262990	490120	299060	191060	43809	20086	23724	67988	19783	48205
>sp|O35744|CHIL3_MOUSE Chitinase-like protein 3 OS=Mus musculus GN=Chil3 PE=1 SV=2	O35744	CHIL3_MOUSE	+	36.04	7	0.568999	1.46102	1.8325	1.2105	1.4718	0.873813	0.275603	0.557582	21.7395	22.2451	21.3646	21.4765	21.7701	21.7851	1064000	558630	505420	320960	175060	145900	427380	248560	178830	315700	135000	180700
>sp|Q7TMR0|PCP_MOUSE Lysosomal Pro-X carboxypeptidase OS=Mus musculus GN=Prcp PE=2 SV=2	Q7TMR0	PCP_MOUSE	+	53.931	8	0.574386	2.77462	1.5755	1.309	1.6009	0.65581	0.388465	0.678883	22.0574	23.0535	22.9427	22.8453	23.4046	23.4644	2567300	1056600	1510700	595020	218230	376790	990460	435280	555180	981820	403100	578720
>sp|Q8BZZ3|WWP1_MOUSE NEDD4-like E3 ubiquitin-protein ligase WWP1 OS=Mus musculus GN=Wwp1 PE=1 SV=2	Q8BZZ3	WWP1_MOUSE	+	20.001	5	0.574714	3.08837	1.6984	1.2429	1.5651	0.764176	0.31371	0.646255	19.1448	20.4292	20.4584	19.9642	20.6525	21.0116	167710	70048	97658	32704	11829	20875	62453	28815	33638	72549	29403	43146
>sp|Q62393|TPD52_MOUSE Tumor protein D52 OS=Mus musculus GN=Tpd52 PE=1 SV=2;>sp|Q62393-2|TPD52_MOUSE Isoform 2 of Tumor protein D52 OS=Mus musculus GN=Tpd52;>sp|Q62393-3|TPD52_MOUSE Isoform 3 of Tumor protein D52 OS=Mus musculus GN=Tpd52	Q62393	TPD52_MOUSE	+	15.8	3	0.584129	1.98548	1.406	1.3429	1.7844	0.491597	0.425352	0.835439	19.4203	19.7662	18.9377	19.5891	19.7791	19.5285	567510	261930	305580	186290	87700	98587	223920	111460	112460	157300	62765	94534
>sp|P62743|AP2S1_MOUSE AP-2 complex subunit sigma OS=Mus musculus GN=Ap2s1 PE=1 SV=1	P62743	AP2S1_MOUSE	+	9.7654	5	0.593755	1.65073	1.8707	1.1817	1.5549	0.903578	0.240864	0.636822	21.0201	22.1417	22.0221	22.0248	22.4647	22.8226	4747700	1835500	2912200	1065600	354430	711170	1735900	771190	964740	1946200	709850	1236300
>sp|P55772|ENTP1_MOUSE Ectonucleoside triphosphate diphosphohydrolase 1 OS=Mus musculus GN=Entpd1 PE=2 SV=1	P55772	ENTP1_MOUSE	+	26.104	7	0.601081	2.15693	1.5061	1.356	1.7089	0.590818	0.439357	0.773068	21.4876	21.9779	22.6553	22.0474	22.5521	23.3905	1953200	759810	1193400	404160	163360	240800	571120	229470	341650	977890	366980	610910
>sp|P56480|ATPB_MOUSE ATP synthase subunit beta, mitochondrial OS=Mus musculus GN=Atp5b PE=1 SV=2	P56480	ATPB_MOUSE	+	57.479	13	0.604127	2.39817	1.7622	1.3194	1.5106	0.817378	0.399882	0.595122	22.0118	22.9454	23.0704	22.7799	23.2648	23.8109	1831400	728050	1103400	394160	145820	248340	626080	278520	347560	811180	303720	507460
>sp|Q03265|ATPA_MOUSE ATP synthase subunit alpha, mitochondrial OS=Mus musculus GN=Atp5a1 PE=1 SV=1	Q03265	ATPA_MOUSE		17.199	8	0.609957	1.24717	1.9569	1.0617	1.7111	0.96857	0.0863762	0.774924	20.7768	21.7763	22.0072	21.89	21.796	22.6695	767830	309790	458030	183320	57953	125370	233320	115870	117460	351180	135980	215200
>sp|P62331|ARF6_MOUSE ADP-ribosylation factor 6 OS=Mus musculus GN=Arf6 PE=1 SV=2	P62331	ARF6_MOUSE		77.542	6	0.611515	1.2453	1.8966	1.0349	1.8171	0.923415	0.0494914	0.861638	22.5355	23.1946	23.6759	24.0847	23.954	25.0762	12312000	3635300	8677100	2983900	759930	2224000	3231400	1200000	2031300	6097100	1675300	4421800
>sp|P62880|GBB2_MOUSE Guanine nucleotide-binding protein G(I)/G(S)/G(T) subunit beta-2 OS=Mus musculus GN=Gnb2 PE=1 SV=3	P62880	GBB2_MOUSE	+	156.49	12	0.614215	1.88847	1.7474	1.1768	1.7442	0.80521	0.234869	0.802565	24.967	25.6333	26.1076	25.6842	25.8661	26.8894	30502000	12088000	18414000	6670000	2522800	4147300	8708300	4003600	4704700	15124000	5561900	9562000
>sp|Q8BYW1|RHG25_MOUSE Rho GTPase-activating protein 25 OS=Mus musculus GN=Arhgap25 PE=1 SV=2;>sp|Q8BYW1-2|RHG25_MOUSE Isoform 2 of Rho GTPase-activating protein 25 OS=Mus musculus GN=Arhgap25;>sp|Q8BYW1-3|RHG25_MOUSE Isoform 3 of Rho GTPase-activating pro	Q8BYW1	RHG25_MOUSE	+	8.4077	4	0.615463	1.46863	1.7365	1.1481	1.8037	0.796182	0.199248	0.850959	18.5107	19.2396	20.41	19.4925	19.3318	20.8945	139810	58189	81625	27100	9109.9	17991	31192	15098	16094	81522	33981	47541
>sp|Q60963|PAFA_MOUSE Platelet-activating factor acetylhydrolase OS=Mus musculus GN=Pla2g7 PE=2 SV=2	Q60963	PAFA_MOUSE	+	23.61	9	0.621367	2.38817	1.6088	1.3391	1.6898	0.685985	0.421264	0.756853	20.9118	22.0691	22.5794	21.7486	22.4901	22.8003	1545200	665260	879930	289280	103830	185450	541640	231580	310060	714280	329850	384420
>sp|Q9CQN6|TM14C_MOUSE Transmembrane protein 14C OS=Mus musculus GN=Tmem14c PE=1 SV=1	Q9CQN6	TM14C_MOUSE	+	19.46	1	0.625856	1.40723	1.5517	NaN	1.5346	0.63385	NA	0.617863	19.095	19.2225	19.5195	19.4316	19.3288	20.4202	938380	384650	553740	253410	111990	141420	254040	122340	131700	430930	150310	280610
>sp|P59999|ARPC4_MOUSE Actin-related protein 2/3 complex subunit 4 OS=Mus musculus GN=Arpc4 PE=1 SV=3	P59999	ARPC4_MOUSE		3.2949	2	0.645956	0.467716	2.4121	1.0151	NaN	1.27029	0.0216219	NA	18.8997	20.4099	19.6475	19.9995	20.1793	20.0383	668420	300380	368030	170810	54340	116460	286710	154790	131920	210900	91253	119650
>sp|Q5SUA5|MYO1G_MOUSE Unconventional myosin-Ig OS=Mus musculus GN=Myo1g PE=1 SV=1	Q5SUA5	MYO1G_MOUSE	+	5.6436	3	0.65093	2.32299	1.5598	1.4366	1.7276	0.641361	0.522658	0.788769	18.8657	19.2022	18.3486	19.4566	19.7046	19.3344	62924	24391	38534	20641	8236	12405	25131	10400	14731	17152	5754.9	11397
>sp|Q8BH24|TM9S4_MOUSE Transmembrane 9 superfamily member 4 OS=Mus musculus GN=Tm9sf4 PE=2 SV=1	Q8BH24	TM9S4_MOUSE	+	13.11	7	0.652759	3.36801	1.7049	1.2818	1.7782	0.769687	0.358171	0.830418	20.8135	22.2149	22.7379	21.6196	22.6902	23.6791	1546900	571090	975840	211040	76787	134260	484820	202840	281980	851080	291470	559610
>sp|P67778|PHB_MOUSE Prohibitin OS=Mus musculus GN=Phb PE=1 SV=1	P67778	PHB_MOUSE		9.7695	5	0.733266	1.1951	2.4242	1.148	1.6508	1.27751	0.199123	0.723165	17.9171	18.9014	20.2754	19.1923	19.3549	20.5829	269250	111460	157790	47030	13751	33279	64454	27203	37251	157760	70508	87256
>sp|Q3UIA2|RHG17_MOUSE Rho GTPase-activating protein 17 OS=Mus musculus GN=Arhgap17 PE=2 SV=1;>sp|Q3UIA2-2|RHG17_MOUSE Isoform 2 of Rho GTPase-activating protein 17 OS=Mus musculus GN=Arhgap17;>sp|Q3UIA2-4|RHG17_MOUSE Isoform 4 of Rho GTPase-activating pro	Q3UIA2	RHG17_MOUSE		17.568	3	0.822735	0.735689	NaN	1.9558	1.5996	NA	0.967759	0.677711	16.6327	18.5381	19.7167	17.8578	19.2932	20.0213	91336	37330	54006	9420.9	2822.5	6598.4	28420	10574	17846	53495	23933	29562
>sp|Q9CZU6|CISY_MOUSE Citrate synthase, mitochondrial OS=Mus musculus GN=Cs PE=1 SV=1	Q9CZU6	CISY_MOUSE		18.358	4	0.986258	0.880557	2.5162	1.5597	NaN	1.33125	0.641269	NA	18.6288	18.6737	17.2131	20.119	19.1785	18.8509	159020	48773	110240	77203	20267	56936	50575	20909	29666	31238	7597.2	23641
>sp|Q61549|EMR1_MOUSE EGF-like module-containing mucin-like hormone receptor-like 1 OS=Mus musculus GN=Emr1 PE=2 SV=1	Q61549	EMR1_MOUSE		3.5786	3	1.09395	0.930624	2.8271	1.6117	NaN	1.49932	0.688583	NA	19.4131	20.63	20.4221	20.144	21.0089	21.2605	432130	169360	262770	84397	31733	52664	169680	73761	95920	178050	63863	114190
>sp|O09117-2|SYPL1_MOUSE Isoform 2 of Synaptophysin-like protein 1 OS=Mus musculus GN=Sypl1;>sp|O09117|SYPL1_MOUSE Synaptophysin-like protein 1 OS=Mus musculus GN=Sypl1 PE=1 SV=2	O09117-2	SYPL1_MOUSE		7.6636	2	1.24423	1.07197	2.154	NaN	2.6053	1.10702	NA	1.38145	16.9371	18.8576	19.1074	19.2684	19.5368	20.7209	535710	145660	390050	94619	15685	78934	154450	59377	95074	286650	70603	216040
>sp|P09671|SODM_MOUSE Superoxide dismutase [Mn], mitochondrial OS=Mus musculus GN=Sod2 PE=1 SV=3	P09671	SODM_MOUSE		16.232	6	1.46717	0.97863	1.5552	3.3919	4.0064	0.6371	1.76209	2.00231	20.5971	21.0195	19.88	21.6657	21.6293	21.4454	1282100	425150	856930	446630	144190	302440	488140	193240	294890	347320	87717	259600
>sp|P31996|CD68_MOUSE Macrosialin OS=Mus musculus GN=Cd68 PE=2 SV=1;>sp|P31996-2|CD68_MOUSE Isoform Short of Macrosialin OS=Mus musculus GN=Cd68	P31996	CD68_MOUSE		18.314	4	1.85989	0.616625	NaN	1.8725	7.0363	NA	0.904966	2.81482	24.8523	25.7739	25.6802	25.5986	26.0672	26.5245	32644000	12857000	19786000	7372400	2753500	4618900	11608000	5216000	6391700	13664000	4887800	8775800
>sp|Q61207|SAP_MOUSE Prosaposin OS=Mus musculus GN=Psap PE=1 SV=2	Q61207	SAP_MOUSE		7.9294	4	2.86054	1.21474	6.0548	NaN	8.712	2.59808	NA	3.123	19.3163	19.8686	21.5271	21.5019	21.6751	22.4542	521770	144750	377020	113210	20401	92806	134560	29916	104640	274010	94437	179570
