# Supplementary material for: LRRK2 is a negative regulator of Mycobacterium tuberculosis phagosome maturation in macrophages
Source: EMBO J. 2018 May 22;37(12):e98694. doi: 10.15252/embj.201798694 (PMC6003659; doi:10.15252/embj.201798694)
Supplement: Supplementary file 4 — Table EV2 [file EMBJ-37-e98694-s004.xlsx]

## Sheet: Table EV2
Table EV2
DAVID Gene ontology enrichment analysis of significantly up-regulated proteins 1195 enriched in LRRK2 KO phagosomes.

## Sheet: Figure 1
Gene DAVID Ontology term (Cellular component)	Count (Number of proteins within the group)	P-value significance	minus log10 P-value
Extracellular exosome (GO:0070062)	50	5.73209e-25	24.2417
Lysosome (GO:0005764)	24	3.859e-23	22.4135
Endosome ( GO:0005768)	12	6.48917e-06	5.18781
Mitochondrion (GO:0005739)	20	1.7487e-05	4.75728
Cytoplasmic vescile (GO:0031410)	11	0.000165389	3.78149
Golgi Apparatus (GO:0005794)	15	0.000142369	3.84659
ER (GO:0005783)	14	0.00138014	2.86008
Gene DAVID Ontology term (Molecular functions)	Count (Number of proteins within the group)	P-value significance	minus log10 P-value
Hydrolase activity (GO:0016787)	32	3.62559e-09	8.44062
Small molecule binding (GO:0036094)	24	0.000250034	3.602
Protein binding (GO:0005515)	47	0.00117544	2.9298

## Sheet: Figure 2
Gene DAVID Ontology term (Cellular component)	Count (Number of proteins within the group)	P-value significance	minus log10 P-value
Extracellular exosome (GO:0070062)	140	3.42364e-30	29.4655
Endosome (GO:0005768)	41	4.42013e-13	12.3546
Lysosomal membrane (GO:0005765)	25	3.05958e-11	10.5143
Lysosome (GO:0005764)	29	0.677733	0.168942
Cytoplasmic vesicle (GO:0031410)	41	9.17702e-11	10.0373
Early endosome membrane (GO:0031901)	13	1.09989e-07	6.95865
HOPS complex (GO:0030897)	6	2.97516e-06	5.52649
