# Supplementary material for: LRRK2 is a negative regulator of Mycobacterium tuberculosis phagosome maturation in macrophages
Source: EMBO J. 2018 May 22;37(12):e98694. doi: 10.15252/embj.201798694 (PMC6003659; doi:10.15252/embj.201798694)
Supplement: Supplementary file 5 — Table EV3 [file EMBJ-37-e98694-s005.xlsx]

## Sheet: Table EV3
Table EV3
Mass spectrometry analysis of HG-10-102-01- or un-treated phagosome proteomes isolated from RAW264.7 cell macrophages using label free quantification.

## Sheet: Supplementary Table 3
Fasta headers	UniProtKB Accession ID	Razor + unique peptides	log2 (Ratio Ctrl/LRRK2 inhibitor)	minus log10 P-value	P-value Significance Test (ANOVA)
>sp|Q80VP0|TCPR1_MOUSE Tectonin beta-propeller repeat-containing protein 1 OS=Mus musculus GN=Tecpr1 PE=2 SV=1;>sp|Q80VP0-2|TCPR1_MOUSE Isoform 2 of Tectonin beta-propeller repeat-containing protein 1 OS=Mus musculus GN=Tecpr1	Q80VP0	6	3.93257	3.7342	+
>sp|Q8BXC6|COMD2_MOUSE COMM domain-containing protein 2 OS=Mus musculus GN=Commd2 PE=1 SV=1	Q8BXC6	3	2.75637	1.46191	+
>sp|Q9Z329|ITPR2_MOUSE Inositol 1,4,5-trisphosphate receptor type 2 OS=Mus musculus GN=Itpr2 PE=1 SV=4;>sp|Q9Z329-3|ITPR2_MOUSE Isoform 3 of Inositol 1,4,5-trisphosphate receptor type 2 OS=Mus musculus GN=Itpr2;>sp|Q9Z329-2|ITPR2_MOUSE Isoform 2 of Inosito	Q9Z329	9	2.07105	2.14777	+
>sp|Q62035|PTAFR_MOUSE Platelet-activating factor receptor OS=Mus musculus GN=Ptafr PE=1 SV=1	Q62035	1	2.01441	3.81447	+
>sp|Q9R0C8|VAV3_MOUSE Guanine nucleotide exchange factor VAV3 OS=Mus musculus GN=Vav3 PE=1 SV=2;>sp|Q9R0C8-4|VAV3_MOUSE Isoform 4 of Guanine nucleotide exchange factor VAV3 OS=Mus musculus GN=Vav3	Q9R0C8	2	1.63419	2.86985	+
>sp|Q62433|NDRG1_MOUSE Protein NDRG1 OS=Mus musculus GN=Ndrg1 PE=1 SV=1	Q62433	8	1.43608	3.33734	+
>sp|O55023|IMPA1_MOUSE Inositol monophosphatase 1 OS=Mus musculus GN=Impa1 PE=1 SV=1	O55023	4	1.30703	3.67123	+
>sp|Q91YJ2|SNX4_MOUSE Sorting nexin-4 OS=Mus musculus GN=Snx4 PE=2 SV=1	Q91YJ2	8	1.27417	4.59979	+
>sp|Q6ZQ18|EFR3B_MOUSE Protein EFR3 homolog B OS=Mus musculus GN=Efr3b PE=2 SV=2;>sp|Q6ZQ18-2|EFR3B_MOUSE Isoform 2 of Protein EFR3 homolog B OS=Mus musculus GN=Efr3b	Q6ZQ18	2	1.24872	2.09637	+
>sp|Q9D3S3|SNX29_MOUSE Sorting nexin-29 OS=Mus musculus GN=Snx29 PE=1 SV=2;>sp|Q9D3S3-3|SNX29_MOUSE Isoform 2 of Sorting nexin-29 OS=Mus musculus GN=Snx29	Q9D3S3	13	1.18511	3.20958	+
>sp|Q5DU37|ZFY26_MOUSE Zinc finger FYVE domain-containing protein 26 OS=Mus musculus GN=Zfyve26 PE=2 SV=2	Q5DU37	26	1.17351	4.22724	+
>sp|Q9JIY0|PKHO1_MOUSE Pleckstrin homology domain-containing family O member 1 OS=Mus musculus GN=Plekho1 PE=1 SV=1	Q9JIY0	6	1.12242	2.8958	+
>sp|Q9Z280-2|PLD1_MOUSE Isoform PLD1B of Phospholipase D1 OS=Mus musculus GN=Pld1	Q9Z280-2	1	1.11684	1.81063	+
>sp|Q9ER64|OSBL5_MOUSE Oxysterol-binding protein-related protein 5 OS=Mus musculus GN=Osbpl5 PE=2 SV=3	Q9ER64	2	1.00558	2.91868	+
>sp|Q6PF93|PK3C3_MOUSE Phosphatidylinositol 3-kinase catalytic subunit type 3 OS=Mus musculus GN=Pik3c3 PE=1 SV=1;>sp|Q6PF93-2|PK3C3_MOUSE Isoform 2 of Phosphatidylinositol 3-kinase catalytic subunit type 3 OS=Mus musculus GN=Pik3c3	Q6PF93	28	1.11366	4.49106	+
>sp|O88597|BECN1_MOUSE Beclin-1 OS=Mus musculus GN=Becn1 PE=1 SV=3	O88597	14	1.05135	3.44142	+
>sp|Q80U62-3|RUBIC_MOUSE Isoform 3 of Run domain Beclin-1 interacting and cysteine-rich containing protein OS=Mus musculus GN=Kiaa0226;>sp|Q80U62-2|RUBIC_MOUSE Isoform 2 of Run domain Beclin-1 interacting and cysteine-rich containing protein OS=Mus musculu	Q80U62-3	12	1.02269	1.61472	+
>sp|P51432|PLCB3_MOUSE 1-phosphatidylinositol 4,5-bisphosphate phosphodiesterase beta-3 OS=Mus musculus GN=Plcb3 PE=2 SV=2	P51432	5	2.74208	2.56335	+
>sp|Q9Z2C5|MTM1_MOUSE Myotubularin OS=Mus musculus GN=Mtm1 PE=1 SV=2	Q9Z2C5	3	1.78698	1.58961	+
>sp|Q61937|NPM_MOUSE Nucleophosmin OS=Mus musculus GN=Npm1 PE=1 SV=1	Q61937	11	1.52782	5.58005	+
>sp|Q9Z1T6|FYV1_MOUSE 1-phosphatidylinositol 3-phosphate 5-kinase OS=Mus musculus GN=Pikfyve PE=1 SV=3;>sp|Q9Z1T6-1|FYV1_MOUSE Isoform 2 of 1-phosphatidylinositol 3-phosphate 5-kinase OS=Mus musculus GN=Pikfyve	Q9Z1T6	5	0.98467	1.74473	+
>sp|Q8BKF1|RPOM_MOUSE DNA-directed RNA polymerase, mitochondrial OS=Mus musculus GN=Polrmt PE=2 SV=1	Q8BKF1	4	4.85231	2.29404	+
>sp|Q99020|ROAA_MOUSE Heterogeneous nuclear ribonucleoprotein A/B OS=Mus musculus GN=Hnrnpab PE=1 SV=1	Q99020	8	4.47431	4.21644	+
>sp|A2A7S8|K1522_MOUSE Uncharacterized protein KIAA1522 OS=Mus musculus GN=Kiaa1522 PE=1 SV=1;>sp|A2A7S8-2|K1522_MOUSE Isoform 2 of Uncharacterized protein KIAA1522 OS=Mus musculus GN=Kiaa1522;>sp|A2A7S8-3|K1522_MOUSE Isoform 3 of Uncharacterized protein K	A2A7S8	4	4.20459	3.57617	+
>sp|P61358|RL27_MOUSE 60S ribosomal protein L27 OS=Mus musculus GN=Rpl27 PE=1 SV=2	P61358	3	4.06533	5.94684	+
>sp|Q68FH0|PKP4_MOUSE Plakophilin-4 OS=Mus musculus GN=Pkp4 PE=1 SV=1;>sp|Q68FH0-2|PKP4_MOUSE Isoform 2 of Plakophilin-4 OS=Mus musculus GN=Pkp4	Q68FH0	5	3.37975	2.09761	+
>sp|Q9ES57|MO2R1_MOUSE Cell surface glycoprotein CD200 receptor 1 OS=Mus musculus GN=Cd200r1 PE=1 SV=1	Q9ES57	5	3.36143	3.59493	+
>sp|Q8BL97|SRSF7_MOUSE Serine/arginine-rich splicing factor 7 OS=Mus musculus GN=Srsf7 PE=1 SV=1;>sp|Q8BL97-3|SRSF7_MOUSE Isoform 3 of Serine/arginine-rich splicing factor 7 OS=Mus musculus GN=Srsf7;>sp|Q8BL97-4|SRSF7_MOUSE Isoform 4 of Serine/arginine-ric	Q8BL97	4	3.32227	1.71958	+
>sp|Q9D413|SH2D6_MOUSE SH2 domain-containing protein 6 OS=Mus musculus GN=Sh2d6 PE=2 SV=1;>sp|Q9D413-2|SH2D6_MOUSE Isoform 2 of SH2 domain-containing protein 6 OS=Mus musculus GN=Sh2d6	Q9D413	8	3.20849	3.62052	+
>sp|P32921|SYWC_MOUSE Tryptophan--tRNA ligase, cytoplasmic OS=Mus musculus GN=Wars PE=1 SV=2;>sp|P32921-2|SYWC_MOUSE Isoform 2 of Tryptophan--tRNA ligase, cytoplasmic OS=Mus musculus GN=Wars	P32921	2	3.20024	3.22858	+
>sp|Q8BFQ6|DIRC2_MOUSE Disrupted in renal carcinoma protein 2 homolog OS=Mus musculus GN=Dirc2 PE=2 SV=1	Q8BFQ6	2	3.05152	2.12695	+
>sp|Q9CPP0|NPM3_MOUSE Nucleoplasmin-3 OS=Mus musculus GN=Npm3 PE=2 SV=3	Q9CPP0	2	3.03403	4.1267	+
>sp|P97311|MCM6_MOUSE DNA replication licensing factor MCM6 OS=Mus musculus GN=Mcm6 PE=1 SV=1	P97311	10	3.01876	3.18371	+
>sp|O70291|GRK4_MOUSE G protein-coupled receptor kinase 4 OS=Mus musculus GN=Grk4 PE=2 SV=2	O70291	2	3.01453	4.89129	+
>sp|O35864|CSN5_MOUSE COP9 signalosome complex subunit 5 OS=Mus musculus GN=Cops5 PE=1 SV=3	O35864	4	2.84851	1.78802	+
>sp|P62843|RS15_MOUSE 40S ribosomal protein S15 OS=Mus musculus GN=Rps15 PE=2 SV=2	P62843	3	2.80858	2.58168	+
>sp|P49717|MCM4_MOUSE DNA replication licensing factor MCM4 OS=Mus musculus GN=Mcm4 PE=1 SV=1	P49717	10	2.67007	2.70693	+
>sp|P97310|MCM2_MOUSE DNA replication licensing factor MCM2 OS=Mus musculus GN=Mcm2 PE=1 SV=3	P97310	13	2.64891	3.52369	+
>sp|Q00PI9|HNRL2_MOUSE Heterogeneous nuclear ribonucleoprotein U-like protein 2 OS=Mus musculus GN=Hnrnpul2 PE=1 SV=2	Q00PI9	4	2.63769	2.04195	+
>sp|Q9D8M3|HRG1_MOUSE Heme transporter HRG1 OS=Mus musculus GN=Slc48a1 PE=2 SV=1	Q9D8M3	1	2.62272	1.49639	+
>sp|P35831|PTN12_MOUSE Tyrosine-protein phosphatase non-receptor type 12 OS=Mus musculus GN=Ptpn12 PE=1 SV=3	P35831	6	2.57931	2.50144	+
>sp|P97864|CASP7_MOUSE Caspase-7 OS=Mus musculus GN=Casp7 PE=1 SV=2	P97864	2	2.54405	3.86571	+
>sp|Q6PDM2|SRSF1_MOUSE Serine/arginine-rich splicing factor 1 OS=Mus musculus GN=Srsf1 PE=1 SV=3;>sp|Q6PDM2-3|SRSF1_MOUSE Isoform 3 of Serine/arginine-rich splicing factor 1 OS=Mus musculus GN=Srsf1;>sp|Q6PDM2-2|SRSF1_MOUSE Isoform 2 of Serine/arginine-ric	Q6PDM2	11	2.52914	5.87124	+
>sp|O35639|ANXA3_MOUSE Annexin A3 OS=Mus musculus GN=Anxa3 PE=1 SV=4	O35639	7	2.51059	5.04911	+
>sp|Q9QZC2|PLXC1_MOUSE Plexin-C1 OS=Mus musculus GN=Plxnc1 PE=1 SV=1	Q9QZC2	6	2.49632	1.74237	+
>sp|Q9WVJ2|PSD13_MOUSE 26S proteasome non-ATPase regulatory subunit 13 OS=Mus musculus GN=Psmd13 PE=1 SV=1	Q9WVJ2	7	2.47267	3.1372	+
>sp|Q99LD9|EI2BB_MOUSE Translation initiation factor eIF-2B subunit beta OS=Mus musculus GN=Eif2b2 PE=2 SV=1	Q99LD9	4	2.4726	2.76533	+
>sp|P59108|CPNE2_MOUSE Copine-2 OS=Mus musculus GN=Cpne2 PE=2 SV=1	P59108	10	2.43649	2.91642	+
>sp|Q80TQ5|PKHM2_MOUSE Pleckstrin homology domain-containing family M member 2 OS=Mus musculus GN=Plekhm2 PE=2 SV=2;>sp|Q80TQ5-2|PKHM2_MOUSE Isoform 2 of Pleckstrin homology domain-containing family M member 2 OS=Mus musculus GN=Plekhm2;>sp|Q80TQ5-3|PKHM2_	Q80TQ5	6	2.43643	2.05105	+
>sp|Q8CE47|MFSD7_MOUSE Major facilitator superfamily domain-containing protein 7 OS=Mus musculus GN=Mfsd7 PE=2 SV=1	Q8CE47	3	2.39736	3.2832	+
>sp|P62315|SMD1_MOUSE Small nuclear ribonucleoprotein Sm D1 OS=Mus musculus GN=Snrpd1 PE=2 SV=1	P62315	3	2.38139	4.05047	+
>sp|Q68FL6|SYMC_MOUSE Methionine--tRNA ligase, cytoplasmic OS=Mus musculus GN=Mars PE=2 SV=1	Q68FL6	12	2.37302	3.99496	+
>sp|Q61881|MCM7_MOUSE DNA replication licensing factor MCM7 OS=Mus musculus GN=Mcm7 PE=1 SV=1	Q61881	11	2.33437	2.93407	+
>sp|Q9CXK8|NIP7_MOUSE 60S ribosome subunit biogenesis protein NIP7 homolog OS=Mus musculus GN=Nip7 PE=2 SV=1	Q9CXK8	2	2.30182	3.08502	+
>sp|A6H5X4|PHF11_MOUSE PHD finger protein 11 OS=Mus musculus GN=Phf11 PE=2 SV=1;>sp|A6H5X4-3|PHF11_MOUSE Isoform 3 of PHD finger protein 11 OS=Mus musculus GN=Phf11;>sp|A6H5X4-2|PHF11_MOUSE Isoform 2 of PHD finger protein 11 OS=Mus musculus GN=Phf11	A6H5X4	2	2.28299	2.18194	+
>sp|Q9BDB7|IF44L_MOUSE Interferon-induced protein 44-like OS=Mus musculus GN=Ifi44l PE=2 SV=2;>sp|Q9BDB7-2|IF44L_MOUSE Isoform 2 of Interferon-induced protein 44-like OS=Mus musculus GN=Ifi44l	Q9BDB7	5	2.27258	3.87034	+
>sp|Q8C166|CPNE1_MOUSE Copine-1 OS=Mus musculus GN=Cpne1 PE=1 SV=1	Q8C166	10	2.26798	2.98356	+
>sp|Q9CZM2|RL15_MOUSE 60S ribosomal protein L15 OS=Mus musculus GN=Rpl15 PE=2 SV=4	Q9CZM2	9	2.25213	1.38152	+
>sp|P62830|RL23_MOUSE 60S ribosomal protein L23 OS=Mus musculus GN=Rpl23 PE=1 SV=1	P62830	7	2.22819	4.61148	+
>sp|Q08288|LYAR_MOUSE Cell growth-regulating nucleolar protein OS=Mus musculus GN=Lyar PE=1 SV=2	Q08288	4	2.22594	2.79461	+
>sp|Q9JKV1|ADRM1_MOUSE Proteasomal ubiquitin receptor ADRM1 OS=Mus musculus GN=Adrm1 PE=1 SV=2	Q9JKV1	6	2.21389	2.78952	+
>sp|Q99P91|GPNMB_MOUSE Transmembrane glycoprotein NMB OS=Mus musculus GN=Gpnmb PE=1 SV=2	Q99P91	16	2.20652	5.52821	+
>sp|Q8BJQ4|TCAM2_MOUSE TIR domain-containing adapter molecule 2 OS=Mus musculus GN=Ticam2 PE=1 SV=1	Q8BJQ4	5	2.18844	2.44573	+
>sp|P61971|NTF2_MOUSE Nuclear transport factor 2 OS=Mus musculus GN=Nutf2 PE=2 SV=1	P61971	3	2.17157	2.02006	+
>sp|Q91ZU6|DYST_MOUSE Dystonin OS=Mus musculus GN=Dst PE=1 SV=2;>sp|Q91ZU6-3|DYST_MOUSE Isoform 3 of Dystonin OS=Mus musculus GN=Dst;>sp|Q91ZU6-4|DYST_MOUSE Isoform 4 of Dystonin OS=Mus musculus GN=Dst;>sp|Q91ZU6-2|DYST_MOUSE Isoform 1 of Dystonin OS=Mus m	Q91ZU6	12	2.16255	1.30148	+
>sp|P70318|TIAR_MOUSE Nucleolysin TIAR OS=Mus musculus GN=Tial1 PE=1 SV=1;>sp|P52912|TIA1_MOUSE Nucleolysin TIA-1 OS=Mus musculus GN=Tia1 PE=1 SV=1	P70318	3	2.1499	2.63935	+
>sp|Q05D44|IF2P_MOUSE Eukaryotic translation initiation factor 5B OS=Mus musculus GN=Eif5b PE=1 SV=2	Q05D44	4	2.11985	2.14516	+
>sp|P43252|PI2R_MOUSE Prostacyclin receptor OS=Mus musculus GN=Ptgir PE=1 SV=1	P43252	3	2.11766	3.32434	+
>sp|Q8WTY4|CPIN1_MOUSE Anamorsin OS=Mus musculus GN=Ciapin1 PE=1 SV=1	Q8WTY4	2	2.11644	5.1402	+
>sp|Q9JJ11|TACC3_MOUSE Transforming acidic coiled-coil-containing protein 3 OS=Mus musculus GN=Tacc3 PE=1 SV=1;>sp|Q9JJ11-2|TACC3_MOUSE Isoform 2 of Transforming acidic coiled-coil-containing protein 3 OS=Mus musculus GN=Tacc3	Q9JJ11	3	2.10326	1.61847	+
>sp|Q3TD16|K226L_MOUSE Uncharacterized protein KIAA0226-like OS=Mus musculus GN=Kiaa0226l PE=1 SV=2	Q3TD16	17	2.09843	6.48681	+
>sp|P55097|CATK_MOUSE Cathepsin K OS=Mus musculus GN=Ctsk PE=2 SV=2	P55097	5	2.08908	4.68078	+
>sp|Q62093|SRSF2_MOUSE Serine/arginine-rich splicing factor 2 OS=Mus musculus GN=Srsf2 PE=1 SV=4	Q62093	3	2.07283	2.54439	+
>sp|Q9D8X5|CNOT8_MOUSE CCR4-NOT transcription complex subunit 8 OS=Mus musculus GN=Cnot8 PE=2 SV=1	Q9D8X5	2	2.06041	1.54691	+
>sp|Q9JIA7|SPHK2_MOUSE Sphingosine kinase 2 OS=Mus musculus GN=Sphk2 PE=1 SV=2	Q9JIA7	7	2.05064	3.25819	+
>sp|P61255|RL26_MOUSE 60S ribosomal protein L26 OS=Mus musculus GN=Rpl26 PE=1 SV=1	P61255	2	2.03412	3.65047	+
>sp|Q6Q899|DDX58_MOUSE Probable ATP-dependent RNA helicase DDX58 OS=Mus musculus GN=Ddx58 PE=1 SV=2;>sp|Q6Q899-2|DDX58_MOUSE Isoform 2 of Probable ATP-dependent RNA helicase DDX58 OS=Mus musculus GN=Ddx58	Q6Q899	5	2.0331	3.58881	+
>sp|P10922|H10_MOUSE Histone H1.0 OS=Mus musculus GN=H1f0 PE=2 SV=4	P10922	4	2.03121	3.66959	+
>sp|Q8CDD9|LRIF1_MOUSE Ligand-dependent nuclear receptor-interacting factor 1 OS=Mus musculus GN=Lrif1 PE=2 SV=2;>sp|Q8CDD9-2|LRIF1_MOUSE Isoform 2 of Ligand-dependent nuclear receptor-interacting factor 1 OS=Mus musculus GN=Lrif1	Q8CDD9	4	2.02635	1.82372	+
>sp|Q6ZWV7|RL35_MOUSE 60S ribosomal protein L35 OS=Mus musculus GN=Rpl35 PE=2 SV=1	Q6ZWV7	1	2.0058	4.16724	+
>sp|Q9D516|CC130_MOUSE Coiled-coil domain-containing protein 130 OS=Mus musculus GN=Ccdc130 PE=2 SV=1	Q9D516	7	2.00503	1.59605	+
>sp|Q8BMZ5-2|SEN34_MOUSE Isoform 2 of tRNA-splicing endonuclease subunit Sen34 OS=Mus musculus GN=Tsen34;>sp|Q8BMZ5|SEN34_MOUSE tRNA-splicing endonuclease subunit Sen34 OS=Mus musculus GN=Tsen34 PE=2 SV=2	Q8BMZ5-2	3	1.98736	4.21368	+
>sp|Q9D1M4|MCA3_MOUSE Eukaryotic translation elongation factor 1 epsilon-1 OS=Mus musculus GN=Eef1e1 PE=2 SV=1	Q9D1M4	4	1.9762	1.54833	+
>sp|Q921Q3|ALG1_MOUSE Chitobiosyldiphosphodolichol beta-mannosyltransferase OS=Mus musculus GN=Alg1 PE=2 SV=3;>sp|Q921Q3-2|ALG1_MOUSE Isoform 2 of Chitobiosyldiphosphodolichol beta-mannosyltransferase OS=Mus musculus GN=Alg1	Q921Q3	3	1.95703	1.48938	+
>sp|Q9D0N7|CAF1B_MOUSE Chromatin assembly factor 1 subunit B OS=Mus musculus GN=Chaf1b PE=2 SV=1	Q9D0N7	3	1.95235	1.75115	+
>sp|Q9CX34|SUGT1_MOUSE Suppressor of G2 allele of SKP1 homolog OS=Mus musculus GN=Sugt1 PE=2 SV=3	Q9CX34	6	1.92911	2.1619	+
>sp|P97449|AMPN_MOUSE Aminopeptidase N OS=Mus musculus GN=Anpep PE=1 SV=4	P97449	25	1.92746	6.13453	+
>sp|Q922H1|ANM3_MOUSE Protein arginine N-methyltransferase 3 OS=Mus musculus GN=Prmt3 PE=1 SV=2;>sp|Q922H1-2|ANM3_MOUSE Isoform 2 of Protein arginine N-methyltransferase 3 OS=Mus musculus GN=Prmt3	Q922H1	3	1.92732	1.61157	+
>sp|Q9D0D4|DIM1_MOUSE Probable dimethyladenosine transferase OS=Mus musculus GN=Dimt1 PE=2 SV=1	Q9D0D4	5	1.91904	1.72902	+
>sp|Q5SWU9|ACACA_MOUSE Acetyl-CoA carboxylase 1 OS=Mus musculus GN=Acaca PE=1 SV=1;>sp|Q5SWU9-2|ACACA_MOUSE Isoform 2 of Acetyl-CoA carboxylase 1 OS=Mus musculus GN=Acaca	Q5SWU9	6	1.91518	2.77606	+
>sp|Q8K301|DDX52_MOUSE Probable ATP-dependent RNA helicase DDX52 OS=Mus musculus GN=Ddx52 PE=2 SV=2	Q8K301	4	1.90911	1.52503	+
>sp|Q8CHP5|WIBG_MOUSE Partner of Y14 and mago OS=Mus musculus GN=Wibg PE=2 SV=2;>sp|Q8CHP5-2|WIBG_MOUSE Isoform 2 of Partner of Y14 and mago OS=Mus musculus GN=Wibg	Q8CHP5	2	1.90028	1.87459	+
>sp|O08583|THOC4_MOUSE THO complex subunit 4 OS=Mus musculus GN=Alyref PE=1 SV=3;>sp|O08583-2|THOC4_MOUSE Isoform 2 of THO complex subunit 4 OS=Mus musculus GN=Alyref	O08583	6	1.89513	4.71652	+
>sp|Q80VJ3|DNPH1_MOUSE 2-deoxynucleoside 5-phosphate N-hydrolase 1 OS=Mus musculus GN=Dnph1 PE=2 SV=2	Q80VJ3	2	1.89118	2.28736	+
>sp|Q9Z0N2|IF2H_MOUSE Eukaryotic translation initiation factor 2 subunit 3, Y-linked OS=Mus musculus GN=Eif2s3y PE=2 SV=2	Q9Z0N2	2	1.88372	2.97269	+
>sp|Q8R2E9|ERO1B_MOUSE ERO1-like protein beta OS=Mus musculus GN=Ero1lb PE=1 SV=1	Q8R2E9	4	1.87452	1.31637	+
>sp|Q8BGT0|OSTM1_MOUSE Osteopetrosis-associated transmembrane protein 1 OS=Mus musculus GN=Ostm1 PE=1 SV=1	Q8BGT0	6	1.87142	1.53479	+
>sp|Q9JIF0-2|ANM1_MOUSE Isoform 2 of Protein arginine N-methyltransferase 1 OS=Mus musculus GN=Prmt1;>sp|Q9JIF0|ANM1_MOUSE Protein arginine N-methyltransferase 1 OS=Mus musculus GN=Prmt1 PE=1 SV=1;>sp|Q9JIF0-3|ANM1_MOUSE Isoform 3 of Protein arginine N-met	Q9JIF0-2	8	1.86908	3.85308	+
>sp|P43274|H14_MOUSE Histone H1.4 OS=Mus musculus GN=Hist1h1e PE=1 SV=2	P43274	3	1.83862	2.11912	+
>sp|P47963|RL13_MOUSE 60S ribosomal protein L13 OS=Mus musculus GN=Rpl13 PE=2 SV=3	P47963	5	1.8341	3.62963	+
>sp|P62082|RS7_MOUSE 40S ribosomal protein S7 OS=Mus musculus GN=Rps7 PE=2 SV=1	P62082	6	1.82963	3.77302	+
>sp|Q8BT60|CPNE3_MOUSE Copine-3 OS=Mus musculus GN=Cpne3 PE=2 SV=2	Q8BT60	14	1.82812	3.0029	+
>sp|Q9D379|HYEP_MOUSE Epoxide hydrolase 1 OS=Mus musculus GN=Ephx1 PE=1 SV=2	Q9D379	21	1.82654	4.80565	+
>sp|P84099|RL19_MOUSE 60S ribosomal protein L19 OS=Mus musculus GN=Rpl19 PE=1 SV=1	P84099	2	1.81935	3.74738	+
>sp|P23492|PNPH_MOUSE Purine nucleoside phosphorylase OS=Mus musculus GN=Pnp PE=1 SV=2	P23492	6	1.8184	2.42211	+
>sp|Q8K1N4|SPAS2_MOUSE Spermatogenesis-associated serine-rich protein 2 OS=Mus musculus GN=Spats2 PE=1 SV=1;>sp|Q8K1N4-2|SPAS2_MOUSE Isoform 2 of Spermatogenesis-associated serine-rich protein 2 OS=Mus musculus GN=Spats2	Q8K1N4	7	1.8123	1.70504	+
>sp|Q61035|SYHC_MOUSE Histidine--tRNA ligase, cytoplasmic OS=Mus musculus GN=Hars PE=2 SV=2	Q61035	3	1.80427	1.62614	+
>sp|Q6P542|ABCF1_MOUSE ATP-binding cassette sub-family F member 1 OS=Mus musculus GN=Abcf1 PE=1 SV=1	Q6P542	9	1.79615	2.42003	+
>sp|Q6ZPY7|KDM3B_MOUSE Lysine-specific demethylase 3B OS=Mus musculus GN=Kdm3b PE=2 SV=2;>sp|Q6ZPY7-2|KDM3B_MOUSE Isoform 2 of Lysine-specific demethylase 3B OS=Mus musculus GN=Kdm3b	Q6ZPY7	7	1.78938	2.30404	+
>sp|O35326|SRSF5_MOUSE Serine/arginine-rich splicing factor 5 OS=Mus musculus GN=Srsf5 PE=1 SV=2	O35326	3	1.77913	3.46884	+
>sp|Q8VED2|BL1S4_MOUSE Biogenesis of lysosome-related organelles complex 1 subunit 4 OS=Mus musculus GN=Bloc1s4 PE=1 SV=1	Q8VED2	2	1.77046	2.62545	+
>sp|Q05816|FABP5_MOUSE Fatty acid-binding protein, epidermal OS=Mus musculus GN=Fabp5 PE=1 SV=3	Q05816	7	1.76341	5.26867	+
>sp|B1AY13|UBP24_MOUSE Ubiquitin carboxyl-terminal hydrolase 24 OS=Mus musculus GN=Usp24 PE=1 SV=1	B1AY13	5	1.74777	1.31757	+
>sp|Q9Z0N1|IF2G_MOUSE Eukaryotic translation initiation factor 2 subunit 3, X-linked OS=Mus musculus GN=Eif2s3x PE=1 SV=2	Q9Z0N1	11	1.74515	4.98346	+
>sp|O08784|TCOF_MOUSE Treacle protein OS=Mus musculus GN=Tcof1 PE=1 SV=1	O08784	5	1.74508	3.81433	+
>sp|O54879|HMGB3_MOUSE High mobility group protein B3 OS=Mus musculus GN=Hmgb3 PE=2 SV=3	O54879	4	1.74375	2.57999	+
>sp|P28063|PSB8_MOUSE Proteasome subunit beta type-8 OS=Mus musculus GN=Psmb8 PE=1 SV=2	P28063	2	1.73885	1.43199	+
>sp|Q9CQ48|NUDC2_MOUSE NudC domain-containing protein 2 OS=Mus musculus GN=Nudcd2 PE=1 SV=1	Q9CQ48	3	1.73534	4.20133	+
>sp|Q9CQR6|PPP6_MOUSE Serine/threonine-protein phosphatase 6 catalytic subunit OS=Mus musculus GN=Ppp6c PE=2 SV=1	Q9CQR6	6	1.72905	2.50964	+
>sp|Q921C5|BICD2_MOUSE Protein bicaudal D homolog 2 OS=Mus musculus GN=Bicd2 PE=1 SV=1;>sp|Q921C5-2|BICD2_MOUSE Isoform 2 of Protein bicaudal D homolog 2 OS=Mus musculus GN=Bicd2;>sp|Q921C5-3|BICD2_MOUSE Isoform 3 of Protein bicaudal D homolog 2 OS=Mus mus	Q921C5	8	1.71839	2.49754	+
>sp|P15864|H12_MOUSE Histone H1.2 OS=Mus musculus GN=Hist1h1c PE=1 SV=2	P15864	9	1.7167	5.88796	+
>sp|Q9D0B0|SRSF9_MOUSE Serine/arginine-rich splicing factor 9 OS=Mus musculus GN=Srsf9 PE=1 SV=1	Q9D0B0	3	1.70974	5.35583	+
>sp|P63158|HMGB1_MOUSE High mobility group protein B1 OS=Mus musculus GN=Hmgb1 PE=1 SV=2	P63158	7	1.70412	5.38955	+
>sp|P54818|GALC_MOUSE Galactocerebrosidase OS=Mus musculus GN=Galc PE=1 SV=2	P54818	13	1.70341	3.76001	+
>sp|Q6A026|PDS5A_MOUSE Sister chromatid cohesion protein PDS5 homolog A OS=Mus musculus GN=Pds5a PE=1 SV=3	Q6A026	6	1.70024	1.37849	+
>sp|P47962|RL5_MOUSE 60S ribosomal protein L5 OS=Mus musculus GN=Rpl5 PE=1 SV=3	P47962	9	1.69517	4.59147	+
>sp|P67984|RL22_MOUSE 60S ribosomal protein L22 OS=Mus musculus GN=Rpl22 PE=1 SV=2	P67984	3	1.69475	6.10032	+
>sp|Q62230|SN_MOUSE Sialoadhesin OS=Mus musculus GN=Siglec1 PE=1 SV=2;>sp|Q62230-3|SN_MOUSE Isoform 3 of Sialoadhesin OS=Mus musculus GN=Siglec1	Q62230	36	1.68882	5.08862	+
>sp|O88796|RPP30_MOUSE Ribonuclease P protein subunit p30 OS=Mus musculus GN=Rpp30 PE=2 SV=1	O88796	4	1.68815	1.82194	+
>sp|Q6P5E6|GGA2_MOUSE ADP-ribosylation factor-binding protein GGA2 OS=Mus musculus GN=Gga2 PE=1 SV=1;>sp|Q6P5E6-2|GGA2_MOUSE Isoform 2 of ADP-ribosylation factor-binding protein GGA2 OS=Mus musculus GN=Gga2	Q6P5E6	4	1.68299	2.97716	+
>sp|Q99J09|MEP50_MOUSE Methylosome protein 50 OS=Mus musculus GN=Wdr77 PE=1 SV=1	Q99J09	6	1.67803	2.33573	+
>sp|Q07076|ANXA7_MOUSE Annexin A7 OS=Mus musculus GN=Anxa7 PE=2 SV=2	Q07076	14	1.67515	3.37714	+
>sp|Q8BU30|SYIC_MOUSE Isoleucine--tRNA ligase, cytoplasmic OS=Mus musculus GN=Iars PE=2 SV=2	Q8BU30	17	1.6736	2.71997	+
>sp|Q6ZWX6|IF2A_MOUSE Eukaryotic translation initiation factor 2 subunit 1 OS=Mus musculus GN=Eif2s1 PE=1 SV=3	Q6ZWX6	15	1.6733	3.97014	+
>sp|P62918|RL8_MOUSE 60S ribosomal protein L8 OS=Mus musculus GN=Rpl8 PE=1 SV=2	P62918	4	1.67008	1.93856	+
>sp|P32507|PVRL2_MOUSE Nectin-2 OS=Mus musculus GN=Pvrl2 PE=1 SV=2;>sp|P32507-2|PVRL2_MOUSE Isoform Alpha of Nectin-2 OS=Mus musculus GN=Pvrl2	P32507	4	1.67001	4.33446	+
>sp|Q8BWT5|DIP2A_MOUSE Disco-interacting protein 2 homolog A OS=Mus musculus GN=Dip2a PE=2 SV=3	Q8BWT5	3	1.66521	1.63975	+
>sp|Q91VW5|GOGA4_MOUSE Golgin subfamily A member 4 OS=Mus musculus GN=Golga4 PE=1 SV=2	Q91VW5	22	1.66347	1.56546	+
>sp|P41105|RL28_MOUSE 60S ribosomal protein L28 OS=Mus musculus GN=Rpl28 PE=1 SV=2	P41105	4	1.6622	4.70703	+
>sp|Q8BGH7|C42S2_MOUSE CDC42 small effector protein 2 OS=Mus musculus GN=Cdc42se2 PE=1 SV=1	Q8BGH7	2	1.63251	2.50183	+
>sp|Q61166|MARE1_MOUSE Microtubule-associated protein RP/EB family member 1 OS=Mus musculus GN=Mapre1 PE=1 SV=3	Q61166	6	1.62506	2.20584	+
>sp|Q8BMJ2|SYLC_MOUSE Leucine--tRNA ligase, cytoplasmic OS=Mus musculus GN=Lars PE=1 SV=2	Q8BMJ2	19	1.62463	5.3914	+
>sp|Q99JX4|EIF3M_MOUSE Eukaryotic translation initiation factor 3 subunit M OS=Mus musculus GN=Eif3m PE=2 SV=1	Q99JX4	13	1.61448	1.50644	+
>sp|P24547|IMDH2_MOUSE Inosine-5-monophosphate dehydrogenase 2 OS=Mus musculus GN=Impdh2 PE=1 SV=2	P24547	8	1.60459	3.67956	+
>sp|P84104|SRSF3_MOUSE Serine/arginine-rich splicing factor 3 OS=Mus musculus GN=Srsf3 PE=1 SV=1;>sp|P84104-2|SRSF3_MOUSE Isoform Short of Serine/arginine-rich splicing factor 3 OS=Mus musculus GN=Srsf3	P84104	2	1.60066	6.08399	+
>sp|Q11136|PEPD_MOUSE Xaa-Pro dipeptidase OS=Mus musculus GN=Pepd PE=2 SV=3	Q11136	4	1.59345	4.47988	+
>sp|Q8BHL5|ELMO2_MOUSE Engulfment and cell motility protein 2 OS=Mus musculus GN=Elmo2 PE=1 SV=1;>sp|Q8BHL5-2|ELMO2_MOUSE Isoform 2 of Engulfment and cell motility protein 2 OS=Mus musculus GN=Elmo2;>sp|Q8BHL5-3|ELMO2_MOUSE Isoform 3 of Engulfment and cell	Q8BHL5	7	1.59052	2.63195	+
>sp|Q9R0P3|ESTD_MOUSE S-formylglutathione hydrolase OS=Mus musculus GN=Esd PE=1 SV=1	Q9R0P3	7	1.59009	2.05943	+
>sp|Q8R3Y5|CS047_MOUSE Uncharacterized protein C19orf47 homolog OS=Mus musculus PE=2 SV=2;>sp|Q8R3Y5-2|CS047_MOUSE Isoform 2 of Uncharacterized protein C19orf47 homolog OS=Mus musculus	Q8R3Y5	3	1.58331	2.69739	+
>sp|Q9D0C4|TRM5_MOUSE tRNA (guanine(37)-N1)-methyltransferase OS=Mus musculus GN=Trmt5 PE=2 SV=1;>sp|Q9D0C4-2|TRM5_MOUSE Isoform 2 of tRNA (guanine(37)-N1)-methyltransferase OS=Mus musculus GN=Trmt5	Q9D0C4	1	1.57096	3.15522	+
>sp|P62242|RS8_MOUSE 40S ribosomal protein S8 OS=Mus musculus GN=Rps8 PE=1 SV=2	P62242	5	1.56464	3.70392	+
>sp|Q9CQ60|6PGL_MOUSE 6-phosphogluconolactonase OS=Mus musculus GN=Pgls PE=2 SV=1	Q9CQ60	4	1.56454	2.7633	+
>sp|P14824|ANXA6_MOUSE Annexin A6 OS=Mus musculus GN=Anxa6 PE=1 SV=3	P14824	27	1.55869	3.09416	+
>sp|P45377|ALD2_MOUSE Aldose reductase-related protein 2 OS=Mus musculus GN=Akr1b8 PE=1 SV=2	P45377	4	1.55723	2.66154	+
>sp|P62307|RUXF_MOUSE Small nuclear ribonucleoprotein F OS=Mus musculus GN=Snrpf PE=2 SV=1	P62307	3	1.5564	4.88269	+
>sp|P70248|MYO1F_MOUSE Unconventional myosin-If OS=Mus musculus GN=Myo1f PE=1 SV=1	P70248	6	1.54849	1.70467	+
>sp|O54941|SMCE1_MOUSE SWI/SNF-related matrix-associated actin-dependent regulator of chromatin subfamily E member 1 OS=Mus musculus GN=Smarce1 PE=1 SV=1	O54941	5	1.54776	2.72472	+
>sp|Q9CSH3|RRP44_MOUSE Exosome complex exonuclease RRP44 OS=Mus musculus GN=Dis3 PE=2 SV=4	Q9CSH3	9	1.5434	1.6318	+
>sp|Q99M31|HSP7E_MOUSE Heat shock 70 kDa protein 14 OS=Mus musculus GN=Hspa14 PE=2 SV=2;>sp|Q99M31-2|HSP7E_MOUSE Isoform 2 of Heat shock 70 kDa protein 14 OS=Mus musculus GN=Hspa14	Q99M31	8	1.53959	2.52482	+
>sp|Q9DBR0|AKAP8_MOUSE A-kinase anchor protein 8 OS=Mus musculus GN=Akap8 PE=1 SV=1	Q9DBR0	6	1.53651	1.61643	+
>sp|Q8BJ63|AP5M1_MOUSE AP-5 complex subunit mu-1 OS=Mus musculus GN=Ap5m1 PE=1 SV=2;>sp|Q8BJ63-2|AP5M1_MOUSE Isoform 2 of AP-5 complex subunit mu-1 OS=Mus musculus GN=Ap5m1	Q8BJ63	3	1.53642	2.33093	+
>sp|Q3UPH1|PRRC1_MOUSE Protein PRRC1 OS=Mus musculus GN=Prrc1 PE=2 SV=1	Q3UPH1	2	1.53264	2.12529	+
>sp|O09061|PSB1_MOUSE Proteasome subunit beta type-1 OS=Mus musculus GN=Psmb1 PE=1 SV=1	O09061	4	1.53186	2.30951	+
>sp|Q9DBC7|KAP0_MOUSE cAMP-dependent protein kinase type I-alpha regulatory subunit OS=Mus musculus GN=Prkar1a PE=1 SV=3	Q9DBC7	5	1.52799	3.04304	+
>sp|Q6P3A9|ARL11_MOUSE ADP-ribosylation factor-like protein 11 OS=Mus musculus GN=Arl11 PE=2 SV=1	Q6P3A9	1	1.50783	4.42916	+
>sp|Q8K4Q7|CERK1_MOUSE Ceramide kinase OS=Mus musculus GN=Cerk PE=2 SV=2	Q8K4Q7	4	1.50535	3.12332	+
>sp|Q9JJX6|P2RX4_MOUSE P2X purinoceptor 4 OS=Mus musculus GN=P2rx4 PE=2 SV=1;>sp|Q9JJX6-3|P2RX4_MOUSE Isoform c of P2X purinoceptor 4 OS=Mus musculus GN=P2rx4;>sp|Q9JJX6-4|P2RX4_MOUSE Isoform d of P2X purinoceptor 4 OS=Mus musculus GN=P2rx4;>sp|Q9JJX6-2|P2	Q9JJX6	8	1.5034	3.35092	+
>sp|Q8BGQ6-2|EFC14_MOUSE Isoform 2 of EF-hand calcium-binding domain-containing protein 14 OS=Mus musculus GN=Efcab14;>sp|Q8BGQ6|EFC14_MOUSE EF-hand calcium-binding domain-containing protein 14 OS=Mus musculus GN=Efcab14 PE=2 SV=1	Q8BGQ6-2	5	1.49886	1.57749	+
>sp|Q60710|SAMH1_MOUSE Deoxynucleoside triphosphate triphosphohydrolase SAMHD1 OS=Mus musculus GN=Samhd1 PE=1 SV=2	Q60710	3	1.49521	1.95378	+
>sp|Q9CQ71|RFA3_MOUSE Replication protein A 14 kDa subunit OS=Mus musculus GN=Rpa3 PE=2 SV=1	Q9CQ71	5	1.49342	1.33133	+
>sp|Q9ER72|SYCC_MOUSE Cysteine--tRNA ligase, cytoplasmic OS=Mus musculus GN=Cars PE=2 SV=2;>sp|Q9ER72-2|SYCC_MOUSE Isoform 2 of Cysteine--tRNA ligase, cytoplasmic OS=Mus musculus GN=Cars	Q9ER72	12	1.49212	2.33732	+
>sp|O08529|CAN2_MOUSE Calpain-2 catalytic subunit OS=Mus musculus GN=Capn2 PE=2 SV=4	O08529	9	1.49137	3.55698	+
>sp|P70698|PYRG1_MOUSE CTP synthase 1 OS=Mus musculus GN=Ctps1 PE=1 SV=2	P70698	5	1.49128	2.15306	+
>sp|P70158|ASM3A_MOUSE Acid sphingomyelinase-like phosphodiesterase 3a OS=Mus musculus GN=Smpdl3a PE=2 SV=2	P70158	9	1.48785	2.36767	+
>sp|Q80SY3|VA0D2_MOUSE V-type proton ATPase subunit d 2 OS=Mus musculus GN=Atp6v0d2 PE=2 SV=2	Q80SY3	17	1.48575	4.17008	+
>sp|Q8BP47|SYNC_MOUSE Asparagine--tRNA ligase, cytoplasmic OS=Mus musculus GN=Nars PE=1 SV=2	Q8BP47	11	1.48573	5.18299	+
>sp|Q9CQI7|RU2B_MOUSE U2 small nuclear ribonucleoprotein B OS=Mus musculus GN=Snrpb2 PE=1 SV=1	Q9CQI7	5	1.48198	3.6742	+
>sp|P51859|HDGF_MOUSE Hepatoma-derived growth factor OS=Mus musculus GN=Hdgf PE=1 SV=2	P51859	8	1.48197	3.60402	+
>sp|Q91WJ8|FUBP1_MOUSE Far upstream element-binding protein 1 OS=Mus musculus GN=Fubp1 PE=1 SV=1;>sp|Q91WJ8-2|FUBP1_MOUSE Isoform 2 of Far upstream element-binding protein 1 OS=Mus musculus GN=Fubp1	Q91WJ8	6	1.48007	3.1699	+
>sp|P70677|CASP3_MOUSE Caspase-3 OS=Mus musculus GN=Casp3 PE=1 SV=1	P70677	2	1.47763	2.84238	+
>sp|Q61235|SNTB2_MOUSE Beta-2-syntrophin OS=Mus musculus GN=Sntb2 PE=1 SV=2	Q61235	13	1.47324	3.05892	+
>sp|P04441-2|HG2A_MOUSE Isoform Short of H-2 class II histocompatibility antigen gamma chain OS=Mus musculus GN=Cd74	P04441-2	2	1.47269	2.54427	+
>sp|Q9CQF3|CPSF5_MOUSE Cleavage and polyadenylation specificity factor subunit 5 OS=Mus musculus GN=Nudt21 PE=1 SV=1	Q9CQF3	5	1.46431	1.80275	+
>sp|Q80ZD3|S2611_MOUSE Sodium-independent sulfate anion transporter OS=Mus musculus GN=Slc26a11 PE=2 SV=2;>sp|Q80ZD3-2|S2611_MOUSE Isoform 2 of Sodium-independent sulfate anion transporter OS=Mus musculus GN=Slc26a11	Q80ZD3	3	1.4609	4.46521	+
>sp|P10711|TCEA1_MOUSE Transcription elongation factor A protein 1 OS=Mus musculus GN=Tcea1 PE=1 SV=2;>sp|P10711-2|TCEA1_MOUSE Isoform 1 of Transcription elongation factor A protein 1 OS=Mus musculus GN=Tcea1	P10711	7	1.45639	5.17251	+
>sp|O54988-2|SLK_MOUSE Isoform 2 of STE20-like serine/threonine-protein kinase OS=Mus musculus GN=Slk;>sp|O54988|SLK_MOUSE STE20-like serine/threonine-protein kinase OS=Mus musculus GN=Slk PE=1 SV=2	O54988-2	16	1.44527	2.48101	+
>sp|P54775|PRS6B_MOUSE 26S protease regulatory subunit 6B OS=Mus musculus GN=Psmc4 PE=1 SV=2	P54775	8	1.444	5.93566	+
>sp|O70194|EIF3D_MOUSE Eukaryotic translation initiation factor 3 subunit D OS=Mus musculus GN=Eif3d PE=1 SV=2	O70194	13	1.44259	4.6191	+
>sp|Q9CY64|BIEA_MOUSE Biliverdin reductase A OS=Mus musculus GN=Blvra PE=2 SV=1	Q9CY64	8	1.43868	4.78102	+
>sp|Q8C2K5|RASL3_MOUSE RAS protein activator like-3 OS=Mus musculus GN=Rasal3 PE=2 SV=1;>sp|Q8C2K5-2|RASL3_MOUSE Isoform 2 of RAS protein activator like-3 OS=Mus musculus GN=Rasal3	Q8C2K5	3	1.43674	1.37017	+
>sp|Q8K400|STXB5_MOUSE Syntaxin-binding protein 5 OS=Mus musculus GN=Stxbp5 PE=1 SV=3	Q8K400	17	1.43474	5.71963	+
>sp|O35309|NMI_MOUSE N-myc-interactor OS=Mus musculus GN=Nmi PE=2 SV=1	O35309	3	1.43327	3.10571	+
>sp|Q8BSZ2|AP3S2_MOUSE AP-3 complex subunit sigma-2 OS=Mus musculus GN=Ap3s2 PE=1 SV=1	Q8BSZ2	7	1.42714	5.32745	+
>sp|Q91VM5|RMXL1_MOUSE RNA binding motif protein, X-linked-like-1 OS=Mus musculus GN=Rbmxl1 PE=1 SV=1;>sp|Q9WV02|RBMX_MOUSE RNA-binding motif protein, X chromosome OS=Mus musculus GN=Rbmx PE=1 SV=1;>sp|Q9WV02-2|RBMX_MOUSE Isoform 2 of RNA-binding motif pro	Q91VM5	4	1.42172	5.48134	+
>sp|Q80VJ2|SRA1_MOUSE Steroid receptor RNA activator 1 OS=Mus musculus GN=Sra1 PE=1 SV=3	Q80VJ2	3	1.42131	1.39532	+
>sp|O88324|CD83_MOUSE CD83 antigen OS=Mus musculus GN=Cd83 PE=2 SV=1	O88324	4	1.41837	1.69427	+
>sp|Q9JMH7|NEUR3_MOUSE Sialidase-3 OS=Mus musculus GN=Neu3 PE=1 SV=1	Q9JMH7	3	1.41628	2.24861	+
>sp|Q8R3V5|SHLB2_MOUSE Endophilin-B2 OS=Mus musculus GN=Sh3glb2 PE=2 SV=2;>sp|Q8R3V5-1|SHLB2_MOUSE Isoform 1 of Endophilin-B2 OS=Mus musculus GN=Sh3glb2;>sp|Q8R3V5-3|SHLB2_MOUSE Isoform 3 of Endophilin-B2 OS=Mus musculus GN=Sh3glb2	Q8R3V5	4	1.40842	1.54092	+
>sp|P58059|RT21_MOUSE 28S ribosomal protein S21, mitochondrial OS=Mus musculus GN=Mrps21 PE=2 SV=1	P58059	3	1.40588	1.70105	+
>sp|Q9DBZ5|EIF3K_MOUSE Eukaryotic translation initiation factor 3 subunit K OS=Mus musculus GN=Eif3k PE=1 SV=1;>sp|Q9DBZ5-2|EIF3K_MOUSE Isoform 2 of Eukaryotic translation initiation factor 3 subunit K OS=Mus musculus GN=Eif3k	Q9DBZ5	4	1.4044	3.75715	+
>sp|P70429|EVL_MOUSE Ena/VASP-like protein OS=Mus musculus GN=Evl PE=1 SV=2;>sp|P70429-2|EVL_MOUSE Isoform 1 of Ena/VASP-like protein OS=Mus musculus GN=Evl	P70429	11	1.40278	4.21956	+
>sp|Q99M15|PPIP2_MOUSE Proline-serine-threonine phosphatase-interacting protein 2 OS=Mus musculus GN=Pstpip2 PE=1 SV=4	Q99M15	15	1.40142	3.3897	+
>sp|Q1HFZ0|NSUN2_MOUSE tRNA (cytosine(34)-C(5))-methyltransferase OS=Mus musculus GN=Nsun2 PE=1 SV=2;>sp|Q1HFZ0-2|NSUN2_MOUSE Isoform 2 of tRNA (cytosine(34)-C(5))-methyltransferase OS=Mus musculus GN=Nsun2	Q1HFZ0	11	1.40128	2.06907	+
>sp|Q9CX56|PSMD8_MOUSE 26S proteasome non-ATPase regulatory subunit 8 OS=Mus musculus GN=Psmd8 PE=1 SV=2	Q9CX56	3	1.39866	2.8065	+
>sp|Q8VBV7|CSN8_MOUSE COP9 signalosome complex subunit 8 OS=Mus musculus GN=Cops8 PE=1 SV=1	Q8VBV7	2	1.39598	2.03058	+
>sp|Q62189|SNRPA_MOUSE U1 small nuclear ribonucleoprotein A OS=Mus musculus GN=Snrpa PE=2 SV=3	Q62189	3	1.38276	2.91073	+
>sp|Q6PIP5|NUDC1_MOUSE NudC domain-containing protein 1 OS=Mus musculus GN=Nudcd1 PE=2 SV=2	Q6PIP5	4	1.37573	3.26321	+
>sp|Q99LE1|RIPL2_MOUSE RILP-like protein 2 OS=Mus musculus GN=Rilpl2 PE=1 SV=1;>sp|Q99LE1-2|RIPL2_MOUSE Isoform 2 of RILP-like protein 2 OS=Mus musculus GN=Rilpl2	Q99LE1	2	1.37198	3.55218	+
>sp|Q9CZ44|NSF1C_MOUSE NSFL1 cofactor p47 OS=Mus musculus GN=Nsfl1c PE=1 SV=1;>sp|Q9CZ44-3|NSF1C_MOUSE Isoform 3 of NSFL1 cofactor p47 OS=Mus musculus GN=Nsfl1c;>sp|Q9CZ44-2|NSF1C_MOUSE Isoform 2 of NSFL1 cofactor p47 OS=Mus musculus GN=Nsfl1c	Q9CZ44	10	1.36635	5.69004	+
>sp|Q61152|PTN18_MOUSE Tyrosine-protein phosphatase non-receptor type 18 OS=Mus musculus GN=Ptpn18 PE=1 SV=1	Q61152	3	1.359	2.69593	+
>sp|Q8K135|K319L_MOUSE Dyslexia-associated protein KIAA0319-like protein OS=Mus musculus GN=Kiaa0319l PE=2 SV=1;>sp|Q8K135-2|K319L_MOUSE Isoform 2 of Dyslexia-associated protein KIAA0319-like protein OS=Mus musculus GN=Kiaa0319l	Q8K135	5	1.35842	2.95344	+
>sp|P61202|CSN2_MOUSE COP9 signalosome complex subunit 2 OS=Mus musculus GN=Cops2 PE=1 SV=1;>sp|P61202-2|CSN2_MOUSE Isoform 2 of COP9 signalosome complex subunit 2 OS=Mus musculus GN=Cops2	P61202	4	1.35804	4.1103	+
>sp|O54950|AAKG1_MOUSE 5-AMP-activated protein kinase subunit gamma-1 OS=Mus musculus GN=Prkag1 PE=1 SV=2	O54950	6	1.35797	2.5832	+
>sp|Q5SYD0|MYO1D_MOUSE Unconventional myosin-Id OS=Mus musculus GN=Myo1d PE=1 SV=1;>sp|Q5SYD0-2|MYO1D_MOUSE Isoform 2 of Unconventional myosin-Id OS=Mus musculus GN=Myo1d	Q5SYD0	19	1.35376	2.40892	+
>sp|Q9D123-2|TM219_MOUSE Isoform 2 of Insulin-like growth factor-binding protein 3 receptor OS=Mus musculus GN=Tmem219;>sp|Q9D123|TM219_MOUSE Insulin-like growth factor-binding protein 3 receptor OS=Mus musculus GN=Tmem219 PE=2 SV=1	Q9D123-2	1	1.35368	1.69785	+
>sp|Q8K224|NAT10_MOUSE N-acetyltransferase 10 OS=Mus musculus GN=Nat10 PE=2 SV=1	Q8K224	6	1.35182	2.45647	+
>sp|Q8CHH9|SEPT8_MOUSE Septin-8 OS=Mus musculus GN=Sept8 PE=1 SV=4;>sp|Q8CHH9-2|SEPT8_MOUSE Isoform 2 of Septin-8 OS=Mus musculus GN=Sept8	Q8CHH9	6	1.34931	3.35121	+
>sp|Q60952|CP250_MOUSE Centrosome-associated protein CEP250 OS=Mus musculus GN=Cep250 PE=1 SV=4	Q60952	18	1.34914	4.07257	+
>sp|P63044|VAMP2_MOUSE Vesicle-associated membrane protein 2 OS=Mus musculus GN=Vamp2 PE=1 SV=2	P63044	2	1.34673	2.35383	+
>sp|P10833|RRAS_MOUSE Ras-related protein R-Ras OS=Mus musculus GN=Rras PE=2 SV=1	P10833	6	1.34637	1.83921	+
>sp|Q3TWW8|SRSF6_MOUSE Serine/arginine-rich splicing factor 6 OS=Mus musculus GN=Srsf6 PE=1 SV=1	Q3TWW8	6	1.34617	4.95177	+
>sp|Q8BV66|IFI44_MOUSE Interferon-induced protein 44 OS=Mus musculus GN=Ifi44 PE=2 SV=1	Q8BV66	9	1.339	3.50838	+
>sp|Q9CQC6|BZW1_MOUSE Basic leucine zipper and W2 domain-containing protein 1 OS=Mus musculus GN=Bzw1 PE=1 SV=1	Q9CQC6	3	1.3381	3.86327	+
>sp|Q8BY71|HAT1_MOUSE Histone acetyltransferase type B catalytic subunit OS=Mus musculus GN=Hat1 PE=1 SV=1	Q8BY71	2	1.33466	3.17585	+
>sp|Q61450|GP49A_MOUSE Mast cell surface glycoprotein Gp49A OS=Mus musculus GN=Gp49a PE=1 SV=1	Q61450	2	1.3335	3.57229	+
>sp|Q9ES97-3|RTN3_MOUSE Isoform 3 of Reticulon-3 OS=Mus musculus GN=Rtn3;>sp|Q9ES97|RTN3_MOUSE Reticulon-3 OS=Mus musculus GN=Rtn3 PE=1 SV=2;>sp|Q9ES97-4|RTN3_MOUSE Isoform 4 of Reticulon-3 OS=Mus musculus GN=Rtn3;>sp|Q9ES97-5|RTN3_MOUSE Isoform 5 of Retic	Q9ES97-3	3	1.33076	2.7864	+
>sp|P40240|CD9_MOUSE CD9 antigen OS=Mus musculus GN=Cd9 PE=1 SV=2	P40240	2	1.3297	1.33499	+
>sp|Q91WV0|NC2B_MOUSE Protein Dr1 OS=Mus musculus GN=Dr1 PE=2 SV=1	Q91WV0	2	1.32839	2.38606	+
>sp|O70370|CATS_MOUSE Cathepsin S OS=Mus musculus GN=Ctss PE=1 SV=2	O70370	12	1.32812	5.3635	+
>sp|Q60668|HNRPD_MOUSE Heterogeneous nuclear ribonucleoprotein D0 OS=Mus musculus GN=Hnrnpd PE=1 SV=2;>sp|Q60668-3|HNRPD_MOUSE Isoform 3 of Heterogeneous nuclear ribonucleoprotein D0 OS=Mus musculus GN=Hnrnpd;>sp|Q60668-4|HNRPD_MOUSE Isoform 4 of Heterogen	Q60668	8	1.31088	6.35372	+
>sp|Q8CGF7|TCRG1_MOUSE Transcription elongation regulator 1 OS=Mus musculus GN=Tcerg1 PE=1 SV=2;>sp|Q8CGF7-2|TCRG1_MOUSE Isoform 2 of Transcription elongation regulator 1 OS=Mus musculus GN=Tcerg1;>sp|Q8CGF7-3|TCRG1_MOUSE Isoform 3 of Transcription elongat	Q8CGF7	7	1.30617	2.01762	+
>sp|P70670|NACAM_MOUSE Nascent polypeptide-associated complex subunit alpha, muscle-specific form OS=Mus musculus GN=Naca PE=1 SV=2;>sp|Q60817|NACA_MOUSE Nascent polypeptide-associated complex subunit alpha OS=Mus musculus GN=Naca PE=1 SV=1	P70670	5	1.30615	4.58952	+
>sp|Q3TIX9|SNUT2_MOUSE U4/U6.U5 tri-snRNP-associated protein 2 OS=Mus musculus GN=Usp39 PE=2 SV=2	Q3TIX9	2	1.30599	2.61421	+
>sp|Q9CWY8|RNH2A_MOUSE Ribonuclease H2 subunit A OS=Mus musculus GN=Rnaseh2a PE=1 SV=2	Q9CWY8	2	1.30512	2.26578	+
>sp|Q61599|GDIR2_MOUSE Rho GDP-dissociation inhibitor 2 OS=Mus musculus GN=Arhgdib PE=1 SV=3	Q61599	6	1.30407	3.03167	+
>sp|Q920A5|RISC_MOUSE Retinoid-inducible serine carboxypeptidase OS=Mus musculus GN=Scpep1 PE=2 SV=2	Q920A5	13	1.3025	3.23928	+
>sp|P62305|RUXE_MOUSE Small nuclear ribonucleoprotein E OS=Mus musculus GN=Snrpe PE=2 SV=1	P62305	2	1.30076	3.99742	+
>sp|O88487|DC1I2_MOUSE Cytoplasmic dynein 1 intermediate chain 2 OS=Mus musculus GN=Dync1i2 PE=1 SV=1	O88487	11	1.29798	2.54318	+
>sp|P49722|PSA2_MOUSE Proteasome subunit alpha type-2 OS=Mus musculus GN=Psma2 PE=1 SV=3	P49722	2	1.29435	2.17507	+
>sp|Q3UGC7|EI3JA_MOUSE Eukaryotic translation initiation factor 3 subunit J-A OS=Mus musculus GN=Eif3j1 PE=2 SV=1;>sp|Q66JS6|EI3JB_MOUSE Eukaryotic translation initiation factor 3 subunit J-B OS=Mus musculus GN=Eif3j2 PE=1 SV=1	Q3UGC7	3	1.29268	1.99796	+
>sp|Q60648|SAP3_MOUSE Ganglioside GM2 activator OS=Mus musculus GN=Gm2a PE=1 SV=2	Q60648	5	1.27985	3.61954	+
>sp|P59016|VP33B_MOUSE Vacuolar protein sorting-associated protein 33B OS=Mus musculus GN=Vps33b PE=1 SV=1	P59016	7	1.26807	1.65393	+
>sp|Q8K0V2|DCNL3_MOUSE DCN1-like protein 3 OS=Mus musculus GN=Dcun1d3 PE=2 SV=1	Q8K0V2	3	1.26794	1.33725	+
>sp|P31230|AIMP1_MOUSE Aminoacyl tRNA synthase complex-interacting multifunctional protein 1 OS=Mus musculus GN=Aimp1 PE=1 SV=2	P31230	9	1.26761	4.29802	+
>sp|Q99L45|IF2B_MOUSE Eukaryotic translation initiation factor 2 subunit 2 OS=Mus musculus GN=Eif2s2 PE=1 SV=1	Q99L45	12	1.26357	4.83514	+
>sp|P47936|CNR2_MOUSE Cannabinoid receptor 2 OS=Mus musculus GN=Cnr2 PE=1 SV=1	P47936	1	1.25815	1.5972	+
>sp|Q9CR00|PSMD9_MOUSE 26S proteasome non-ATPase regulatory subunit 9 OS=Mus musculus GN=Psmd9 PE=1 SV=1	Q9CR00	5	1.2539	2.0065	+
>sp|Q3UYV9|NCBP1_MOUSE Nuclear cap-binding protein subunit 1 OS=Mus musculus GN=Ncbp1 PE=1 SV=2	Q3UYV9	4	1.24409	4.13535	+
>sp|Q9CWL2-2|CASZ1_MOUSE Isoform 2 of Zinc finger protein castor homolog 1 OS=Mus musculus GN=Casz1	Q9CWL2-2	1	1.24023	3.36147	+
>sp|Q9D8W5|PSD12_MOUSE 26S proteasome non-ATPase regulatory subunit 12 OS=Mus musculus GN=Psmd12 PE=1 SV=4	Q9D8W5	12	1.24008	2.45132	+
>sp|Q8BP67|RL24_MOUSE 60S ribosomal protein L24 OS=Mus musculus GN=Rpl24 PE=1 SV=2	Q8BP67	3	1.23526	2.34695	+
>sp|P62743|AP2S1_MOUSE AP-2 complex subunit sigma OS=Mus musculus GN=Ap2s1 PE=1 SV=1	P62743	5	1.23468	3.10368	+
>sp|Q8K0F1|TBC23_MOUSE TBC1 domain family member 23 OS=Mus musculus GN=Tbc1d23 PE=2 SV=1	Q8K0F1	5	1.23419	2.82719	+
>sp|Q922Y1|UBXN1_MOUSE UBX domain-containing protein 1 OS=Mus musculus GN=Ubxn1 PE=1 SV=1	Q922Y1	6	1.23294	2.72758	+
>sp|Q9CPV4|GLOD4_MOUSE Glyoxalase domain-containing protein 4 OS=Mus musculus GN=Glod4 PE=1 SV=1;>sp|Q9CPV4-3|GLOD4_MOUSE Isoform 3 of Glyoxalase domain-containing protein 4 OS=Mus musculus GN=Glod4;>sp|Q9CPV4-2|GLOD4_MOUSE Isoform 2 of Glyoxalase domain-c	Q9CPV4	4	1.23253	1.9284	+
>sp|P26638|SYSC_MOUSE Serine--tRNA ligase, cytoplasmic OS=Mus musculus GN=Sars PE=2 SV=3	P26638	11	1.23191	4.73499	+
>sp|P97765|WBP2_MOUSE WW domain-binding protein 2 OS=Mus musculus GN=Wbp2 PE=1 SV=1	P97765	4	1.23128	2.51172	+
>sp|Q99JI4|PSMD6_MOUSE 26S proteasome non-ATPase regulatory subunit 6 OS=Mus musculus GN=Psmd6 PE=1 SV=1	Q99JI4	12	1.22983	2.08272	+
>sp|Q6QLQ4|CLC7A_MOUSE C-type lectin domain family 7 member A OS=Mus musculus GN=Clec7a PE=1 SV=3	Q6QLQ4	2	1.22681	2.0006	+
>sp|P20664|PRI1_MOUSE DNA primase small subunit OS=Mus musculus GN=Prim1 PE=1 SV=1	P20664	3	1.22264	1.58237	+
>sp|Q8R1Q8|DC1L1_MOUSE Cytoplasmic dynein 1 light intermediate chain 1 OS=Mus musculus GN=Dync1li1 PE=1 SV=1	Q8R1Q8	12	1.21946	5.03591	+
>sp|Q9DAW6|PRP4_MOUSE U4/U6 small nuclear ribonucleoprotein Prp4 OS=Mus musculus GN=Prpf4 PE=1 SV=1	Q9DAW6	3	1.21902	1.59837	+
>sp|Q8CCH2|NHLC3_MOUSE NHL repeat-containing protein 3 OS=Mus musculus GN=Nhlrc3 PE=2 SV=1	Q8CCH2	3	1.2184	2.18106	+
>sp|Q6PDG8|MON1A_MOUSE Vacuolar fusion protein MON1 homolog A OS=Mus musculus GN=Mon1a PE=1 SV=3;>sp|Q6PDG8-2|MON1A_MOUSE Isoform 2 of Vacuolar fusion protein MON1 homolog A OS=Mus musculus GN=Mon1a	Q6PDG8	16	1.20861	5.3986	+
>sp|Q9Z0J0|NPC2_MOUSE Epididymal secretory protein E1 OS=Mus musculus GN=Npc2 PE=1 SV=1	Q9Z0J0	11	1.20753	4.429	+
>sp|Q6KAR6|EXOC3_MOUSE Exocyst complex component 3 OS=Mus musculus GN=Exoc3 PE=1 SV=2	Q6KAR6	6	1.20714	1.57123	+
>sp|Q9D1P4|CHRD1_MOUSE Cysteine and histidine-rich domain-containing protein 1 OS=Mus musculus GN=Chordc1 PE=1 SV=1	Q9D1P4	6	1.2058	1.69964	+
>sp|Q8VDM4|PSMD2_MOUSE 26S proteasome non-ATPase regulatory subunit 2 OS=Mus musculus GN=Psmd2 PE=1 SV=1	Q8VDM4	18	1.20543	2.98852	+
>sp|Q9CQ65|MTAP_MOUSE S-methyl-5-thioadenosine phosphorylase OS=Mus musculus GN=Mtap PE=1 SV=1	Q9CQ65	5	1.20321	3.43876	+
>sp|Q8BGQ7|SYAC_MOUSE Alanine--tRNA ligase, cytoplasmic OS=Mus musculus GN=Aars PE=1 SV=1	Q8BGQ7	20	1.19775	4.69675	+
>sp|Q9D7J9|ECHD3_MOUSE Enoyl-CoA hydratase domain-containing protein 3, mitochondrial OS=Mus musculus GN=Echdc3 PE=1 SV=1	Q9D7J9	3	1.19464	3.26221	+
>sp|O35685|NUDC_MOUSE Nuclear migration protein nudC OS=Mus musculus GN=Nudc PE=1 SV=1	O35685	11	1.19179	3.84109	+
>sp|Q64105|SPRE_MOUSE Sepiapterin reductase OS=Mus musculus GN=Spr PE=1 SV=1	Q64105	5	1.1853	2.17127	+
>sp|Q00609|CD80_MOUSE T-lymphocyte activation antigen CD80 OS=Mus musculus GN=Cd80 PE=1 SV=1;>sp|Q00609-2|CD80_MOUSE Isoform 2 of T-lymphocyte activation antigen CD80 OS=Mus musculus GN=Cd80	Q00609	1	1.18465	2.14723	+
>sp|Q9DBR2|FA13C_MOUSE Protein FAM13C OS=Mus musculus GN=Fam13c PE=1 SV=2	Q9DBR2	8	1.18273	3.11121	+
>sp|Q91XV3|BASP1_MOUSE Brain acid soluble protein 1 OS=Mus musculus GN=Basp1 PE=1 SV=3	Q91XV3	13	1.17906	4.25143	+
>sp|P61087|UBE2K_MOUSE Ubiquitin-conjugating enzyme E2 K OS=Mus musculus GN=Ube2k PE=1 SV=3	P61087	4	1.17871	1.37631	+
>sp|Q9JJA4|WDR12_MOUSE Ribosome biogenesis protein WDR12 OS=Mus musculus GN=Wdr12 PE=2 SV=1	Q9JJA4	4	1.17733	2.29627	+
>sp|Q8BQM4|HEAT3_MOUSE HEAT repeat-containing protein 3 OS=Mus musculus GN=Heatr3 PE=2 SV=1	Q8BQM4	2	1.17687	1.40431	+
>sp|Q8QZY1|EIF3L_MOUSE Eukaryotic translation initiation factor 3 subunit L OS=Mus musculus GN=Eif3l PE=1 SV=1	Q8QZY1	11	1.17673	2.73933	+
>sp|Q8R1B4|EIF3C_MOUSE Eukaryotic translation initiation factor 3 subunit C OS=Mus musculus GN=Eif3c PE=1 SV=1	Q8R1B4	19	1.17603	3.98656	+
>sp|Q9D883|U2AF1_MOUSE Splicing factor U2AF 35 kDa subunit OS=Mus musculus GN=U2af1 PE=1 SV=4;>sp|Q8BGJ9|U2AF4_MOUSE Splicing factor U2AF 26 kDa subunit OS=Mus musculus GN=U2af1l4 PE=1 SV=1;>sp|Q8BGJ9-4|U2AF4_MOUSE Isoform 4 of Splicing factor U2AF 26 kDa	Q9D883	2	1.17567	2.45673	+
>sp|Q6PGB6|NAA50_MOUSE N-alpha-acetyltransferase 50 OS=Mus musculus GN=Naa50 PE=1 SV=1;>sp|Q6PGB6-4|NAA50_MOUSE Isoform 4 of N-alpha-acetyltransferase 50 OS=Mus musculus GN=Naa50;>sp|Q6PGB6-2|NAA50_MOUSE Isoform 2 of N-alpha-acetyltransferase 50 OS=Mus mus	Q6PGB6	2	1.17548	2.16272	+
>sp|Q9JJU8|SH3L1_MOUSE SH3 domain-binding glutamic acid-rich-like protein OS=Mus musculus GN=Sh3bgrl PE=3 SV=1	Q9JJU8	5	1.17348	1.47463	+
>sp|Q8QZS3|FLCN_MOUSE Folliculin OS=Mus musculus GN=Flcn PE=1 SV=1	Q8QZS3	21	1.17225	4.745	+
>sp|Q9QUM9|PSA6_MOUSE Proteasome subunit alpha type-6 OS=Mus musculus GN=Psma6 PE=1 SV=1	Q9QUM9	8	1.17083	2.84982	+
>sp|Q8BYC6|TAOK3_MOUSE Serine/threonine-protein kinase TAO3 OS=Mus musculus GN=Taok3 PE=1 SV=2	Q8BYC6	10	1.16783	4.23646	+
>sp|Q9D0I9|SYRC_MOUSE Arginine--tRNA ligase, cytoplasmic OS=Mus musculus GN=Rars PE=2 SV=2	Q9D0I9	21	1.16621	4.38981	+
>sp|P26011|ITB7_MOUSE Integrin beta-7 OS=Mus musculus GN=Itgb7 PE=1 SV=2	P26011	4	1.1614	1.52189	+
>sp|Q8BH65|DEN6A_MOUSE Protein DENND6A OS=Mus musculus GN=Dennd6a PE=2 SV=1;>sp|Q8BH65-2|DEN6A_MOUSE Isoform 2 of Protein DENND6A OS=Mus musculus GN=Dennd6a;>sp|Q8BH65-3|DEN6A_MOUSE Isoform 3 of Protein DENND6A OS=Mus musculus GN=Dennd6a	Q8BH65	5	1.16117	2.26751	+
>sp|P62264|RS14_MOUSE 40S ribosomal protein S14 OS=Mus musculus GN=Rps14 PE=2 SV=3	P62264	5	1.15734	2.9615	+
>sp|O08800|SPB8_MOUSE Serpin B8 OS=Mus musculus GN=Serpinb8 PE=2 SV=2	O08800	3	1.15703	1.91192	+
>sp|Q8BY89-2|CTL2_MOUSE Isoform 2 of Choline transporter-like protein 2 OS=Mus musculus GN=Slc44a2;>sp|Q8BY89|CTL2_MOUSE Choline transporter-like protein 2 OS=Mus musculus GN=Slc44a2 PE=1 SV=2	Q8BY89-2	8	1.15495	2.56843	+
>sp|Q8CFE2|CD027_MOUSE UPF0609 protein C4orf27 homolog OS=Mus musculus PE=1 SV=1	Q8CFE2	3	1.15428	1.31016	+
>sp|P30416|FKBP4_MOUSE Peptidyl-prolyl cis-trans isomerase FKBP4 OS=Mus musculus GN=Fkbp4 PE=1 SV=5	P30416	19	1.15416	5.53166	+
>sp|P97429|ANXA4_MOUSE Annexin A4 OS=Mus musculus GN=Anxa4 PE=2 SV=4	P97429	19	1.15152	3.10648	+
>sp|Q60575|KIF1B_MOUSE Kinesin-like protein KIF1B OS=Mus musculus GN=Kif1b PE=1 SV=2;>sp|Q60575-2|KIF1B_MOUSE Isoform 2 of Kinesin-like protein KIF1B OS=Mus musculus GN=Kif1b;>sp|Q60575-3|KIF1B_MOUSE Isoform 3 of Kinesin-like protein KIF1B OS=Mus musculus	Q60575	7	1.14977	2.7287	+
>sp|P11031|TCP4_MOUSE Activated RNA polymerase II transcriptional coactivator p15 OS=Mus musculus GN=Sub1 PE=1 SV=3	P11031	4	1.14879	2.62977	+
>sp|Q9D0R4|DDX56_MOUSE Probable ATP-dependent RNA helicase DDX56 OS=Mus musculus GN=Ddx56 PE=2 SV=1	Q9D0R4	2	1.13755	1.52276	+
>sp|Q149T7|PPM1J_MOUSE Protein phosphatase 1J OS=Mus musculus GN=Ppm1j PE=1 SV=1	Q149T7	2	1.13716	2.80505	+
>sp|Q9JKW0|AR6P1_MOUSE ADP-ribosylation factor-like protein 6-interacting protein 1 OS=Mus musculus GN=Arl6ip1 PE=2 SV=1	Q9JKW0	1	1.1309	2.3122	+
>sp|P12382|PFKAL_MOUSE ATP-dependent 6-phosphofructokinase, liver type OS=Mus musculus GN=Pfkl PE=1 SV=4	P12382	9	1.12939	4.74558	+
>sp|O70435|PSA3_MOUSE Proteasome subunit alpha type-3 OS=Mus musculus GN=Psma3 PE=1 SV=3	O70435	3	1.1251	2.33446	+
>sp|Q8VEB4|PAG15_MOUSE Group XV phospholipase A2 OS=Mus musculus GN=Pla2g15 PE=1 SV=1	Q8VEB4	5	1.12124	2.41349	+
>sp|Q8JZQ9|EIF3B_MOUSE Eukaryotic translation initiation factor 3 subunit B OS=Mus musculus GN=Eif3b PE=1 SV=1	Q8JZQ9	17	1.11661	6.87027	+
>sp|Q9D0M1|KPRA_MOUSE Phosphoribosyl pyrophosphate synthase-associated protein 1 OS=Mus musculus GN=Prpsap1 PE=1 SV=1	Q9D0M1	3	1.11223	2.68711	+
>sp|P97384|ANX11_MOUSE Annexin A11 OS=Mus musculus GN=Anxa11 PE=1 SV=2	P97384	13	1.10788	2.44606	+
>sp|Q99JH8|ERD21_MOUSE ER lumen protein-retaining receptor 1 OS=Mus musculus GN=Kdelr1 PE=2 SV=1;>sp|Q9CQM2|ERD22_MOUSE ER lumen protein-retaining receptor 2 OS=Mus musculus GN=Kdelr2 PE=2 SV=1	Q99JH8	2	1.10617	2.87321	+
>sp|Q8BHY2|NOC4L_MOUSE Nucleolar complex protein 4 homolog OS=Mus musculus GN=Noc4l PE=2 SV=1	Q8BHY2	3	1.10234	2.63288	+
>sp|Q9JKC8|AP3M1_MOUSE AP-3 complex subunit mu-1 OS=Mus musculus GN=Ap3m1 PE=1 SV=1	Q9JKC8	9	1.1013	4.69919	+
>sp|Q3UM45|PP1R7_MOUSE Protein phosphatase 1 regulatory subunit 7 OS=Mus musculus GN=Ppp1r7 PE=1 SV=2	Q3UM45	4	1.10063	2.12021	+
>sp|Q8K2I4|MANBA_MOUSE Beta-mannosidase OS=Mus musculus GN=Manba PE=2 SV=1	Q8K2I4	23	1.09267	2.86414	+
>sp|Q9D771|TM206_MOUSE Transmembrane protein 206 OS=Mus musculus GN=Tmem206 PE=1 SV=1	Q9D771	10	1.0906	1.73138	+
>sp|Q6PIU9|YJ005_MOUSE Uncharacterized protein FLJ45252 homolog OS=Mus musculus PE=1 SV=2	Q6PIU9	11	1.08824	2.09307	+
>sp|Q9QZD9|EIF3I_MOUSE Eukaryotic translation initiation factor 3 subunit I OS=Mus musculus GN=Eif3i PE=1 SV=1	Q9QZD9	12	1.08802	6.53999	+
>sp|Q9DCR2|AP3S1_MOUSE AP-3 complex subunit sigma-1 OS=Mus musculus GN=Ap3s1 PE=1 SV=2	Q9DCR2	5	1.0863	2.76132	+
>sp|Q8K124|PKHO2_MOUSE Pleckstrin homology domain-containing family O member 2 OS=Mus musculus GN=Plekho2 PE=1 SV=1	Q8K124	11	1.08621	3.35175	+
>sp|Q9DBR1|XRN2_MOUSE 5-3 exoribonuclease 2 OS=Mus musculus GN=Xrn2 PE=1 SV=1;>sp|Q9DBR1-2|XRN2_MOUSE Isoform 2 of 5-3 exoribonuclease 2 OS=Mus musculus GN=Xrn2	Q9DBR1	34	1.08604	2.44761	+
>sp|Q62172|RBP1_MOUSE RalA-binding protein 1 OS=Mus musculus GN=Ralbp1 PE=1 SV=4	Q62172	2	1.08567	1.81053	+
>sp|Q9Z1D1|EIF3G_MOUSE Eukaryotic translation initiation factor 3 subunit G OS=Mus musculus GN=Eif3g PE=1 SV=2	Q9Z1D1	7	1.07946	3.11219	+
>sp|Q8R010|AIMP2_MOUSE Aminoacyl tRNA synthase complex-interacting multifunctional protein 2 OS=Mus musculus GN=Aimp2 PE=1 SV=2	Q8R010	4	1.07833	3.47016	+
>sp|Q8BLR2|CPNE4_MOUSE Copine-4 OS=Mus musculus GN=Cpne4 PE=1 SV=1	Q8BLR2	1	1.07719	1.46234	+
>sp|P63028|TCTP_MOUSE Translationally-controlled tumor protein OS=Mus musculus GN=Tpt1 PE=1 SV=1	P63028	3	1.07717	2.24793	+
>sp|Q99L47|F10A1_MOUSE Hsc70-interacting protein OS=Mus musculus GN=St13 PE=1 SV=1	Q99L47	7	1.07509	4.29083	+
>sp|Q8R242|DIAC_MOUSE Di-N-acetylchitobiase OS=Mus musculus GN=Ctbs PE=2 SV=2;>sp|Q8R242-2|DIAC_MOUSE Isoform 2 of Di-N-acetylchitobiase OS=Mus musculus GN=Ctbs	Q8R242	9	1.07204	3.15739	+
>sp|P62960|YBOX1_MOUSE Nuclease-sensitive element-binding protein 1 OS=Mus musculus GN=Ybx1 PE=1 SV=3	P62960	12	1.07203	4.31913	+
>sp|Q6P1F6|2ABA_MOUSE Serine/threonine-protein phosphatase 2A 55 kDa regulatory subunit B alpha isoform OS=Mus musculus GN=Ppp2r2a PE=1 SV=1	Q6P1F6	6	1.07102	3.80473	+
>sp|P59325|IF5_MOUSE Eukaryotic translation initiation factor 5 OS=Mus musculus GN=Eif5 PE=1 SV=1	P59325	4	1.06815	3.00242	+
>sp|Q60692|PSB6_MOUSE Proteasome subunit beta type-6 OS=Mus musculus GN=Psmb6 PE=1 SV=3	Q60692	2	1.06646	2.66809	+
>sp|Q91YP3|DEOC_MOUSE Deoxyribose-phosphate aldolase OS=Mus musculus GN=Dera PE=2 SV=1	Q91YP3	4	1.06517	1.70576	+
>sp|Q91XB7|YIF1A_MOUSE Protein YIF1A OS=Mus musculus GN=Yif1a PE=2 SV=1	Q91XB7	2	1.06473	2.6388	+
>sp|Q9DCL9|PUR6_MOUSE Multifunctional protein ADE2 OS=Mus musculus GN=Paics PE=1 SV=4	Q9DCL9	11	1.0645	2.68917	+
>sp|Q9JHR7|IDE_MOUSE Insulin-degrading enzyme OS=Mus musculus GN=Ide PE=1 SV=1	Q9JHR7	7	1.06308	1.83297	+
>sp|Q9CQU1|MFAP1_MOUSE Microfibrillar-associated protein 1 OS=Mus musculus GN=Mfap1 PE=1 SV=1	Q9CQU1	4	1.05498	2.27184	+
>sp|Q9R1P1|PSB3_MOUSE Proteasome subunit beta type-3 OS=Mus musculus GN=Psmb3 PE=1 SV=1	Q9R1P1	3	1.05461	3.48208	+
>sp|Q8BG32|PSD11_MOUSE 26S proteasome non-ATPase regulatory subunit 11 OS=Mus musculus GN=Psmd11 PE=1 SV=3	Q8BG32	13	1.05365	1.40545	+
>sp|Q8BR63|F177A_MOUSE Protein FAM177A1 OS=Mus musculus GN=Fam177a1 PE=2 SV=1	Q8BR63	8	1.05351	3.88922	+
>sp|O54824|IL16_MOUSE Pro-interleukin-16 OS=Mus musculus GN=Il16 PE=1 SV=3;>sp|O54824-2|IL16_MOUSE Isoform 2 of Pro-interleukin-16 OS=Mus musculus GN=Il16	O54824	5	1.05244	2.25757	+
>sp|Q9CYG7|TOM34_MOUSE Mitochondrial import receptor subunit TOM34 OS=Mus musculus GN=Tomm34 PE=2 SV=1;>sp|Q9CYG7-2|TOM34_MOUSE Isoform 2 of Mitochondrial import receptor subunit TOM34 OS=Mus musculus GN=Tomm34	Q9CYG7	11	1.04946	4.6631	+
>sp|P61290|PSME3_MOUSE Proteasome activator complex subunit 3 OS=Mus musculus GN=Psme3 PE=1 SV=1	P61290	5	1.0445	3.17063	+
>sp|P63276|RS17_MOUSE 40S ribosomal protein S17 OS=Mus musculus GN=Rps17 PE=1 SV=2	P63276	7	1.04352	4.60799	+
>sp|Q925I4|TS1R2_MOUSE Taste receptor type 1 member 2 OS=Mus musculus GN=Tas1r2 PE=2 SV=1	Q925I4	1	1.04271	1.39187	+
>sp|Q6PDL0|DC1L2_MOUSE Cytoplasmic dynein 1 light intermediate chain 2 OS=Mus musculus GN=Dync1li2 PE=1 SV=2	Q6PDL0	7	1.04196	2.26488	+
>sp|Q8C522|ENDD1_MOUSE Endonuclease domain-containing 1 protein OS=Mus musculus GN=Endod1 PE=1 SV=2	Q8C522	5	1.03822	2.42306	+
>sp|Q8CAY6|THIC_MOUSE Acetyl-CoA acetyltransferase, cytosolic OS=Mus musculus GN=Acat2 PE=1 SV=2	Q8CAY6	2	1.03661	1.9795	+
>sp|Q9Z1T1|AP3B1_MOUSE AP-3 complex subunit beta-1 OS=Mus musculus GN=Ap3b1 PE=1 SV=2	Q9Z1T1	29	1.03458	3.94681	+
>sp|P08508|FCGR3_MOUSE Low affinity immunoglobulin gamma Fc region receptor III OS=Mus musculus GN=Fcgr3 PE=1 SV=1	P08508	2	1.03309	5.37593	+
>sp|Q8C3J5|DOCK2_MOUSE Dedicator of cytokinesis protein 2 OS=Mus musculus GN=Dock2 PE=1 SV=3	Q8C3J5	40	1.03275	4.53693	+
>sp|Q922J3|CLIP1_MOUSE CAP-Gly domain-containing linker protein 1 OS=Mus musculus GN=Clip1 PE=1 SV=1;>sp|Q922J3-2|CLIP1_MOUSE Isoform 2 of CAP-Gly domain-containing linker protein 1 OS=Mus musculus GN=Clip1	Q922J3	11	1.03225	1.82047	+
>sp|Q9JLJ0|LITAF_MOUSE Lipopolysaccharide-induced tumor necrosis factor-alpha factor homolog OS=Mus musculus GN=Litaf PE=1 SV=1	Q9JLJ0	2	1.03062	2.98254	+
>sp|P97814|PPIP1_MOUSE Proline-serine-threonine phosphatase-interacting protein 1 OS=Mus musculus GN=Pstpip1 PE=1 SV=1	P97814	10	1.03035	3.26196	+
>sp|P62196|PRS8_MOUSE 26S protease regulatory subunit 8 OS=Mus musculus GN=Psmc5 PE=1 SV=1	P62196	15	1.0303	3.9652	+
>sp|Q9Z1X2|PTSS2_MOUSE Phosphatidylserine synthase 2 OS=Mus musculus GN=Ptdss2 PE=2 SV=2;>sp|Q9Z1X2-2|PTSS2_MOUSE Isoform 2 of Phosphatidylserine synthase 2 OS=Mus musculus GN=Ptdss2	Q9Z1X2	3	1.02871	3.46554	+
>sp|Q8C3X8|LMF2_MOUSE Lipase maturation factor 2 OS=Mus musculus GN=Lmf2 PE=2 SV=1	Q8C3X8	6	1.02637	2.32531	+
>sp|Q9R0N0|GALK1_MOUSE Galactokinase OS=Mus musculus GN=Galk1 PE=2 SV=2	Q9R0N0	6	1.01657	2.77798	+
>sp|Q8BJW6|EIF2A_MOUSE Eukaryotic translation initiation factor 2A OS=Mus musculus GN=Eif2a PE=2 SV=2;>sp|Q8BJW6-2|EIF2A_MOUSE Isoform 2 of Eukaryotic translation initiation factor 2A OS=Mus musculus GN=Eif2a	Q8BJW6	7	1.00973	2.4999	+
>sp|Q3UDK1|TRAD1_MOUSE TRAF-type zinc finger domain-containing protein 1 OS=Mus musculus GN=Trafd1 PE=1 SV=1;>sp|Q3UDK1-2|TRAD1_MOUSE Isoform 2 of TRAF-type zinc finger domain-containing protein 1 OS=Mus musculus GN=Trafd1	Q3UDK1	14	1.00904	2.4814	+
>sp|Q9JHU9|INO1_MOUSE Inositol-3-phosphate synthase 1 OS=Mus musculus GN=Isyna1 PE=2 SV=1	Q9JHU9	6	1.00573	1.6918	+
>sp|P00493|HPRT_MOUSE Hypoxanthine-guanine phosphoribosyltransferase OS=Mus musculus GN=Hprt1 PE=1 SV=3	P00493	8	1.005	3.97915	+
>sp|Q99P72|RTN4_MOUSE Reticulon-4 OS=Mus musculus GN=Rtn4 PE=1 SV=2;>sp|Q99P72-3|RTN4_MOUSE Isoform 2 of Reticulon-4 OS=Mus musculus GN=Rtn4	Q99P72	28	1.00315	3.12629	+
>sp|Q8VI93|OAS3_MOUSE 2-5-oligoadenylate synthase 3 OS=Mus musculus GN=Oas3 PE=2 SV=1	Q8VI93	18	1.00098	4.3107	+
>sp|O08810|U5S1_MOUSE 116 kDa U5 small nuclear ribonucleoprotein component OS=Mus musculus GN=Eftud2 PE=2 SV=1	O08810	12	1.00057	2.47847	+
>sp|Q6RT24|CENPE_MOUSE Centromere-associated protein E OS=Mus musculus GN=Cenpe PE=1 SV=1	Q6RT24	9	-5.08415	2.18636	+
>sp|O35942|NEK2_MOUSE Serine/threonine-protein kinase Nek2 OS=Mus musculus GN=Nek2 PE=1 SV=2	O35942	1	-3.79899	2.1028	+
>sp|Q61286-2|HTF4_MOUSE Isoform ALF1A of Transcription factor 12 OS=Mus musculus GN=Tcf12;>sp|Q61286|HTF4_MOUSE Transcription factor 12 OS=Mus musculus GN=Tcf12 PE=1 SV=2	Q61286-2	6	-3.50108	2.43313	+
>sp|Q3UPP8|CEP63_MOUSE Centrosomal protein of 63 kDa OS=Mus musculus GN=Cep63 PE=2 SV=2;>sp|Q3UPP8-2|CEP63_MOUSE Isoform 2 of Centrosomal protein of 63 kDa OS=Mus musculus GN=Cep63	Q3UPP8	4	-3.47048	3.79415	+
>sp|Q62383|SPT6H_MOUSE Transcription elongation factor SPT6 OS=Mus musculus GN=Supt6h PE=1 SV=2	Q62383	9	-3.19015	1.8762	+
>sp|Q8K3H5|MYO3A_MOUSE Myosin-IIIa OS=Mus musculus GN=Myo3a PE=2 SV=1	Q8K3H5	3	-3.18403	2.35483	+
>sp|Q9JIX0|ENY2_MOUSE Transcription and mRNA export factor ENY2 OS=Mus musculus GN=Eny2 PE=2 SV=1	Q9JIX0	3	-3.18283	2.63092	+
>sp|Q9D7G4|EURL_MOUSE Protein EURL homolog OS=Mus musculus GN=Eurl PE=2 SV=1	Q9D7G4	4	-2.93715	4.4243	+
>sp|Q99M07|COA5_MOUSE Cytochrome c oxidase assembly factor 5 OS=Mus musculus GN=Coa5 PE=2 SV=1	Q99M07	2	-2.89873	1.33918	+
>sp|Q8BJM3|R3HCL_MOUSE Coiled-coil domain-containing protein R3HCC1L OS=Mus musculus GN=R3hcc1l PE=2 SV=1	Q8BJM3	8	-2.72833	1.31178	+
>sp|Q5SW19|CLU_MOUSE Clustered mitochondria protein homolog OS=Mus musculus GN=Cluh PE=2 SV=2;>sp|Q5SW19-3|CLU_MOUSE Isoform 3 of Clustered mitochondria protein homolog OS=Mus musculus GN=Cluh	Q5SW19	3	-2.4727	1.93792	+
>sp|Q6P539|F222B_MOUSE Protein FAM222B OS=Mus musculus GN=Fam222b PE=2 SV=2	Q6P539	6	-2.35634	4.7136	+
>sp|Q68G58|APEX2_MOUSE DNA-(apurinic or apyrimidinic site) lyase 2 OS=Mus musculus GN=Apex2 PE=1 SV=1;>sp|Q68G58-2|APEX2_MOUSE Isoform 2 of DNA-(apurinic or apyrimidinic site) lyase 2 OS=Mus musculus GN=Apex2;>sp|Q68G58-3|APEX2_MOUSE Isoform 3 of DNA-(apur	Q68G58	4	-2.33661	2.04301	+
>sp|Q99LM9|TADA1_MOUSE Transcriptional adapter 1 OS=Mus musculus GN=Tada1 PE=2 SV=1	Q99LM9	4	-2.3256	3.61686	+
>sp|Q8K2H1|PPHLN_MOUSE Periphilin-1 OS=Mus musculus GN=Pphln1 PE=1 SV=1;>sp|Q8K2H1-2|PPHLN_MOUSE Isoform 2 of Periphilin-1 OS=Mus musculus GN=Pphln1	Q8K2H1	2	-2.32474	1.43534	+
>sp|Q8K2I2|CCHCR_MOUSE Coiled-coil alpha-helical rod protein 1 OS=Mus musculus GN=Cchcr1 PE=2 SV=3	Q8K2I2	5	-2.30644	5.14523	+
>sp|E1U8D0|SOGA1_MOUSE Protein SOGA1 OS=Mus musculus GN=Soga1 PE=1 SV=3	E1U8D0	7	-2.29012	2.73097	+
>sp|P60898|RPB9_MOUSE DNA-directed RNA polymerase II subunit RPB9 OS=Mus musculus GN=Polr2i PE=2 SV=1	P60898	3	-2.27838	1.73863	+
>sp|Q9EPK6|SIL1_MOUSE Nucleotide exchange factor SIL1 OS=Mus musculus GN=Sil1 PE=1 SV=2	Q9EPK6	3	-2.2675	2.33414	+
>sp|Q9WU42|NCOR2_MOUSE Nuclear receptor corepressor 2 OS=Mus musculus GN=Ncor2 PE=1 SV=3;>sp|Q9WU42-2|NCOR2_MOUSE Isoform Beta of Nuclear receptor corepressor 2 OS=Mus musculus GN=Ncor2	Q9WU42	17	-2.25826	2.9887	+
>sp|Q3TBW2|RM10_MOUSE 39S ribosomal protein L10, mitochondrial OS=Mus musculus GN=Mrpl10 PE=2 SV=2	Q3TBW2	2	-2.25241	1.92404	+
>sp|Q99K90|TAB2_MOUSE TGF-beta-activated kinase 1 and MAP3K7-binding protein 2 OS=Mus musculus GN=Tab2 PE=1 SV=1	Q99K90	12	-2.25059	3.9003	+
>sp|Q9D1H6|NDUF4_MOUSE NADH dehydrogenase [ubiquinone] 1 alpha subcomplex assembly factor 4 OS=Mus musculus GN=Ndufaf4 PE=2 SV=1	Q9D1H6	4	-2.17241	2.97398	+
>sp|Q80V24|VGLL4_MOUSE Transcription cofactor vestigial-like protein 4 OS=Mus musculus GN=Vgll4 PE=1 SV=1	Q80V24	9	-2.14823	2.67153	+
>sp|Q8K3D3-2|SWI5_MOUSE Isoform 2 of DNA repair protein SWI5 homolog OS=Mus musculus GN=Swi5;>sp|Q8K3D3|SWI5_MOUSE DNA repair protein SWI5 homolog OS=Mus musculus GN=Swi5 PE=1 SV=1	Q8K3D3-2	7	-2.1465	3.03008	+
>sp|Q9CWV1|MCM8_MOUSE DNA helicase MCM8 OS=Mus musculus GN=Mcm8 PE=1 SV=3;>sp|Q9CWV1-2|MCM8_MOUSE Isoform 2 of DNA helicase MCM8 OS=Mus musculus GN=Mcm8	Q9CWV1	9	-2.13882	3.20253	+
>sp|Q9JJ66|CDC20_MOUSE Cell division cycle protein 20 homolog OS=Mus musculus GN=Cdc20 PE=1 SV=2	Q9JJ66	11	-2.11398	3.11817	+
>sp|Q9CQY6|UQCC2_MOUSE Ubiquinol-cytochrome-c reductase complex assembly factor 2 OS=Mus musculus GN=Uqcc2 PE=1 SV=1	Q9CQY6	4	-2.09306	4.09717	+
>sp|P70270|RAD54_MOUSE DNA repair and recombination protein RAD54-like OS=Mus musculus GN=Rad54l PE=1 SV=2	P70270	8	-2.09275	2.88361	+
>sp|Q8K4R9|DLGP5_MOUSE Disks large-associated protein 5 OS=Mus musculus GN=Dlgap5 PE=1 SV=2;>sp|Q8K4R9-3|DLGP5_MOUSE Isoform 3 of Disks large-associated protein 5 OS=Mus musculus GN=Dlgap5;>sp|Q8K4R9-2|DLGP5_MOUSE Isoform 2 of Disks large-associated protei	Q8K4R9	5	-2.08983	2.69157	+
>sp|Q8CHI8|EP400_MOUSE E1A-binding protein p400 OS=Mus musculus GN=Ep400 PE=1 SV=3;>sp|Q8CHI8-5|EP400_MOUSE Isoform 5 of E1A-binding protein p400 OS=Mus musculus GN=Ep400;>sp|Q8CHI8-3|EP400_MOUSE Isoform 3 of E1A-binding protein p400 OS=Mus musculus GN=Ep4	Q8CHI8	6	-2.07957	1.65727	+
>sp|P51175|PPOX_MOUSE Protoporphyrinogen oxidase OS=Mus musculus GN=Ppox PE=1 SV=1	P51175	7	-2.07715	2.07258	+
>sp|P97858|S35B1_MOUSE Solute carrier family 35 member B1 OS=Mus musculus GN=Slc35b1 PE=2 SV=1;>sp|P97858-2|S35B1_MOUSE Isoform 2 of Solute carrier family 35 member B1 OS=Mus musculus GN=Slc35b1	P97858	2	-2.05388	2.6223	+
>sp|P97329|KI20A_MOUSE Kinesin-like protein KIF20A OS=Mus musculus GN=Kif20a PE=2 SV=1	P97329	13	-2.03558	8.33186	+
>sp|Q99J62|RFC4_MOUSE Replication factor C subunit 4 OS=Mus musculus GN=Rfc4 PE=1 SV=1	Q99J62	10	-2.0154	4.07037	+
>sp|Q75N73|S39AE_MOUSE Zinc transporter ZIP14 OS=Mus musculus GN=Slc39a14 PE=1 SV=1	Q75N73	5	-1.99301	2.03366	+
>sp|Q3TXT3|SOSSC_MOUSE SOSS complex subunit C OS=Mus musculus GN=Inip PE=2 SV=1	Q3TXT3	5	-1.99167	3.0457	+
>sp|O54926|SIVA_MOUSE Apoptosis regulatory protein Siva OS=Mus musculus GN=Siva1 PE=1 SV=1	O54926	5	-1.984	2.83053	+
>sp|Q8R1G6|PDLI2_MOUSE PDZ and LIM domain protein 2 OS=Mus musculus GN=Pdlim2 PE=1 SV=1	Q8R1G6	10	-1.98383	4.49306	+
>sp|Q924H2|MED15_MOUSE Mediator of RNA polymerase II transcription subunit 15 OS=Mus musculus GN=Med15 PE=2 SV=2	Q924H2	13	-1.97544	4.0997	+
>sp|Q5NBU8|XAF1_MOUSE XIAP-associated factor 1 OS=Mus musculus GN=Xaf1 PE=2 SV=3	Q5NBU8	3	-1.97211	2.33079	+
>sp|Q8BWM0|PGES2_MOUSE Prostaglandin E synthase 2 OS=Mus musculus GN=Ptges2 PE=1 SV=3	Q8BWM0	7	-1.96391	2.6861	+
>sp|Q9D6K8|FUND2_MOUSE FUN14 domain-containing protein 2 OS=Mus musculus GN=Fundc2 PE=2 SV=1	Q9D6K8	3	-1.94642	2.28626	+
>sp|A3KGV1-4|ODFP2_MOUSE Isoform 4 of Outer dense fiber protein 2 OS=Mus musculus GN=Odf2;>sp|A3KGV1|ODFP2_MOUSE Outer dense fiber protein 2 OS=Mus musculus GN=Odf2 PE=1 SV=1;>sp|A3KGV1-2|ODFP2_MOUSE Isoform 2 of Outer dense fiber protein 2 OS=Mus musculus	A3KGV1-4	10	-1.93582	3.18878	+
>sp|Q8QZY9|SF3B4_MOUSE Splicing factor 3B subunit 4 OS=Mus musculus GN=Sf3b4 PE=2 SV=1	Q8QZY9	6	-1.92531	3.99843	+
>sp|Q9Z0V8|TI17A_MOUSE Mitochondrial import inner membrane translocase subunit Tim17-A OS=Mus musculus GN=Timm17a PE=2 SV=1	Q9Z0V8	2	-1.91308	3.80153	+
>sp|Q8K2L8|TPC12_MOUSE Trafficking protein particle complex subunit 12 OS=Mus musculus GN=Trappc12 PE=1 SV=2	Q8K2L8	4	-1.91283	2.3523	+
>sp|Q99K95|RTF2_MOUSE Protein RTF2 homolog OS=Mus musculus GN=Rtfdc1 PE=2 SV=1	Q99K95	8	-1.91218	4.27717	+
>sp|P63087-2|PP1G_MOUSE Isoform Gamma-2 of Serine/threonine-protein phosphatase PP1-gamma catalytic subunit OS=Mus musculus GN=Ppp1cc;>sp|P63087|PP1G_MOUSE Serine/threonine-protein phosphatase PP1-gamma catalytic subunit OS=Mus musculus GN=Ppp1cc PE=1 SV=1	P63087-2	6	-1.90301	2.66681	+
>sp|Q922V4|PLRG1_MOUSE Pleiotropic regulator 1 OS=Mus musculus GN=Plrg1 PE=2 SV=1	Q922V4	6	-1.89449	2.79314	+
>sp|P97477|AURKA_MOUSE Aurora kinase A OS=Mus musculus GN=Aurka PE=1 SV=1;>sp|P97477-2|AURKA_MOUSE Isoform 2 of Aurora kinase A OS=Mus musculus GN=Aurka	P97477	8	-1.88411	2.22434	+
>sp|Q99KD5|UN45A_MOUSE Protein unc-45 homolog A OS=Mus musculus GN=Unc45a PE=1 SV=2	Q99KD5	5	-1.87874	2.6845	+
>sp|Q3UIU2|NDUB6_MOUSE NADH dehydrogenase [ubiquinone] 1 beta subcomplex subunit 6 OS=Mus musculus GN=Ndufb6 PE=1 SV=3	Q3UIU2	2	-1.87802	2.57116	+
>sp|Q9DB34|CHM2A_MOUSE Charged multivesicular body protein 2a OS=Mus musculus GN=Chmp2a PE=1 SV=1	Q9DB34	4	-1.87376	2.73412	+
>sp|Q64511|TOP2B_MOUSE DNA topoisomerase 2-beta OS=Mus musculus GN=Top2b PE=1 SV=2	Q64511	7	-1.87176	2.04805	+
>sp|Q6NVG1|LPCT4_MOUSE Lysophospholipid acyltransferase LPCAT4 OS=Mus musculus GN=Lpcat4 PE=1 SV=1	Q6NVG1	2	-1.87117	1.96618	+
>sp|O70126|AURKB_MOUSE Aurora kinase B OS=Mus musculus GN=Aurkb PE=1 SV=2	O70126	6	-1.86429	2.6126	+
>sp|Q9R1K5|FZR_MOUSE Fizzy-related protein homolog OS=Mus musculus GN=Fzr1 PE=1 SV=1	Q9R1K5	2	-1.8607	5.55093	+
>sp|Q80U72|SCRIB_MOUSE Protein scribble homolog OS=Mus musculus GN=Scrib PE=1 SV=2;>sp|Q80U72-3|SCRIB_MOUSE Isoform 3 of Protein scribble homolog OS=Mus musculus GN=Scrib;>sp|Q80U72-2|SCRIB_MOUSE Isoform 2 of Protein scribble homolog OS=Mus musculus GN=Scr	Q80U72	27	-1.85326	3.62731	+
>sp|Q9D7J4|COX20_MOUSE Cytochrome c oxidase protein 20 homolog OS=Mus musculus GN=Cox20 PE=2 SV=1	Q9D7J4	2	-1.8493	5.10642	+
>sp|P35969|VGFR1_MOUSE Vascular endothelial growth factor receptor 1 OS=Mus musculus GN=Flt1 PE=1 SV=1	P35969	6	-1.8409	3.96491	+
>sp|P62077|TIM8B_MOUSE Mitochondrial import inner membrane translocase subunit Tim8 B OS=Mus musculus GN=Timm8b PE=3 SV=1	P62077	3	-1.83371	1.43124	+
>sp|P08775|RPB1_MOUSE DNA-directed RNA polymerase II subunit RPB1 OS=Mus musculus GN=Polr2a PE=1 SV=3	P08775	18	-1.82802	3.98879	+
>sp|Q922Z0|OXDD_MOUSE D-aspartate oxidase OS=Mus musculus GN=Ddo PE=2 SV=1	Q922Z0	2	-1.82088	1.43472	+
>sp|Q8K0Z7|TACO1_MOUSE Translational activator of cytochrome c oxidase 1 OS=Mus musculus GN=Taco1 PE=1 SV=1	Q8K0Z7	8	-1.80885	4.07389	+
>sp|Q9QXP4|DONS_MOUSE Protein downstream neighbor of Son OS=Mus musculus GN=Donson PE=2 SV=2	Q9QXP4	12	-1.79438	2.01738	+
>sp|Q61142|SPIN1_MOUSE Spindlin-1 OS=Mus musculus GN=Spin1 PE=1 SV=2;>sp|Q61142-2|SPIN1_MOUSE Isoform 2 of Spindlin-1 OS=Mus musculus GN=Spin1	Q61142	4	-1.79324	2.46209	+
>sp|Q78YZ6-3|SCOC_MOUSE Isoform 3 of Short coiled-coil protein OS=Mus musculus GN=Scoc;>sp|Q78YZ6-2|SCOC_MOUSE Isoform 2 of Short coiled-coil protein OS=Mus musculus GN=Scoc;>sp|Q78YZ6|SCOC_MOUSE Short coiled-coil protein OS=Mus musculus GN=Scoc PE=2 SV=1	Q78YZ6-3	1	-1.79191	1.4239	+
>sp|A2AI08|TPRN_MOUSE Taperin OS=Mus musculus GN=Tprn PE=1 SV=1	A2AI08	6	-1.78668	2.80234	+
>sp|Q6P0X2-2|ZN511_MOUSE Isoform 2 of Zinc finger protein 511 OS=Mus musculus GN=Znf511;>sp|Q6P0X2|ZN511_MOUSE Zinc finger protein 511 OS=Mus musculus GN=Znf511 PE=2 SV=2	Q6P0X2-2	5	-1.76935	2.68641	+
>sp|Q9D9Z5|DDA1_MOUSE DET1- and DDB1-associated protein 1 OS=Mus musculus GN=Dda1 PE=2 SV=1	Q9D9Z5	2	-1.76363	2.29763	+
>sp|Q8C0C7|SYFA_MOUSE Phenylalanine--tRNA ligase alpha subunit OS=Mus musculus GN=Farsa PE=2 SV=1	Q8C0C7	5	-1.73455	1.42615	+
>sp|Q8CD10|MICU2_MOUSE Calcium uptake protein 2, mitochondrial OS=Mus musculus GN=Micu2 PE=1 SV=2	Q8CD10	4	-1.73069	1.54002	+
>sp|Q9CSU0|RPR1B_MOUSE Regulation of nuclear pre-mRNA domain-containing protein 1B OS=Mus musculus GN=Rprd1b PE=1 SV=2;>sp|Q9CSU0-2|RPR1B_MOUSE Isoform 2 of Regulation of nuclear pre-mRNA domain-containing protein 1B OS=Mus musculus GN=Rprd1b;>sp|Q9CSU0-3|	Q9CSU0	12	-1.72828	3.82375	+
>sp|Q7TSG3|FBX5_MOUSE F-box only protein 5 OS=Mus musculus GN=Fbxo5 PE=2 SV=1	Q7TSG3	4	-1.71871	3.64279	+
>sp|O35386|PAHX_MOUSE Phytanoyl-CoA dioxygenase, peroxisomal OS=Mus musculus GN=Phyh PE=1 SV=1	O35386	4	-1.71843	2.45426	+
>sp|Q91VT1|NSE2_MOUSE E3 SUMO-protein ligase NSE2 OS=Mus musculus GN=Nsmce2 PE=2 SV=1;>sp|Q91VT1-2|NSE2_MOUSE Isoform 2 of E3 SUMO-protein ligase NSE2 OS=Mus musculus GN=Nsmce2	Q91VT1	4	-1.70593	1.66353	+
>sp|B1AT66|MOT7_MOUSE Monocarboxylate transporter 7 OS=Mus musculus GN=Slc16a6 PE=1 SV=1;>sp|B1AT66-2|MOT7_MOUSE Isoform 2 of Monocarboxylate transporter 7 OS=Mus musculus GN=Slc16a6	B1AT66	4	-1.70263	2.67324	+
>sp|Q61735-2|CD47_MOUSE Isoform 2 of Leukocyte surface antigen CD47 OS=Mus musculus GN=Cd47;>sp|Q61735|CD47_MOUSE Leukocyte surface antigen CD47 OS=Mus musculus GN=Cd47 PE=1 SV=2	Q61735-2	7	-1.68995	1.78265	+
>sp|A6H611|MIPEP_MOUSE Mitochondrial intermediate peptidase OS=Mus musculus GN=Mipep PE=2 SV=1	A6H611	5	-1.68497	3.17025	+
>sp|Q99LC3|NDUAA_MOUSE NADH dehydrogenase [ubiquinone] 1 alpha subcomplex subunit 10, mitochondrial OS=Mus musculus GN=Ndufa10 PE=1 SV=1	Q99LC3	19	-1.68354	3.11416	+
>sp|O09130|NF2IP_MOUSE NFATC2-interacting protein OS=Mus musculus GN=Nfatc2ip PE=1 SV=1	O09130	9	-1.6725	3.71052	+
>sp|Q3TAS6-2|EMC10_MOUSE Isoform 2 of ER membrane protein complex subunit 10 OS=Mus musculus GN=Emc10;>sp|Q3TAS6|EMC10_MOUSE ER membrane protein complex subunit 10 OS=Mus musculus GN=Emc10 PE=2 SV=2	Q3TAS6-2	3	-1.66702	1.88807	+
>sp|Q8BPY9|FIGL1_MOUSE Fidgetin-like protein 1 OS=Mus musculus GN=Fignl1 PE=2 SV=1	Q8BPY9	3	-1.66006	3.32717	+
>sp|Q9CWT6|DDX28_MOUSE Probable ATP-dependent RNA helicase DDX28 OS=Mus musculus GN=Ddx28 PE=2 SV=2	Q9CWT6	5	-1.64863	1.96504	+
>sp|P63325|RS10_MOUSE 40S ribosomal protein S10 OS=Mus musculus GN=Rps10 PE=1 SV=1	P63325	3	-1.64507	3.30588	+
>sp|Q99M01|SYFM_MOUSE Phenylalanine--tRNA ligase, mitochondrial OS=Mus musculus GN=Fars2 PE=2 SV=1	Q99M01	3	-1.64444	1.51225	+
>sp|Q8JZN7|MIRO2_MOUSE Mitochondrial Rho GTPase 2 OS=Mus musculus GN=Rhot2 PE=2 SV=1	Q8JZN7	4	-1.64371	2.73634	+
>sp|Q922B1|MACD1_MOUSE O-acetyl-ADP-ribose deacetylase MACROD1 OS=Mus musculus GN=Macrod1 PE=1 SV=2	Q922B1	1	-1.63917	1.32682	+
>sp|Q80YR7|CLSPN_MOUSE Claspin OS=Mus musculus GN=Clspn PE=1 SV=2	Q80YR7	7	-1.63484	2.35688	+
>sp|P35761|TTK_MOUSE Dual specificity protein kinase TTK OS=Mus musculus GN=Ttk PE=2 SV=1;>sp|P35761-2|TTK_MOUSE Isoform 2 of Dual specificity protein kinase TTK OS=Mus musculus GN=Ttk	P35761	22	-1.63214	3.9204	+
>sp|P60330|ESPL1_MOUSE Separin OS=Mus musculus GN=Espl1 PE=1 SV=1	P60330	13	-1.63022	1.88841	+
>sp|Q9CZN8|GATA_MOUSE Glutamyl-tRNA(Gln) amidotransferase subunit A, mitochondrial OS=Mus musculus GN=Qrsl1 PE=2 SV=1	Q9CZN8	6	-1.62125	2.63927	+
>sp|P11152|LIPL_MOUSE Lipoprotein lipase OS=Mus musculus GN=Lpl PE=1 SV=3	P11152	14	-1.59331	3.20963	+
>sp|O88829|SIAT9_MOUSE Lactosylceramide alpha-2,3-sialyltransferase OS=Mus musculus GN=St3gal5 PE=2 SV=2;>sp|O88829-2|SIAT9_MOUSE Isoform 2 of Lactosylceramide alpha-2,3-sialyltransferase OS=Mus musculus GN=St3gal5	O88829	4	-1.58061	6.79989	+
>sp|Q8BHS3|RBM22_MOUSE Pre-mRNA-splicing factor RBM22 OS=Mus musculus GN=Rbm22 PE=1 SV=1	Q8BHS3	5	-1.58043	3.05891	+
>sp|Q99JR1|SFXN1_MOUSE Sideroflexin-1 OS=Mus musculus GN=Sfxn1 PE=1 SV=3	Q99JR1	8	-1.57961	2.8413	+
>sp|Q6P5D8|SMHD1_MOUSE Structural maintenance of chromosomes flexible hinge domain-containing protein 1 OS=Mus musculus GN=Smchd1 PE=1 SV=2	Q6P5D8	7	-1.57703	2.02841	+
>sp|Q9CQQ7|AT5F1_MOUSE ATP synthase F(0) complex subunit B1, mitochondrial OS=Mus musculus GN=Atp5f1 PE=1 SV=1	Q9CQQ7	9	-1.573	2.53983	+
>sp|Q99P69|NUF2_MOUSE Kinetochore protein Nuf2 OS=Mus musculus GN=Nuf2 PE=2 SV=2;>sp|Q99P69-2|NUF2_MOUSE Isoform 2 of Kinetochore protein Nuf2 OS=Mus musculus GN=Nuf2	Q99P69	11	-1.56336	6.01191	+
>sp|Q8BK72|RT27_MOUSE 28S ribosomal protein S27, mitochondrial OS=Mus musculus GN=Mrps27 PE=2 SV=2	Q8BK72	11	-1.55747	1.94708	+
>sp|Q9D6T0|NOSIP_MOUSE Nitric oxide synthase-interacting protein OS=Mus musculus GN=Nosip PE=2 SV=1;>sp|Q9D6T0-2|NOSIP_MOUSE Isoform 2 of Nitric oxide synthase-interacting protein OS=Mus musculus GN=Nosip	Q9D6T0	10	-1.5534	3.70662	+
>sp|A2APB8|TPX2_MOUSE Targeting protein for Xklp2 OS=Mus musculus GN=Tpx2 PE=1 SV=1	A2APB8	5	-1.54584	2.32811	+
>sp|Q8K396|MND1_MOUSE Meiotic nuclear division protein 1 homolog OS=Mus musculus GN=Mnd1 PE=1 SV=1	Q8K396	4	-1.54583	1.73115	+
>sp|Q8CF66|LTOR4_MOUSE Ragulator complex protein LAMTOR4 OS=Mus musculus GN=Lamtor4 PE=2 SV=2	Q8CF66	3	-1.54518	2.65268	+
>sp|Q9DCJ5|NDUA8_MOUSE NADH dehydrogenase [ubiquinone] 1 alpha subcomplex subunit 8 OS=Mus musculus GN=Ndufa8 PE=1 SV=3	Q9DCJ5	6	-1.54398	3.20876	+
>sp|Q6ZQH8|NU188_MOUSE Nucleoporin NUP188 homolog OS=Mus musculus GN=Nup188 PE=1 SV=2	Q6ZQH8	12	-1.53307	2.38188	+
>sp|Q91XC0|AJUBA_MOUSE LIM domain-containing protein ajuba OS=Mus musculus GN=Ajuba PE=1 SV=1	Q91XC0	5	-1.52666	2.34225	+
>sp|Q9CWX4|RUSD4_MOUSE RNA pseudouridylate synthase domain-containing protein 4 OS=Mus musculus GN=Rpusd4 PE=2 SV=1	Q9CWX4	4	-1.52624	2.4042	+
>sp|Q9D787|PPIL2_MOUSE Peptidyl-prolyl cis-trans isomerase-like 2 OS=Mus musculus GN=Ppil2 PE=1 SV=2	Q9D787	21	-1.52126	5.61258	+
>sp|Q3UN58-3|FAP20_MOUSE Isoform 3 of Fanconi anemia-associated protein of 20 kDa OS=Mus musculus GN=Faap20;>sp|Q3UN58-2|FAP20_MOUSE Isoform 2 of Fanconi anemia-associated protein of 20 kDa OS=Mus musculus GN=Faap20;>sp|Q3UN58|FAP20_MOUSE Fanconi anemia-as	Q3UN58-3	2	-1.51965	2.50947	+
>sp|Q9CZU4|ERAL1_MOUSE GTPase Era, mitochondrial OS=Mus musculus GN=Eral1 PE=2 SV=1	Q9CZU4	4	-1.51574	2.06101	+
>sp|Q8JZZ6|AMERL_MOUSE AMMECR1-like protein OS=Mus musculus GN=Ammecr1l PE=2 SV=1	Q8JZZ6	5	-1.51031	4.27924	+
>sp|Q80XQ8|F168B_MOUSE Myelin-associated neurite-outgrowth inhibitor OS=Mus musculus GN=Fam168b PE=1 SV=1	Q80XQ8	3	-1.50873	4.91705	+
>sp|Q8R2Y8|PTH2_MOUSE Peptidyl-tRNA hydrolase 2, mitochondrial OS=Mus musculus GN=Ptrh2 PE=2 SV=1	Q8R2Y8	7	-1.5079	2.56232	+
>sp|P52019|ERG1_MOUSE Squalene monooxygenase OS=Mus musculus GN=Sqle PE=2 SV=1	P52019	6	-1.49862	1.55287	+
>sp|Q9Z1S0|BUB1B_MOUSE Mitotic checkpoint serine/threonine-protein kinase BUB1 beta OS=Mus musculus GN=Bub1b PE=1 SV=2	Q9Z1S0	5	-1.49483	1.83201	+
>sp|Q3V300|KIF22_MOUSE Kinesin-like protein KIF22 OS=Mus musculus GN=Kif22 PE=2 SV=2	Q3V300	10	-1.4944	2.49567	+
>sp|Q8VHR5|P66B_MOUSE Transcriptional repressor p66-beta OS=Mus musculus GN=Gatad2b PE=1 SV=1;>sp|Q8VHR5-2|P66B_MOUSE Isoform 2 of Transcriptional repressor p66-beta OS=Mus musculus GN=Gatad2b	Q8VHR5	14	-1.49175	4.21923	+
>sp|O88574|SAP30_MOUSE Histone deacetylase complex subunit SAP30 OS=Mus musculus GN=Sap30 PE=1 SV=1	O88574	2	-1.48773	1.56048	+
>sp|Q8K298|ANLN_MOUSE Actin-binding protein anillin OS=Mus musculus GN=Anln PE=1 SV=2	Q8K298	44	-1.47957	5.07351	+
>sp|Q8R4Y0|FCRL1_MOUSE Fc receptor-like protein 1 OS=Mus musculus GN=Fcrl1 PE=2 SV=1;>sp|Q8R4Y0-2|FCRL1_MOUSE Isoform 2 of Fc receptor-like protein 1 OS=Mus musculus GN=Fcrl1;>sp|Q8R4Y0-3|FCRL1_MOUSE Isoform 3 of Fc receptor-like protein 1 OS=Mus musculus	Q8R4Y0	5	-1.47705	1.52639	+
>sp|Q8BMT4|NRROS_MOUSE Negative regulator of reactive oxygen species OS=Mus musculus GN=Nrros PE=1 SV=2;>sp|Q8BMT4-3|NRROS_MOUSE Isoform 3 of Negative regulator of reactive oxygen species OS=Mus musculus GN=Nrros;>sp|Q8BMT4-2|NRROS_MOUSE Isoform 2 of Negat	Q8BMT4	5	-1.46143	1.70001	+
>sp|Q9JM93|AR6P4_MOUSE ADP-ribosylation factor-like protein 6-interacting protein 4 OS=Mus musculus GN=Arl6ip4 PE=1 SV=1	Q9JM93	2	-1.46138	1.54761	+
>sp|Q91Y57|SIG12_MOUSE Sialic acid-binding Ig-like lectin 12 OS=Mus musculus GN=Siglec12 PE=1 SV=3	Q91Y57	5	-1.46061	2.12806	+
>sp|Q8VC85|LSM1_MOUSE U6 snRNA-associated Sm-like protein LSm1 OS=Mus musculus GN=Lsm1 PE=2 SV=1	Q8VC85	3	-1.45893	1.36848	+
>sp|P24860|CCNB1_MOUSE G2/mitotic-specific cyclin-B1 OS=Mus musculus GN=Ccnb1 PE=2 SV=3	P24860	7	-1.4588	4.0672	+
>sp|Q60865|CAPR1_MOUSE Caprin-1 OS=Mus musculus GN=Caprin1 PE=1 SV=2	Q60865	13	-1.45817	2.08244	+
>sp|Q05BC3|EMAL1_MOUSE Echinoderm microtubule-associated protein-like 1 OS=Mus musculus GN=Eml1 PE=1 SV=1;>sp|Q05BC3-2|EMAL1_MOUSE Isoform 2 of Echinoderm microtubule-associated protein-like 1 OS=Mus musculus GN=Eml1;>sp|Q05BC3-3|EMAL1_MOUSE Isoform 3 of E	Q05BC3	4	-1.44521	1.55274	+
>sp|Q07832|PLK1_MOUSE Serine/threonine-protein kinase PLK1 OS=Mus musculus GN=Plk1 PE=1 SV=2	Q07832	5	-1.44044	1.73926	+
>sp|Q6PCL9|PAPOG_MOUSE Poly(A) polymerase gamma OS=Mus musculus GN=Papolg PE=1 SV=1	Q6PCL9	9	-1.43448	2.5833	+
>sp|Q8CB96|RASF4_MOUSE Ras association domain-containing protein 4 OS=Mus musculus GN=Rassf4 PE=2 SV=1;>sp|Q8CB96-2|RASF4_MOUSE Isoform 2 of Ras association domain-containing protein 4 OS=Mus musculus GN=Rassf4	Q8CB96	11	-1.43428	2.23733	+
>sp|Q80TE0|RPAP1_MOUSE RNA polymerase II-associated protein 1 OS=Mus musculus GN=Rpap1 PE=1 SV=2;>sp|Q80TE0-2|RPAP1_MOUSE Isoform 2 of RNA polymerase II-associated protein 1 OS=Mus musculus GN=Rpap1	Q80TE0	8	-1.43227	1.63743	+
>sp|Q9Z2D8|MBD3_MOUSE Methyl-CpG-binding domain protein 3 OS=Mus musculus GN=Mbd3 PE=1 SV=1;>sp|Q9Z2D8-2|MBD3_MOUSE Isoform 2 of Methyl-CpG-binding domain protein 3 OS=Mus musculus GN=Mbd3	Q9Z2D8	4	-1.42943	4.14338	+
>sp|O35305|TNR11_MOUSE Tumor necrosis factor receptor superfamily member 11A OS=Mus musculus GN=Tnfrsf11a PE=1 SV=1	O35305	5	-1.42564	2.49857	+
>sp|Q8VC74|COX18_MOUSE Mitochondrial inner membrane protein COX18 OS=Mus musculus GN=Cox18 PE=2 SV=5	Q8VC74	3	-1.42343	4.60439	+
>sp|Q922S8|KIF2C_MOUSE Kinesin-like protein KIF2C OS=Mus musculus GN=Kif2c PE=1 SV=1	Q922S8	11	-1.41898	2.50887	+
>sp|E9Q414|APOB_MOUSE Apolipoprotein B-100 OS=Mus musculus GN=Apob PE=1 SV=1	E9Q414	3	-1.41651	6.54833	+
>sp|Q8K2H6|APC10_MOUSE Anaphase-promoting complex subunit 10 OS=Mus musculus GN=Anapc10 PE=1 SV=1	Q8K2H6	6	-1.41618	4.78015	+
>sp|Q99KJ5|TCF19_MOUSE Transcription factor 19-like protein OS=Mus musculus GN=Tcf19 PE=2 SV=1	Q99KJ5	6	-1.40837	3.58694	+
>sp|Q6ZQ88|KDM1A_MOUSE Lysine-specific histone demethylase 1A OS=Mus musculus GN=Kdm1a PE=1 SV=2	Q6ZQ88	6	-1.39396	1.61466	+
>sp|Q9CWX2|CIA30_MOUSE Complex I intermediate-associated protein 30, mitochondrial OS=Mus musculus GN=Ndufaf1 PE=2 SV=2	Q9CWX2	6	-1.39341	2.90231	+
>sp|Q9R1Q6|T176B_MOUSE Transmembrane protein 176B OS=Mus musculus GN=Tmem176b PE=1 SV=1	Q9R1Q6	8	-1.39276	1.84134	+
>sp|Q9CQT2|RBM7_MOUSE RNA-binding protein 7 OS=Mus musculus GN=Rbm7 PE=2 SV=1	Q9CQT2	7	-1.383	2.46705	+
>sp|Q99K43|PRC1_MOUSE Protein regulator of cytokinesis 1 OS=Mus musculus GN=Prc1 PE=2 SV=2	Q99K43	21	-1.37205	5.75477	+
>sp|Q8CCM6-2|TIM21_MOUSE Isoform 2 of Mitochondrial import inner membrane translocase subunit Tim21 OS=Mus musculus GN=Timm21	Q8CCM6-2	2	-1.37169	3.81674	+
>sp|Q9R0Q9|MPU1_MOUSE Mannose-P-dolichol utilization defect 1 protein OS=Mus musculus GN=Mpdu1 PE=2 SV=1	Q9R0Q9	2	-1.36932	1.55218	+
>sp|Q791T5|MTCH1_MOUSE Mitochondrial carrier homolog 1 OS=Mus musculus GN=Mtch1 PE=2 SV=1;>sp|Q791T5-2|MTCH1_MOUSE Isoform 2 of Mitochondrial carrier homolog 1 OS=Mus musculus GN=Mtch1	Q791T5	5	-1.36875	3.2863	+
>sp|Q8R4V5-2|OIT3_MOUSE Isoform 2 of Oncoprotein-induced transcript 3 protein OS=Mus musculus GN=Oit3;>sp|Q8R4V5|OIT3_MOUSE Oncoprotein-induced transcript 3 protein OS=Mus musculus GN=Oit3 PE=2 SV=2	Q8R4V5-2	4	-1.36765	2.4517	+
>sp|Q7TMV3|FAKD5_MOUSE FAST kinase domain-containing protein 5 OS=Mus musculus GN=Fastkd5 PE=2 SV=1	Q7TMV3	5	-1.35841	2.04382	+
>sp|Q9D818-2|SAPC2_MOUSE Isoform 2 of Suppressor APC domain-containing protein 2 OS=Mus musculus GN=Sapcd2;>sp|Q9D818|SAPC2_MOUSE Suppressor APC domain-containing protein 2 OS=Mus musculus GN=Sapcd2 PE=2 SV=1;>sp|Q9D818-3|SAPC2_MOUSE Isoform 3 of Suppresso	Q9D818-2	3	-1.35605	2.34451	+
>sp|P26323|FLI1_MOUSE Friend leukemia integration 1 transcription factor OS=Mus musculus GN=Fli1 PE=1 SV=1	P26323	9	-1.34357	2.03768	+
>sp|Q9DCZ4|APOO_MOUSE Apolipoprotein O OS=Mus musculus GN=Apoo PE=2 SV=1	Q9DCZ4	2	-1.34116	1.57982	+
>sp|P97760|RPB3_MOUSE DNA-directed RNA polymerase II subunit RPB3 OS=Mus musculus GN=Polr2c PE=1 SV=1	P97760	4	-1.33995	3.53452	+
>sp|Q9D6S7|RRFM_MOUSE Ribosome-recycling factor, mitochondrial OS=Mus musculus GN=Mrrf PE=1 SV=1	Q9D6S7	4	-1.33869	1.99938	+
>sp|Q6T264|MAML1_MOUSE Mastermind-like protein 1 OS=Mus musculus GN=Maml1 PE=1 SV=2	Q6T264	10	-1.33635	3.03031	+
>sp|Q8JZN5|ACAD9_MOUSE Acyl-CoA dehydrogenase family member 9, mitochondrial OS=Mus musculus GN=Acad9 PE=1 SV=2	Q8JZN5	15	-1.33574	2.01256	+
>sp|Q9D666|SUN1_MOUSE SUN domain-containing protein 1 OS=Mus musculus GN=Sun1 PE=1 SV=2;>sp|Q9D666-3|SUN1_MOUSE Isoform 3 of SUN domain-containing protein 1 OS=Mus musculus GN=Sun1;>sp|Q9D666-4|SUN1_MOUSE Isoform 4 of SUN domain-containing protein 1 OS=Mus	Q9D666	9	-1.33404	1.55474	+
>sp|Q8BJS4|SUN2_MOUSE SUN domain-containing protein 2 OS=Mus musculus GN=Sun2 PE=1 SV=3;>sp|Q8BJS4-3|SUN2_MOUSE Isoform 3 of SUN domain-containing protein 2 OS=Mus musculus GN=Sun2;>sp|Q8BJS4-2|SUN2_MOUSE Isoform 2 of SUN domain-containing protein 2 OS=Mus	Q8BJS4	14	-1.33127	3.93065	+
>sp|Q9DCK3|TSN4_MOUSE Tetraspanin-4 OS=Mus musculus GN=Tspan4 PE=2 SV=1	Q9DCK3	2	-1.33124	1.36442	+
>sp|Q9QZH6|ECSIT_MOUSE Evolutionarily conserved signaling intermediate in Toll pathway, mitochondrial OS=Mus musculus GN=Ecsit PE=1 SV=2	Q9QZH6	7	-1.32949	2.55191	+
>sp|Q8C5Q4|GRSF1_MOUSE G-rich sequence factor 1 OS=Mus musculus GN=Grsf1 PE=1 SV=2	Q8C5Q4	7	-1.32575	2.06326	+
>sp|O08600|NUCG_MOUSE Endonuclease G, mitochondrial OS=Mus musculus GN=Endog PE=2 SV=1	O08600	5	-1.32369	2.67816	+
>sp|O88967|YMEL1_MOUSE ATP-dependent zinc metalloprotease YME1L1 OS=Mus musculus GN=Yme1l1 PE=2 SV=1	O88967	14	-1.31914	3.00519	+
>sp|Q9CYI4|LUC7L_MOUSE Putative RNA-binding protein Luc7-like 1 OS=Mus musculus GN=Luc7l PE=2 SV=2;>sp|Q9CYI4-2|LUC7L_MOUSE Isoform 2 of Putative RNA-binding protein Luc7-like 1 OS=Mus musculus GN=Luc7l	Q9CYI4	8	-1.31578	3.62691	+
>sp|A2AL36|CNTRL_MOUSE Centriolin OS=Mus musculus GN=Cntrl PE=2 SV=2	A2AL36	16	-1.30833	2.91536	+
>sp|L0N7N1|KIF14_MOUSE Kinesin-like protein KIF14 OS=Mus musculus GN=Kif14 PE=1 SV=1	L0N7N1	4	-1.30634	1.58524	+
>sp|Q569Z6|TR150_MOUSE Thyroid hormone receptor-associated protein 3 OS=Mus musculus GN=Thrap3 PE=1 SV=1	Q569Z6	7	-1.30598	1.42657	+
>sp|Q80V03|ADCK5_MOUSE Uncharacterized aarF domain-containing protein kinase 5 OS=Mus musculus GN=Adck5 PE=2 SV=2;>sp|Q80V03-2|ADCK5_MOUSE Isoform 2 of Uncharacterized aarF domain-containing protein kinase 5 OS=Mus musculus GN=Adck5	Q80V03	4	-1.30225	1.51307	+
>sp|Q8BKI2|TNR6B_MOUSE Trinucleotide repeat-containing gene 6B protein OS=Mus musculus GN=Tnrc6b PE=2 SV=2;>sp|Q8BKI2-2|TNR6B_MOUSE Isoform 2 of Trinucleotide repeat-containing gene 6B protein OS=Mus musculus GN=Tnrc6b	Q8BKI2	6	-1.2983	1.39458	+
>sp|Q9R0Q4|MO4L2_MOUSE Mortality factor 4-like protein 2 OS=Mus musculus GN=Morf4l2 PE=2 SV=1	Q9R0Q4	13	-1.29823	1.61905	+
>sp|Q60722-3|ITF2_MOUSE Isoform 3 of Transcription factor 4 OS=Mus musculus GN=Tcf4	Q60722-3	2	-1.29762	2.54601	+
>sp|Q9CPX8|QCR10_MOUSE Cytochrome b-c1 complex subunit 10 OS=Mus musculus GN=Uqcr11 PE=2 SV=1	Q9CPX8	1	-1.29676	1.69534	+
>sp|P62488|RPB7_MOUSE DNA-directed RNA polymerase II subunit RPB7 OS=Mus musculus GN=Polr2g PE=2 SV=1	P62488	2	-1.29419	3.1204	+
>sp|Q3UM18|LSG1_MOUSE Large subunit GTPase 1 homolog OS=Mus musculus GN=Lsg1 PE=2 SV=2;>sp|Q3UM18-2|LSG1_MOUSE Isoform 2 of Large subunit GTPase 1 homolog OS=Mus musculus GN=Lsg1	Q3UM18	9	-1.29034	3.84085	+
>sp|Q9D083|SPC24_MOUSE Kinetochore protein Spc24 OS=Mus musculus GN=Spc24 PE=2 SV=1;>sp|Q9D083-3|SPC24_MOUSE Isoform 3 of Kinetochore protein Spc24 OS=Mus musculus GN=Spc24;>sp|Q9D083-2|SPC24_MOUSE Isoform 2 of Kinetochore protein Spc24 OS=Mus musculus GN=	Q9D083	6	-1.28896	2.41876	+
>sp|Q9WTQ8|TIM23_MOUSE Mitochondrial import inner membrane translocase subunit Tim23 OS=Mus musculus GN=Timm23 PE=2 SV=1	Q9WTQ8	5	-1.28674	4.54156	+
>sp|Q8CI61|BAG4_MOUSE BAG family molecular chaperone regulator 4 OS=Mus musculus GN=Bag4 PE=1 SV=2	Q8CI61	6	-1.28435	2.25936	+
>sp|P97742|CPT1A_MOUSE Carnitine O-palmitoyltransferase 1, liver isoform OS=Mus musculus GN=Cpt1a PE=1 SV=4	P97742	3	-1.2826	1.34085	+
>sp|Q9CRC8|LRC40_MOUSE Leucine-rich repeat-containing protein 40 OS=Mus musculus GN=Lrrc40 PE=2 SV=2	Q9CRC8	23	-1.27523	3.9488	+
>sp|Q61470|CD37_MOUSE Leukocyte antigen CD37 OS=Mus musculus GN=Cd37 PE=2 SV=1	Q61470	2	-1.27351	2.55705	+
>sp|P85094|ISC2A_MOUSE Isochorismatase domain-containing protein 2A, mitochondrial OS=Mus musculus GN=Isoc2a PE=1 SV=1	P85094	2	-1.27108	2.17707	+
>sp|Q99JY4|TRABD_MOUSE TraB domain-containing protein OS=Mus musculus GN=Trabd PE=2 SV=1	Q99JY4	5	-1.26453	4.90729	+
>sp|Q6DID3|SCAF8_MOUSE Protein SCAF8 OS=Mus musculus GN=Scaf8 PE=1 SV=1	Q6DID3	6	-1.26207	3.36078	+
>sp|Q5SFM8|RBM27_MOUSE RNA-binding protein 27 OS=Mus musculus GN=Rbm27 PE=2 SV=3;>sp|Q5SFM8-2|RBM27_MOUSE Isoform 2 of RNA-binding protein 27 OS=Mus musculus GN=Rbm27;>sp|Q5SFM8-3|RBM27_MOUSE Isoform 3 of RNA-binding protein 27 OS=Mus musculus GN=Rbm27	Q5SFM8	8	-1.26162	2.75332	+
>sp|Q8K2C9|HACD3_MOUSE Very-long-chain (3R)-3-hydroxyacyl-CoA dehydratase 3 OS=Mus musculus GN=ptplad1 PE=1 SV=2	Q8K2C9	5	-1.259	2.02633	+
>sp|Q8BGY7|F210A_MOUSE Protein FAM210A OS=Mus musculus GN=Fam210a PE=2 SV=1	Q8BGY7	2	-1.25856	3.52937	+
>sp|Q91VA6|PDIP2_MOUSE Polymerase delta-interacting protein 2 OS=Mus musculus GN=Poldip2 PE=2 SV=1	Q91VA6	7	-1.24952	3.04991	+
>sp|Q3UA16|SPC25_MOUSE Kinetochore protein Spc25 OS=Mus musculus GN=Spc25 PE=2 SV=1;>sp|Q3UA16-2|SPC25_MOUSE Isoform 2 of Kinetochore protein Spc25 OS=Mus musculus GN=Spc25;>sp|Q3UA16-3|SPC25_MOUSE Isoform 3 of Kinetochore protein Spc25 OS=Mus musculus GN=	Q3UA16	5	-1.24806	2.5692	+
>sp|Q8K1C9|LRC41_MOUSE Leucine-rich repeat-containing protein 41 OS=Mus musculus GN=Lrrc41 PE=1 SV=3	Q8K1C9	8	-1.24255	2.15287	+
>sp|B2RX12|MRP3_MOUSE Canalicular multispecific organic anion transporter 2 OS=Mus musculus GN=Abcc3 PE=1 SV=1;>sp|B2RX12-2|MRP3_MOUSE Isoform 2 of Canalicular multispecific organic anion transporter 2 OS=Mus musculus GN=Abcc3;>sp|B2RX12-3|MRP3_MOUSE Isofo	B2RX12	9	-1.23867	1.40942	+
>sp|Q8VDJ3|VIGLN_MOUSE Vigilin OS=Mus musculus GN=Hdlbp PE=1 SV=1	Q8VDJ3	26	-1.23368	3.61535	+
>sp|Q923X4|GLRX2_MOUSE Glutaredoxin-2, mitochondrial OS=Mus musculus GN=Glrx2 PE=1 SV=1;>sp|Q923X4-2|GLRX2_MOUSE Isoform 2 of Glutaredoxin-2, mitochondrial OS=Mus musculus GN=Glrx2	Q923X4	5	-1.22468	4.01849	+
>sp|Q3UGY8|BIG3_MOUSE Brefeldin A-inhibited guanine nucleotide-exchange protein 3 OS=Mus musculus GN=Arfgef3 PE=1 SV=1	Q3UGY8	18	-1.22063	2.65671	+
>sp|Q8VCX5|MICU1_MOUSE Calcium uptake protein 1, mitochondrial OS=Mus musculus GN=Micu1 PE=1 SV=1;>sp|Q8VCX5-3|MICU1_MOUSE Isoform 3 of Calcium uptake protein 1, mitochondrial OS=Mus musculus GN=Micu1;>sp|Q8VCX5-2|MICU1_MOUSE Isoform 2 of Calcium uptake pr	Q8VCX5	4	-1.22047	3.25519	+
>sp|Q01320|TOP2A_MOUSE DNA topoisomerase 2-alpha OS=Mus musculus GN=Top2a PE=1 SV=2	Q01320	27	-1.22032	3.79199	+
>sp|Q9CXK9|RBM33_MOUSE RNA-binding protein 33 OS=Mus musculus GN=Rbm33 PE=1 SV=2	Q9CXK9	7	-1.21798	1.64501	+
>sp|O88986|KBL_MOUSE 2-amino-3-ketobutyrate coenzyme A ligase, mitochondrial OS=Mus musculus GN=Gcat PE=1 SV=2	O88986	10	-1.2137	2.91608	+
>sp|O35435|PYRD_MOUSE Dihydroorotate dehydrogenase (quinone), mitochondrial OS=Mus musculus GN=Dhodh PE=2 SV=2	O35435	8	-1.21279	2.1023	+
>sp|Q9JJL8|SYSM_MOUSE Serine--tRNA ligase, mitochondrial OS=Mus musculus GN=Sars2 PE=1 SV=2	Q9JJL8	8	-1.2101	2.58957	+
>sp|Q9D0L7|ARM10_MOUSE Armadillo repeat-containing protein 10 OS=Mus musculus GN=Armc10 PE=1 SV=1;>sp|Q9D0L7-2|ARM10_MOUSE Isoform 2 of Armadillo repeat-containing protein 10 OS=Mus musculus GN=Armc10	Q9D0L7	6	-1.2096	3.90891	+
>sp|P70315|WASP_MOUSE Wiskott-Aldrich syndrome protein homolog OS=Mus musculus GN=Was PE=1 SV=1	P70315	15	-1.20942	2.76568	+
>sp|Q5U458|DJC11_MOUSE DnaJ homolog subfamily C member 11 OS=Mus musculus GN=Dnajc11 PE=2 SV=2	Q5U458	14	-1.20936	2.22951	+
>sp|O35955|PSB10_MOUSE Proteasome subunit beta type-10 OS=Mus musculus GN=Psmb10 PE=1 SV=1	O35955	6	-1.20924	4.51363	+
>sp|Q9ERA0-3|TFCP2_MOUSE Isoform 3 of Alpha-globin transcription factor CP2 OS=Mus musculus GN=Tfcp2;>sp|Q9ERA0|TFCP2_MOUSE Alpha-globin transcription factor CP2 OS=Mus musculus GN=Tfcp2 PE=1 SV=1;>sp|Q9ERA0-2|TFCP2_MOUSE Isoform 2 of Alpha-globin transcri	Q9ERA0-3	2	-1.20896	1.33975	+
>sp|Q9CPW3|RM54_MOUSE 39S ribosomal protein L54, mitochondrial OS=Mus musculus GN=Mrpl54 PE=2 SV=1	Q9CPW3	3	-1.20839	1.60585	+
>sp|O35231|KIFC3_MOUSE Kinesin-like protein KIFC3 OS=Mus musculus GN=Kifc3 PE=1 SV=4;>sp|O35231-2|KIFC3_MOUSE Isoform 2 of Kinesin-like protein KIFC3 OS=Mus musculus GN=Kifc3	O35231	13	-1.2079	2.31459	+
>sp|Q9QUK3|CLN8_MOUSE Protein CLN8 OS=Mus musculus GN=Cln8 PE=2 SV=1	Q9QUK3	2	-1.20497	1.84393	+
>sp|Q9CZX9|EMC4_MOUSE ER membrane protein complex subunit 4 OS=Mus musculus GN=Emc4 PE=2 SV=1	Q9CZX9	2	-1.2039	1.93431	+
>sp|Q61026|NCOA2_MOUSE Nuclear receptor coactivator 2 OS=Mus musculus GN=Ncoa2 PE=1 SV=3	Q61026	14	-1.20274	3.39765	+
>sp|Q9CR21|ACPM_MOUSE Acyl carrier protein, mitochondrial OS=Mus musculus GN=Ndufab1 PE=1 SV=1	Q9CR21	3	-1.20234	1.85826	+
>sp|Q9CXJ4|ABCB8_MOUSE ATP-binding cassette sub-family B member 8, mitochondrial OS=Mus musculus GN=Abcb8 PE=2 SV=1	Q9CXJ4	6	-1.20211	1.36716	+
>sp|Q3TUH1|TAM41_MOUSE Phosphatidate cytidylyltransferase, mitochondrial OS=Mus musculus GN=Tamm41 PE=2 SV=2	Q3TUH1	3	-1.19772	1.84293	+
>sp|Q9DCS9|NDUBA_MOUSE NADH dehydrogenase [ubiquinone] 1 beta subcomplex subunit 10 OS=Mus musculus GN=Ndufb10 PE=1 SV=3	Q9DCS9	6	-1.19675	2.68723	+
>sp|Q7TT16|IPMK_MOUSE Inositol polyphosphate multikinase OS=Mus musculus GN=Ipmk PE=2 SV=1	Q7TT16	7	-1.19405	2.34085	+
>sp|O88200|CLC11_MOUSE C-type lectin domain family 11 member A OS=Mus musculus GN=Clec11a PE=2 SV=1	O88200	1	-1.19324	2.59648	+
>sp|Q8R0G9|NU133_MOUSE Nuclear pore complex protein Nup133 OS=Mus musculus GN=Nup133 PE=1 SV=2	Q8R0G9	26	-1.18944	2.41755	+
>sp|Q9CXE7|TMED5_MOUSE Transmembrane emp24 domain-containing protein 5 OS=Mus musculus GN=Tmed5 PE=2 SV=1	Q9CXE7	5	-1.1875	2.04737	+
>sp|Q62418|DBNL_MOUSE Drebrin-like protein OS=Mus musculus GN=Dbnl PE=1 SV=2;>sp|Q62418-3|DBNL_MOUSE Isoform 3 of Drebrin-like protein OS=Mus musculus GN=Dbnl;>sp|Q62418-2|DBNL_MOUSE Isoform 2 of Drebrin-like protein OS=Mus musculus GN=Dbnl	Q62418	12	-1.18286	1.67684	+
>sp|Q9DA19|CIR1_MOUSE Corepressor interacting with RBPJ 1 OS=Mus musculus GN=Cir1 PE=1 SV=2;>sp|Q9DA19-3|CIR1_MOUSE Isoform 2 of Corepressor interacting with RBPJ 1 OS=Mus musculus GN=Cir1	Q9DA19	3	-1.17887	1.4636	+
>sp|Q9Z2I0|LETM1_MOUSE LETM1 and EF-hand domain-containing protein 1, mitochondrial OS=Mus musculus GN=Letm1 PE=2 SV=1	Q9Z2I0	13	-1.17846	1.70938	+
>sp|Q9D1E8|PLCE_MOUSE 1-acyl-sn-glycerol-3-phosphate acyltransferase epsilon OS=Mus musculus GN=Agpat5 PE=2 SV=2	Q9D1E8	3	-1.17595	1.97591	+
>sp|Q9WV96|T10B_MOUSE Mitochondrial import inner membrane translocase subunit Tim10 B OS=Mus musculus GN=Timm10b PE=2 SV=1	Q9WV96	5	-1.17439	1.82575	+
>sp|Q8CFI7|RPB2_MOUSE DNA-directed RNA polymerase II subunit RPB2 OS=Mus musculus GN=Polr2b PE=2 SV=2	Q8CFI7	17	-1.172	4.55075	+
>sp|D3Z7P3-2|GLSK_MOUSE Isoform 2 of Glutaminase kidney isoform, mitochondrial OS=Mus musculus GN=Gls	D3Z7P3-2	2	-1.16418	1.96888	+
>sp|P47879|IBP4_MOUSE Insulin-like growth factor-binding protein 4 OS=Mus musculus GN=Igfbp4 PE=2 SV=2	P47879	5	-1.16135	3.44921	+
>sp|O88697|STK16_MOUSE Serine/threonine-protein kinase 16 OS=Mus musculus GN=Stk16 PE=1 SV=3	O88697	7	-1.15449	1.32478	+
>sp|Q5DTM8|BRE1A_MOUSE E3 ubiquitin-protein ligase BRE1A OS=Mus musculus GN=Rnf20 PE=2 SV=2;>sp|Q5DTM8-2|BRE1A_MOUSE Isoform 2 of E3 ubiquitin-protein ligase BRE1A OS=Mus musculus GN=Rnf20	Q5DTM8	10	-1.15448	1.75464	+
>sp|Q9DC71|RT15_MOUSE 28S ribosomal protein S15, mitochondrial OS=Mus musculus GN=Mrps15 PE=2 SV=2	Q9DC71	5	-1.1529	2.81454	+
>sp|Q61818|RAI1_MOUSE Retinoic acid-induced protein 1 OS=Mus musculus GN=Rai1 PE=1 SV=3;>sp|Q61818-2|RAI1_MOUSE Isoform 2 of Retinoic acid-induced protein 1 OS=Mus musculus GN=Rai1	Q61818	2	-1.15104	1.32082	+
>sp|O35857|TIM44_MOUSE Mitochondrial import inner membrane translocase subunit TIM44 OS=Mus musculus GN=Timm44 PE=1 SV=2	O35857	15	-1.15095	2.70894	+
>sp|P18155|MTDC_MOUSE Bifunctional methylenetetrahydrofolate dehydrogenase/cyclohydrolase, mitochondrial OS=Mus musculus GN=Mthfd2 PE=1 SV=1	P18155	11	-1.15025	2.25326	+
>sp|Q8K1J5|SDE2_MOUSE Protein SDE2 homolog OS=Mus musculus GN=Sde2 PE=1 SV=1	Q8K1J5	7	-1.14949	5.43116	+
>sp|P05531|XLR_MOUSE X-linked lymphocyte-regulated protein PM1 OS=Mus musculus GN=Xlr PE=2 SV=1	P05531	6	-1.14709	3.68392	+
>sp|Q8VDF2|UHRF1_MOUSE E3 ubiquitin-protein ligase UHRF1 OS=Mus musculus GN=Uhrf1 PE=1 SV=2;>sp|Q8VDF2-2|UHRF1_MOUSE Isoform 2 of E3 ubiquitin-protein ligase UHRF1 OS=Mus musculus GN=Uhrf1	Q8VDF2	5	-1.14657	1.78204	+
>sp|O08749|DLDH_MOUSE Dihydrolipoyl dehydrogenase, mitochondrial OS=Mus musculus GN=Dld PE=1 SV=2	O08749	14	-1.14319	4.27603	+
>sp|Q924X6-2|LRP8_MOUSE Isoform 2 of Low-density lipoprotein receptor-related protein 8 OS=Mus musculus GN=Lrp8;>sp|Q924X6|LRP8_MOUSE Low-density lipoprotein receptor-related protein 8 OS=Mus musculus GN=Lrp8 PE=1 SV=2	Q924X6-2	13	-1.14249	3.28441	+
>sp|P62897|CYC_MOUSE Cytochrome c, somatic OS=Mus musculus GN=Cycs PE=1 SV=2	P62897	6	-1.14115	2.53259	+
>sp|Q99JT1|GATB_MOUSE Glutamyl-tRNA(Gln) amidotransferase subunit B, mitochondrial OS=Mus musculus GN=Gatb PE=1 SV=1	Q99JT1	6	-1.14054	2.49807	+
>sp|Q5SUF2|LC7L3_MOUSE Luc7-like protein 3 OS=Mus musculus GN=Luc7l3 PE=1 SV=1;>sp|Q5SUF2-3|LC7L3_MOUSE Isoform 3 of Luc7-like protein 3 OS=Mus musculus GN=Luc7l3;>sp|Q5SUF2-2|LC7L3_MOUSE Isoform 2 of Luc7-like protein 3 OS=Mus musculus GN=Luc7l3	Q5SUF2	7	-1.13814	2.08922	+
>sp|Q9D020-1|5NT3A_MOUSE Isoform 1 of Cytosolic 5-nucleotidase 3A OS=Mus musculus GN=Nt5c3a;>sp|Q9D020|5NT3A_MOUSE Cytosolic 5-nucleotidase 3A OS=Mus musculus GN=Nt5c3a PE=1 SV=4	Q9D020-1	6	-1.13548	3.42368	+
>sp|Q9ESW4|AGK_MOUSE Acylglycerol kinase, mitochondrial OS=Mus musculus GN=Agk PE=1 SV=1;>sp|Q9ESW4-2|AGK_MOUSE Isoform 2 of Acylglycerol kinase, mitochondrial OS=Mus musculus GN=Agk	Q9ESW4	8	-1.13282	2.83412	+
>sp|P58774|TPM2_MOUSE Tropomyosin beta chain OS=Mus musculus GN=Tpm2 PE=1 SV=1;>sp|P58774-2|TPM2_MOUSE Isoform 2 of Tropomyosin beta chain OS=Mus musculus GN=Tpm2;>Q3SX28 TREMBL:Q3SX28;Q5KR48 (Bos taurus) Tropomyosin 2	P58774	2	-1.13266	1.83014	+
>sp|Q924H7|WAC_MOUSE WW domain-containing adapter protein with coiled-coil OS=Mus musculus GN=Wac PE=1 SV=2;>sp|Q924H7-3|WAC_MOUSE Isoform 3 of WW domain-containing adapter protein with coiled-coil OS=Mus musculus GN=Wac;>sp|Q924H7-2|WAC_MOUSE Isoform 2 of	Q924H7	6	-1.1245	3.43681	+
>sp|Q8CFJ9|WDR24_MOUSE WD repeat-containing protein 24 OS=Mus musculus GN=Wdr24 PE=2 SV=1	Q8CFJ9	3	-1.12427	2.39	+
>sp|Q8BTV2|CPSF7_MOUSE Cleavage and polyadenylation specificity factor subunit 7 OS=Mus musculus GN=Cpsf7 PE=1 SV=2;>sp|Q8BTV2-2|CPSF7_MOUSE Isoform 2 of Cleavage and polyadenylation specificity factor subunit 7 OS=Mus musculus GN=Cpsf7	Q8BTV2	13	-1.12288	1.84706	+
>sp|Q8BK63|KC1A_MOUSE Casein kinase I isoform alpha OS=Mus musculus GN=Csnk1a1 PE=1 SV=2;>sp|Q8BK63-2|KC1A_MOUSE Isoform 2 of Casein kinase I isoform alpha OS=Mus musculus GN=Csnk1a1	Q8BK63	6	-1.12159	2.03708	+
>sp|Q61033|LAP2A_MOUSE Lamina-associated polypeptide 2, isoforms alpha/zeta OS=Mus musculus GN=Tmpo PE=1 SV=4	Q61033	20	-1.12157	4.70336	+
>sp|Q9JKL4|NDUF3_MOUSE NADH dehydrogenase [ubiquinone] 1 alpha subcomplex assembly factor 3 OS=Mus musculus GN=Ndufaf3 PE=2 SV=1	Q9JKL4	4	-1.12151	1.35216	+
>sp|P45481|CBP_MOUSE CREB-binding protein OS=Mus musculus GN=Crebbp PE=1 SV=3	P45481	42	-1.11637	5.917	+
>sp|Q64516|GLPK_MOUSE Glycerol kinase OS=Mus musculus GN=Gk PE=2 SV=2;>sp|Q64516-1|GLPK_MOUSE Isoform 1 of Glycerol kinase OS=Mus musculus GN=Gk;>sp|Q64516-2|GLPK_MOUSE Isoform 2 of Glycerol kinase OS=Mus musculus GN=Gk	Q64516	11	-1.11631	2.08311	+
>sp|P51943|CCNA2_MOUSE Cyclin-A2 OS=Mus musculus GN=Ccna2 PE=1 SV=2	P51943	6	-1.1127	1.77402	+
>sp|Q80ZW2|THEM6_MOUSE Protein THEM6 OS=Mus musculus GN=Them6 PE=2 SV=1	Q80ZW2	7	-1.11244	3.39701	+
>sp|Q9JHF9|LY96_MOUSE Lymphocyte antigen 96 OS=Mus musculus GN=Ly96 PE=1 SV=1	Q9JHF9	3	-1.10892	2.18974	+
>sp|Q9Z0D9|CX3C1_MOUSE CX3C chemokine receptor 1 OS=Mus musculus GN=Cx3cr1 PE=2 SV=1	Q9Z0D9	2	-1.10804	3.3149	+
>sp|Q8BJ71|NUP93_MOUSE Nuclear pore complex protein Nup93 OS=Mus musculus GN=Nup93 PE=2 SV=1;>sp|Q8BJ71-2|NUP93_MOUSE Isoform 2 of Nuclear pore complex protein Nup93 OS=Mus musculus GN=Nup93	Q8BJ71	21	-1.10454	3.38579	+
>sp|Q80VL1|TDRKH_MOUSE Tudor and KH domain-containing protein OS=Mus musculus GN=Tdrkh PE=1 SV=1	Q80VL1	9	-1.10291	3.17648	+
>sp|Q8BH35-2|CO8B_MOUSE Isoform 2 of Complement component C8 beta chain OS=Mus musculus GN=C8b;>sp|Q8BH35|CO8B_MOUSE Complement component C8 beta chain OS=Mus musculus GN=C8b PE=1 SV=1	Q8BH35-2	2	-1.10188	4.85635	+
>sp|Q9QZL0|RIPK3_MOUSE Receptor-interacting serine/threonine-protein kinase 3 OS=Mus musculus GN=Ripk3 PE=1 SV=2	Q9QZL0	18	-1.10153	5.58988	+
>sp|Q6P5F6|S39AA_MOUSE Zinc transporter ZIP10 OS=Mus musculus GN=Slc39a10 PE=1 SV=1	Q6P5F6	16	-1.10129	2.6573	+
>sp|Q3TLI0|TPC10_MOUSE Trafficking protein particle complex subunit 10 OS=Mus musculus GN=Trappc10 PE=1 SV=2	Q3TLI0	4	-1.10026	1.55279	+
>sp|O88441|MTX2_MOUSE Metaxin-2 OS=Mus musculus GN=Mtx2 PE=1 SV=1	O88441	5	-1.09788	1.7212	+
>sp|P10400|POL1_MOUSE Retrovirus-related Pol polyprotein (Fragment) OS=Mus musculus GN=Pol PE=2 SV=1	P10400	1	-1.09777	3.6453	+
>sp|Q8CH77|NAV1_MOUSE Neuron navigator 1 OS=Mus musculus GN=Nav1 PE=1 SV=2;>sp|Q8CH77-2|NAV1_MOUSE Isoform 2 of Neuron navigator 1 OS=Mus musculus GN=Nav1;>sp|Q8CH77-3|NAV1_MOUSE Isoform 3 of Neuron navigator 1 OS=Mus musculus GN=Nav1	Q8CH77	18	-1.09609	2.01459	+
>sp|P11440|CDK1_MOUSE Cyclin-dependent kinase 1 OS=Mus musculus GN=Cdk1 PE=1 SV=3	P11440	13	-1.09319	4.26587	+
>sp|Q9DBS8|POC5_MOUSE Centrosomal protein POC5 OS=Mus musculus GN=Poc5 PE=2 SV=1;>sp|Q9DBS8-2|POC5_MOUSE Isoform 2 of Centrosomal protein POC5 OS=Mus musculus GN=Poc5	Q9DBS8	8	-1.09118	1.48917	+
>sp|O35988|SDC4_MOUSE Syndecan-4 OS=Mus musculus GN=Sdc4 PE=1 SV=1	O35988	3	-1.09096	1.91138	+
>sp|Q8R080|GTSE1_MOUSE G2 and S phase-expressed protein 1 OS=Mus musculus GN=Gtse1 PE=1 SV=2	Q8R080	5	-1.08504	1.98547	+
>sp|Q8CI51|PDLI5_MOUSE PDZ and LIM domain protein 5 OS=Mus musculus GN=Pdlim5 PE=1 SV=4	Q8CI51	23	-1.08455	5.88355	+
>sp|Q64277|BST1_MOUSE ADP-ribosyl cyclase/cyclic ADP-ribose hydrolase 2 OS=Mus musculus GN=Bst1 PE=1 SV=1	Q64277	7	-1.07856	1.92629	+
>sp|Q69ZK6|JHD2C_MOUSE Probable JmjC domain-containing histone demethylation protein 2C OS=Mus musculus GN=Jmjd1c PE=1 SV=3	Q69ZK6	12	-1.07738	2.15626	+
>sp|P52293|IMA1_MOUSE Importin subunit alpha-1 OS=Mus musculus GN=Kpna2 PE=1 SV=2	P52293	10	-1.0719	2.56183	+
>sp|Q6ZQB6|VIP2_MOUSE Inositol hexakisphosphate and diphosphoinositol-pentakisphosphate kinase 2 OS=Mus musculus GN=Ppip5k2 PE=1 SV=3;>sp|Q6ZQB6-3|VIP2_MOUSE Isoform 3 of Inositol hexakisphosphate and diphosphoinositol-pentakisphosphate kinase 2 OS=Mus mus	Q6ZQB6	15	-1.06357	3.62055	+
>sp|Q80UK7|SAS6_MOUSE Spindle assembly abnormal protein 6 homolog OS=Mus musculus GN=Sass6 PE=2 SV=2;>sp|Q80UK7-2|SAS6_MOUSE Isoform 2 of Spindle assembly abnormal protein 6 homolog OS=Mus musculus GN=Sass6	Q80UK7	24	-1.06303	3.47479	+
>sp|Q4FZC9|SYNE3_MOUSE Nesprin-3 OS=Mus musculus GN=Syne3 PE=1 SV=1;>sp|Q4FZC9-2|SYNE3_MOUSE Isoform 2 of Nesprin-3 OS=Mus musculus GN=Syne3	Q4FZC9	22	-1.06062	3.5867	+
>sp|Q80ZK0|RT10_MOUSE 28S ribosomal protein S10, mitochondrial OS=Mus musculus GN=Mrps10 PE=2 SV=1	Q80ZK0	6	-1.05786	2.63587	+
>sp|Q9CZA6|NDE1_MOUSE Nuclear distribution protein nudE homolog 1 OS=Mus musculus GN=Nde1 PE=1 SV=1;>sp|Q9CZA6-3|NDE1_MOUSE Isoform 3 of Nuclear distribution protein nudE homolog 1 OS=Mus musculus GN=Nde1;>sp|Q9CZA6-2|NDE1_MOUSE Isoform 2 of Nuclear distri	Q9CZA6	17	-1.05267	2.75769	+
>sp|Q07139|ECT2_MOUSE Protein ECT2 OS=Mus musculus GN=Ect2 PE=1 SV=2;>sp|Q07139-2|ECT2_MOUSE Isoform 2 of Protein ECT2 OS=Mus musculus GN=Ect2	Q07139	15	-1.0468	4.47347	+
>sp|E9Q5G3|KIF23_MOUSE Kinesin-like protein KIF23 OS=Mus musculus GN=Kif23 PE=1 SV=1	E9Q5G3	9	-1.04371	1.61552	+
>sp|Q9QXE7|TBL1X_MOUSE F-box-like/WD repeat-containing protein TBL1X OS=Mus musculus GN=Tbl1x PE=2 SV=2	Q9QXE7	14	-1.04333	4.8344	+
>sp|Q8BL95|CU059_MOUSE UPF0769 protein C21orf59 homolog OS=Mus musculus PE=2 SV=1	Q8BL95	5	-1.04314	1.54558	+
>sp|Q78PY7|SND1_MOUSE Staphylococcal nuclease domain-containing protein 1 OS=Mus musculus GN=Snd1 PE=1 SV=1	Q78PY7	33	-1.03572	2.21651	+
>sp|Q9QWH1|PHC2_MOUSE Polyhomeotic-like protein 2 OS=Mus musculus GN=Phc2 PE=1 SV=1;>sp|Q9QWH1-2|PHC2_MOUSE Isoform 2 of Polyhomeotic-like protein 2 OS=Mus musculus GN=Phc2	Q9QWH1	5	-1.03483	3.209	+
>sp|Q6NXI6-2|RPRD2_MOUSE Isoform 2 of Regulation of nuclear pre-mRNA domain-containing protein 2 OS=Mus musculus GN=Rprd2	Q6NXI6-2	44	-1.03142	4.81858	+
>sp|Q9CX86|ROA0_MOUSE Heterogeneous nuclear ribonucleoprotein A0 OS=Mus musculus GN=Hnrnpa0 PE=1 SV=1	Q9CX86	7	-1.03136	2.85824	+
>sp|Q9D176-2|SUSD3_MOUSE Isoform 2 of Sushi domain-containing protein 3 OS=Mus musculus GN=Susd3;>sp|Q9D176|SUSD3_MOUSE Sushi domain-containing protein 3 OS=Mus musculus GN=Susd3 PE=2 SV=1	Q9D176-2	4	-1.02775	3.14681	+
>sp|Q8BND5-3|QSOX1_MOUSE Isoform 3 of Sulfhydryl oxidase 1 OS=Mus musculus GN=Qsox1;>sp|Q8BND5-2|QSOX1_MOUSE Isoform 2 of Sulfhydryl oxidase 1 OS=Mus musculus GN=Qsox1;>sp|Q8BND5|QSOX1_MOUSE Sulfhydryl oxidase 1 OS=Mus musculus GN=Qsox1 PE=1 SV=1	Q8BND5-3	1	-1.02667	3.4562	+
>sp|Q9D0F1|NDC80_MOUSE Kinetochore protein NDC80 homolog OS=Mus musculus GN=Ndc80 PE=2 SV=1	Q9D0F1	22	-1.02358	2.88691	+
>sp|P52503|NDUS6_MOUSE NADH dehydrogenase [ubiquinone] iron-sulfur protein 6, mitochondrial OS=Mus musculus GN=Ndufs6 PE=1 SV=2	P52503	5	-1.01872	3.20035	+
>sp|O09167|RL21_MOUSE 60S ribosomal protein L21 OS=Mus musculus GN=Rpl21 PE=2 SV=3	O09167	2	-1.0172	2.18516	+
>sp|P53986|MOT1_MOUSE Monocarboxylate transporter 1 OS=Mus musculus GN=Slc16a1 PE=1 SV=1	P53986	8	-1.01418	2.23982	+
>sp|Q9CQ18|RNH2C_MOUSE Ribonuclease H2 subunit C OS=Mus musculus GN=Rnaseh2c PE=1 SV=1	Q9CQ18	3	-1.01274	1.77412	+
>sp|B2RWS6|EP300_MOUSE Histone acetyltransferase p300 OS=Mus musculus GN=Ep300 PE=1 SV=2	B2RWS6	27	-1.00592	5.24923	+
>sp|Q8R332|NUPL1_MOUSE Nucleoporin p58/p45 OS=Mus musculus GN=Nupl1 PE=1 SV=1;>sp|Q8R332-4|NUPL1_MOUSE Isoform 4 of Nucleoporin p58/p45 OS=Mus musculus GN=Nupl1;>sp|Q8R332-3|NUPL1_MOUSE Isoform 3 of Nucleoporin p58/p45 OS=Mus musculus GN=Nupl1;>sp|Q8R332-2	Q8R332	4	-1.00495	3.50969	+
>sp|Q8R1M0|HMCES_MOUSE Embryonic stem cell-specific 5-hydroxymethylcytosine-binding protein OS=Mus musculus GN=Hmces PE=1 SV=1	Q8R1M0	7	-1.00355	2.95369	+
>sp|Q9D880|TIM50_MOUSE Mitochondrial import inner membrane translocase subunit TIM50 OS=Mus musculus GN=Timm50 PE=1 SV=1	Q9D880	8	-1.00015	2.66948	+
>sp|Q6P8X1|SNX6_MOUSE Sorting nexin-6 OS=Mus musculus GN=Snx6 PE=1 SV=2	Q6P8X1	14	0.585168	1.5242	+
>sp|Q99KN9|EPN4_MOUSE Clathrin interactor 1 OS=Mus musculus GN=Clint1 PE=1 SV=2;>sp|Q99KN9-2|EPN4_MOUSE Isoform 2 of Clathrin interactor 1 OS=Mus musculus GN=Clint1	Q99KN9	13	0.595284	1.35961	+
>sp|Q3V4B5|COMD6_MOUSE COMM domain-containing protein 6 OS=Mus musculus GN=Commd6 PE=2 SV=1	Q3V4B5	4	0.59787	2.05531	+
>sp|Q8CFD4|SNX8_MOUSE Sorting nexin-8 OS=Mus musculus GN=Snx8 PE=2 SV=1	Q8CFD4	18	0.604432	2.39983	+
>sp|Q8K2Q9|SHOT1_MOUSE Shootin-1 OS=Mus musculus GN=Kiaa1598 PE=1 SV=1;>sp|Q8K2Q9-2|SHOT1_MOUSE Isoform 2 of Shootin-1 OS=Mus musculus GN=Kiaa1598	Q8K2Q9	15	0.611356	1.98173	+
>sp|Q6PGF7|EXOC8_MOUSE Exocyst complex component 8 OS=Mus musculus GN=Exoc8 PE=1 SV=1	Q6PGF7	3	0.676388	1.57474	+
>sp|P97465|DOK1_MOUSE Docking protein 1 OS=Mus musculus GN=Dok1 PE=1 SV=2	P97465	14	0.677066	2.90367	+
>sp|Q8VDD8|WASH1_MOUSE WAS protein family homolog 1 OS=Mus musculus GN=Wash1 PE=1 SV=1	Q8VDD8	10	0.723486	3.20787	+
>sp|Q8K4M5|COMD1_MOUSE COMM domain-containing protein 1 OS=Mus musculus GN=Commd1 PE=2 SV=2	Q8K4M5	5	0.733018	5.11691	+
>sp|Q6NZC7|S23IP_MOUSE SEC23-interacting protein OS=Mus musculus GN=Sec23ip PE=2 SV=2	Q6NZC7	5	0.76908	1.31478	+
>sp|Q9CWK8|SNX2_MOUSE Sorting nexin-2 OS=Mus musculus GN=Snx2 PE=1 SV=2	Q9CWK8	17	0.795684	3.92335	+
>sp|Q9JHK5|PLEK_MOUSE Pleckstrin OS=Mus musculus GN=Plek PE=1 SV=1	Q9JHK5	6	0.835934	2.30878	+
>sp|Q6A028|SWP70_MOUSE Switch-associated protein 70 OS=Mus musculus GN=Swap70 PE=1 SV=2	Q6A028	15	0.880212	2.66437	+
>sp|Q6PGL7|FAM21_MOUSE WASH complex subunit FAM21 OS=Mus musculus GN=Fam21 PE=1 SV=1;>sp|Q6PGL7-2|FAM21_MOUSE Isoform 2 of WASH complex subunit FAM21 OS=Mus musculus GN=Fam21	Q6PGL7	45	0.959342	3.29915	+
>sp|Q63829|COMD3_MOUSE COMM domain-containing protein 3 OS=Mus musculus GN=Commd3 PE=2 SV=1	Q63829	9	0.124326	0.200021
>sp|Q9QZ88|VPS29_MOUSE Vacuolar protein sorting-associated protein 29 OS=Mus musculus GN=Vps29 PE=1 SV=1;>sp|Q9QZ88-2|VPS29_MOUSE Isoform 2 of Vacuolar protein sorting-associated protein 29 OS=Mus musculus GN=Vps29	Q9QZ88	9	-0.615304	1.58261	+
>sp|Q8R5L3|VPS39_MOUSE Vam6/Vps39-like protein OS=Mus musculus GN=Vps39 PE=2 SV=1;>sp|Q8R5L3-2|VPS39_MOUSE Isoform 2 of Vam6/Vps39-like protein OS=Mus musculus GN=Vps39	Q8R5L3	38	0.27089	1.48204	+
>sp|P40336|VP26A_MOUSE Vacuolar protein sorting-associated protein 26A OS=Mus musculus GN=Vps26a PE=1 SV=1;>sp|P40336-2|VP26A_MOUSE Isoform 2 of Vacuolar protein sorting-associated protein 26A OS=Mus musculus GN=Vps26a	P40336	14	0.276068	2.0151	+
>sp|Q91W86|VPS11_MOUSE Vacuolar protein sorting-associated protein 11 homolog OS=Mus musculus GN=Vps11 PE=1 SV=3	Q91W86	31	0.363252	3.42119	+
>sp|Q8C0E2|VP26B_MOUSE Vacuolar protein sorting-associated protein 26B OS=Mus musculus GN=Vps26b PE=1 SV=1;>sp|Q8C0E2-2|VP26B_MOUSE Isoform 2 of Vacuolar protein sorting-associated protein 26B OS=Mus musculus GN=Vps26b	Q8C0E2	12	0.441244	2.62082	+
>sp|P51150|RAB7A_MOUSE Ras-related protein Rab-7a OS=Mus musculus GN=Rab7a PE=1 SV=2	P51150	19	0.452162	4.48119	+
>sp|Q8BIJ7|RUFY1_MOUSE RUN and FYVE domain-containing protein 1 OS=Mus musculus GN=Rufy1 PE=1 SV=1	Q8BIJ7	28	0.535206	2.55717	+
>sp|Q920Q4|VPS16_MOUSE Vacuolar protein sorting-associated protein 16 homolog OS=Mus musculus GN=Vps16 PE=1 SV=3;>sp|Q920Q4-2|VPS16_MOUSE Isoform 2 of Vacuolar protein sorting-associated protein 16 homolog OS=Mus musculus GN=Vps16	Q920Q4	30	0.546628	2.71772	+
>sp|Q8R4C2|RUFY2_MOUSE RUN and FYVE domain-containing protein 2 OS=Mus musculus GN=Rufy2 PE=1 SV=2	Q8R4C2	20	0.578018	2.01069	+
>sp|Q8R307|VPS18_MOUSE Vacuolar protein sorting-associated protein 18 homolog OS=Mus musculus GN=Vps18 PE=1 SV=2	Q8R307	35	0.584322	4.86957	+
>sp|Q9D2N9|VP33A_MOUSE Vacuolar protein sorting-associated protein 33A OS=Mus musculus GN=Vps33a PE=1 SV=2	Q9D2N9	21	0.647358	2.88966	+
>sp|Q7TSI1|PKHM1_MOUSE Pleckstrin homology domain-containing family M member 1 OS=Mus musculus GN=Plekhm1 PE=2 SV=1	Q7TSI1	22	0.922752	2.40845	+
>sp|B1AVY7|KI16B_MOUSE Kinesin-like protein KIF16B OS=Mus musculus GN=Kif16b PE=1 SV=1	B1AVY7	49	0.593238	1.34418	+
>sp|Q8C863|ITCH_MOUSE E3 ubiquitin-protein ligase Itchy OS=Mus musculus GN=Itch PE=1 SV=2;>sp|Q8C863-2|ITCH_MOUSE Isoform 2 of E3 ubiquitin-protein ligase Itchy OS=Mus musculus GN=Itch	Q8C863	18	0.633552	3.06047	+
>sp|Q9WV80|SNX1_MOUSE Sorting nexin-1 OS=Mus musculus GN=Snx1 PE=1 SV=1	Q9WV80	12	0.654884	3.33072	+
>sp|Q9EQH3|VPS35_MOUSE Vacuolar protein sorting-associated protein 35 OS=Mus musculus GN=Vps35 PE=1 SV=1	Q9EQH3	29	0.22801	1.22153
>sp|P35278|RAB5C_MOUSE Ras-related protein Rab-5C OS=Mus musculus GN=Rab5c PE=1 SV=2	P35278	12	0.196766	0.37496
>sp|Q8VEA8|RAB7B_MOUSE Ras-related protein Rab-7b OS=Mus musculus GN=Rab7b PE=1 SV=1;>sp|Q8VEA8-2|RAB7B_MOUSE Isoform 2 of Ras-related protein Rab-7b OS=Mus musculus GN=Rab7b	Q8VEA8	11	0.193552	1.19775
>sp|Q91ZR1|RAB4B_MOUSE Ras-related protein Rab-4B OS=Mus musculus GN=Rab4b PE=2 SV=2	Q91ZR1	12	0.129968	0.562759
>sp|Q91XD6|VPS36_MOUSE Vacuolar protein-sorting-associated protein 36 OS=Mus musculus GN=Vps36 PE=1 SV=1	Q91XD6	6	-0.308886	0.366976
>sp|Q8CG50|RAB43_MOUSE Ras-related protein Rab-43 OS=Mus musculus GN=Rab43 PE=1 SV=1	Q8CG50	6	-0.66828	0.215046
>sp|Q5ND29|RILP_MOUSE Rab-interacting lysosomal protein OS=Mus musculus GN=Rilp PE=2 SV=1	Q5ND29	3	-0.710263	0.970712
>sp|Q8VD65|PI3R4_MOUSE Phosphoinositide 3-kinase regulatory subunit 4 OS=Mus musculus GN=Pik3r4 PE=1 SV=3	Q8VD65	38	0.715336	0.519211
>sp|Q3UHC2|LRRK1_MOUSE Leucine-rich repeat serine/threonine-protein kinase 1 OS=Mus musculus GN=Lrrk1 PE=2 SV=1;>sp|Q3UHC2-3|LRRK1_MOUSE Isoform 3 of Leucine-rich repeat serine/threonine-protein kinase 1 OS=Mus musculus GN=Lrrk1	Q3UHC2	43	0.009692	0.0365774
>sp|Q5S006|LRRK2_MOUSE Leucine-rich repeat serine/threonine-protein kinase 2 OS=Mus musculus GN=Lrrk2 PE=1 SV=2	Q5S006	12	-0.463846	0.733361
>sp|Q9R244|TRPC2_MOUSE Short transient receptor potential channel 2 OS=Mus musculus GN=Trpc2 PE=2 SV=2;>sp|Q9R244-2|TRPC2_MOUSE Isoform 2 of Short transient receptor potential channel 2 OS=Mus musculus GN=Trpc2;>sp|Q9R244-3|TRPC2_MOUSE Isoform 3 of Short t	Q9R244	2	0.6856	3.68923	+
>sp|P35279|RAB6A_MOUSE Ras-related protein Rab-6A OS=Mus musculus GN=Rab6a PE=1 SV=4	P35279	13	0.508724	2.71859	+
>sp|P29758|OAT_MOUSE Ornithine aminotransferase, mitochondrial OS=Mus musculus GN=Oat PE=1 SV=1	P29758	18	-0.999714	2.38163	+
>sp|Q9CYA0|CREL2_MOUSE Cysteine-rich with EGF-like domain protein 2 OS=Mus musculus GN=Creld2 PE=2 SV=1	Q9CYA0	8	-0.996718	3.45696	+
>sp|Q8C3X4|GUF1_MOUSE Translation factor Guf1, mitochondrial OS=Mus musculus GN=Guf1 PE=2 SV=1;>sp|Q8C3X4-2|GUF1_MOUSE Isoform 2 of Translation factor Guf1, mitochondrial OS=Mus musculus GN=Guf1	Q8C3X4	10	-0.993368	2.1457	+
>sp|Q8VEA4|MIA40_MOUSE Mitochondrial intermembrane space import and assembly protein 40 OS=Mus musculus GN=Chchd4 PE=1 SV=1	Q8VEA4	3	-0.987552	3.32174	+
>sp|Q3UBG2|PCLI1_MOUSE PTB-containing, cubilin and LRP1-interacting protein OS=Mus musculus GN=Pid1 PE=1 SV=2;>sp|Q3UBG2-2|PCLI1_MOUSE Isoform 2 of PTB-containing, cubilin and LRP1-interacting protein OS=Mus musculus GN=Pid1	Q3UBG2	10	-0.987492	3.16387	+
>sp|Q61733|RT31_MOUSE 28S ribosomal protein S31, mitochondrial OS=Mus musculus GN=Mrps31 PE=2 SV=1	Q61733	5	-0.987466	1.65376	+
>sp|F6ZDS4|TPR_MOUSE Nucleoprotein TPR OS=Mus musculus GN=Tpr PE=1 SV=1	F6ZDS4	87	-0.985328	3.62239	+
>sp|P54071|IDHP_MOUSE Isocitrate dehydrogenase [NADP], mitochondrial OS=Mus musculus GN=Idh2 PE=1 SV=3	P54071	21	-0.983722	4.61867	+
>sp|Q9D6R2|IDH3A_MOUSE Isocitrate dehydrogenase [NAD] subunit alpha, mitochondrial OS=Mus musculus GN=Idh3a PE=1 SV=1;>sp|Q9D6R2-2|IDH3A_MOUSE Isoform 2 of Isocitrate dehydrogenase [NAD] subunit alpha, mitochondrial OS=Mus musculus GN=Idh3a	Q9D6R2	12	-0.982408	2.16625	+
>sp|Q9JMH9|MY18A_MOUSE Unconventional myosin-XVIIIa OS=Mus musculus GN=Myo18a PE=1 SV=2;>sp|Q9JMH9-6|MY18A_MOUSE Isoform 6 of Unconventional myosin-XVIIIa OS=Mus musculus GN=Myo18a;>sp|Q9JMH9-1|MY18A_MOUSE Isoform 1 of Unconventional myosin-XVIIIa OS=Mus m	Q9JMH9	36	-0.98213	3.18008	+
>sp|Q8K1E6|ALKB3_MOUSE Alpha-ketoglutarate-dependent dioxygenase alkB homolog 3 OS=Mus musculus GN=Alkbh3 PE=1 SV=1	Q8K1E6	11	-0.980986	3.54224	+
>sp|O35286|DHX15_MOUSE Putative pre-mRNA-splicing factor ATP-dependent RNA helicase DHX15 OS=Mus musculus GN=Dhx15 PE=1 SV=2	O35286	18	-0.977926	2.48976	+
>sp|Q9Z110|P5CS_MOUSE Delta-1-pyrroline-5-carboxylate synthase OS=Mus musculus GN=Aldh18a1 PE=1 SV=2;>sp|Q9Z110-2|P5CS_MOUSE Isoform Short of Delta-1-pyrroline-5-carboxylate synthase OS=Mus musculus GN=Aldh18a1	Q9Z110	31	-0.976964	1.78224	+
>sp|Q6P7W0|SENP6_MOUSE Sentrin-specific protease 6 OS=Mus musculus GN=Senp6 PE=2 SV=3;>sp|Q6P7W0-2|SENP6_MOUSE Isoform 2 of Sentrin-specific protease 6 OS=Mus musculus GN=Senp6	Q6P7W0	9	-0.975138	3.2632	+
>sp|Q8K4K6|PANK1_MOUSE Pantothenate kinase 1 OS=Mus musculus GN=Pank1 PE=1 SV=1;>sp|Q8K4K6-2|PANK1_MOUSE Isoform 2 of Pantothenate kinase 1 OS=Mus musculus GN=Pank1	Q8K4K6	3	-0.97451	1.96647	+
>sp|Q8BGR6|ARL15_MOUSE ADP-ribosylation factor-like protein 15 OS=Mus musculus GN=Arl15 PE=2 SV=1	Q8BGR6	8	-0.972222	1.94937	+
>sp|P35285|RB22A_MOUSE Ras-related protein Rab-22A OS=Mus musculus GN=Rab22a PE=1 SV=2	P35285	10	-0.969366	1.33015	+
>sp|P32261|ANT3_MOUSE Antithrombin-III OS=Mus musculus GN=Serpinc1 PE=1 SV=1	P32261	3	-0.969348	2.11952	+
>sp|Q9QZA0|CAH5B_MOUSE Carbonic anhydrase 5B, mitochondrial OS=Mus musculus GN=Ca5b PE=2 SV=2	Q9QZA0	3	-0.968094	1.32577	+
>sp|Q3TYD6|LMTK2_MOUSE Serine/threonine-protein kinase LMTK2 OS=Mus musculus GN=Lmtk2 PE=1 SV=3	Q3TYD6	11	-0.967526	1.55705	+
>sp|P30276|CCNB2_MOUSE G2/mitotic-specific cyclin-B2 OS=Mus musculus GN=Ccnb2 PE=2 SV=2	P30276	11	-0.965218	3.29153	+
>sp|Q99M04|LIAS_MOUSE Lipoyl synthase, mitochondrial OS=Mus musculus GN=Lias PE=2 SV=1	Q99M04	6	-0.964116	2.59929	+
>sp|Q6P549|SHIP2_MOUSE Phosphatidylinositol 3,4,5-trisphosphate 5-phosphatase 2 OS=Mus musculus GN=Inppl1 PE=1 SV=1	Q6P549	21	-0.960812	3.3554	+
>sp|Q8C079|STRP1_MOUSE Striatin-interacting protein 1 OS=Mus musculus GN=Strip1 PE=1 SV=2;>sp|Q8C079-4|STRP1_MOUSE Isoform 4 of Striatin-interacting protein 1 OS=Mus musculus GN=Strip1;>sp|Q8C079-3|STRP1_MOUSE Isoform 3 of Striatin-interacting protein 1 OS	Q8C079	4	-0.959926	1.35515	+
>sp|Q9CQX4|PAF15_MOUSE PCNA-associated factor OS=Mus musculus GN=Paf PE=1 SV=1	Q9CQX4	7	-0.958776	2.62403	+
>sp|Q5DU57|SPT13_MOUSE Spermatogenesis-associated protein 13 OS=Mus musculus GN=Spata13 PE=2 SV=2;>sp|Q5DU57-2|SPT13_MOUSE Isoform 2 of Spermatogenesis-associated protein 13 OS=Mus musculus GN=Spata13	Q5DU57	13	-0.958362	2.38038	+
>sp|Q99JB2|STML2_MOUSE Stomatin-like protein 2, mitochondrial OS=Mus musculus GN=Stoml2 PE=1 SV=1	Q99JB2	12	-0.957918	2.4475	+
>sp|Q9DB20|ATPO_MOUSE ATP synthase subunit O, mitochondrial OS=Mus musculus GN=Atp5o PE=1 SV=1	Q9DB20	11	-0.956474	2.17327	+
>sp|Q14C51|PTCD3_MOUSE Pentatricopeptide repeat domain-containing protein 3, mitochondrial OS=Mus musculus GN=Ptcd3 PE=2 SV=2	Q14C51	11	-0.9542	1.9611	+
>sp|Q9QY81|PO210_MOUSE Nuclear pore membrane glycoprotein 210 OS=Mus musculus GN=Nup210 PE=1 SV=2	Q9QY81	26	-0.953008	3.42516	+
>sp|Q923A2|SPDLY_MOUSE Protein Spindly OS=Mus musculus GN=Spdl1 PE=1 SV=2	Q923A2	3	-0.952755	1.44417	+
>sp|Q9D6V8|PAIP2_MOUSE Polyadenylate-binding protein-interacting protein 2 OS=Mus musculus GN=Paip2 PE=2 SV=1	Q9D6V8	2	-0.950897	1.51438	+
>sp|P50171|DHB8_MOUSE Estradiol 17-beta-dehydrogenase 8 OS=Mus musculus GN=Hsd17b8 PE=1 SV=2;>sp|P50171-2|DHB8_MOUSE Isoform Long of Estradiol 17-beta-dehydrogenase 8 OS=Mus musculus GN=Hsd17b8	P50171	6	-0.949074	1.39786	+
>sp|Q99KU0|VMP1_MOUSE Vacuole membrane protein 1 OS=Mus musculus GN=Vmp1 PE=2 SV=2	Q99KU0	2	-0.94875	1.30989	+
>sp|Q91Z96|BMP2K_MOUSE BMP-2-inducible protein kinase OS=Mus musculus GN=Bmp2k PE=1 SV=1;>sp|Q91Z96-2|BMP2K_MOUSE Isoform 2 of BMP-2-inducible protein kinase OS=Mus musculus GN=Bmp2k	Q91Z96	17	-0.945234	2.26014	+
>sp|Q9R1C7|PR40A_MOUSE Pre-mRNA-processing factor 40 homolog A OS=Mus musculus GN=Prpf40a PE=1 SV=1;>sp|Q9R1C7-2|PR40A_MOUSE Isoform 2 of Pre-mRNA-processing factor 40 homolog A OS=Mus musculus GN=Prpf40a	Q9R1C7	23	-0.944944	8.13473	+
>sp|Q8CF89|TAB1_MOUSE TGF-beta-activated kinase 1 and MAP3K7-binding protein 1 OS=Mus musculus GN=Tab1 PE=1 SV=2	Q8CF89	16	-0.944338	3.57218	+
>sp|Q05910|ADAM8_MOUSE Disintegrin and metalloproteinase domain-containing protein 8 OS=Mus musculus GN=Adam8 PE=1 SV=3	Q05910	17	-0.944086	3.66364	+
>sp|Q9CXX9|CUED2_MOUSE CUE domain-containing protein 2 OS=Mus musculus GN=Cuedc2 PE=2 SV=1	Q9CXX9	9	-0.943692	2.3066	+
>sp|Q8VE65|TAF12_MOUSE Transcription initiation factor TFIID subunit 12 OS=Mus musculus GN=Taf12 PE=1 SV=1	Q8VE65	1	-0.942126	3.12159	+
>sp|P05017|IGF1_MOUSE Insulin-like growth factor I OS=Mus musculus GN=Igf1 PE=2 SV=2;>sp|P05017-2|IGF1_MOUSE Isoform IGF-IB of Insulin-like growth factor I OS=Mus musculus GN=Igf1	P05017	2	-0.938618	2.12797	+
>sp|Q8VE38|OXND1_MOUSE Oxidoreductase NAD-binding domain-containing protein 1 OS=Mus musculus GN=Oxnad1 PE=2 SV=2;>sp|Q8VE38-2|OXND1_MOUSE Isoform 2 of Oxidoreductase NAD-binding domain-containing protein 1 OS=Mus musculus GN=Oxnad1	Q8VE38	4	-0.937386	1.44158	+
>sp|Q9CPV5|PMF1_MOUSE Polyamine-modulated factor 1 OS=Mus musculus GN=Pmf1 PE=1 SV=1;>sp|Q9CPV5-2|PMF1_MOUSE Isoform 2 of Polyamine-modulated factor 1 OS=Mus musculus GN=Pmf1	Q9CPV5	6	-0.93696	1.72103	+
>sp|Q9D2R6|COA3_MOUSE Cytochrome c oxidase assembly factor 3 homolog, mitochondrial OS=Mus musculus GN=Coa3 PE=2 SV=1	Q9D2R6	3	-0.935234	3.92955	+
>sp|Q9D8Y1|T126A_MOUSE Transmembrane protein 126A OS=Mus musculus GN=Tmem126a PE=2 SV=1	Q9D8Y1	3	-0.931712	1.93735	+
>sp|P10126|EF1A1_MOUSE Elongation factor 1-alpha 1 OS=Mus musculus GN=Eef1a1 PE=1 SV=3	P10126	25	-0.93167	1.66404	+
>sp|Q00547|HMMR_MOUSE Hyaluronan mediated motility receptor OS=Mus musculus GN=Hmmr PE=1 SV=4;>sp|Q00547-2|HMMR_MOUSE Isoform RHAMM1 of Hyaluronan mediated motility receptor OS=Mus musculus GN=Hmmr	Q00547	19	-0.931484	3.94277	+
>sp|Q8BGX2|CS052_MOUSE Uncharacterized protein C19orf52 homolog OS=Mus musculus PE=2 SV=1	Q8BGX2	8	-0.9313	1.38758	+
>sp|Q8BHC4|DCAKD_MOUSE Dephospho-CoA kinase domain-containing protein OS=Mus musculus GN=Dcakd PE=2 SV=1	Q8BHC4	5	-0.929164	2.38143	+
>sp|B0V2N1|PTPRS_MOUSE Receptor-type tyrosine-protein phosphatase S OS=Mus musculus GN=Ptprs PE=1 SV=1;>sp|B0V2N1-2|PTPRS_MOUSE Isoform 2 of Receptor-type tyrosine-protein phosphatase S OS=Mus musculus GN=Ptprs;>sp|B0V2N1-6|PTPRS_MOUSE Isoform 6 of Recepto	B0V2N1	31	-0.928962	3.99957	+
>sp|P56213|ALR_MOUSE FAD-linked sulfhydryl oxidase ALR OS=Mus musculus GN=Gfer PE=2 SV=2	P56213	6	-0.92487	1.45376	+
>sp|Q9CXW2|RT22_MOUSE 28S ribosomal protein S22, mitochondrial OS=Mus musculus GN=Mrps22 PE=2 SV=1	Q9CXW2	13	-0.924678	1.82932	+
>sp|Q60974|NCOR1_MOUSE Nuclear receptor corepressor 1 OS=Mus musculus GN=Ncor1 PE=1 SV=1;>sp|Q60974-2|NCOR1_MOUSE Isoform 2 of Nuclear receptor corepressor 1 OS=Mus musculus GN=Ncor1	Q60974	12	-0.92243	2.02768	+
>sp|Q8K1I7|WIPF1_MOUSE WAS/WASL-interacting protein family member 1 OS=Mus musculus GN=Wipf1 PE=1 SV=1	Q8K1I7	14	-0.918712	4.25249	+
>sp|Q8BPB5|FBLN3_MOUSE EGF-containing fibulin-like extracellular matrix protein 1 OS=Mus musculus GN=Efemp1 PE=2 SV=1	Q8BPB5	7	-0.911994	2.67688	+
>sp|P04184|KITH_MOUSE Thymidine kinase, cytosolic OS=Mus musculus GN=Tk1 PE=2 SV=3	P04184	11	-0.909908	1.90194	+
>sp|Q04750|TOP1_MOUSE DNA topoisomerase 1 OS=Mus musculus GN=Top1 PE=1 SV=2	Q04750	6	-0.90912	1.89599	+
>sp|Q9CPY7|AMPL_MOUSE Cytosol aminopeptidase OS=Mus musculus GN=Lap3 PE=1 SV=3;>sp|Q9CPY7-2|AMPL_MOUSE Isoform 2 of Cytosol aminopeptidase OS=Mus musculus GN=Lap3	Q9CPY7	15	-0.904662	2.6933	+
>sp|Q923G2|RPAB3_MOUSE DNA-directed RNA polymerases I, II, and III subunit RPABC3 OS=Mus musculus GN=Polr2h PE=2 SV=3	Q923G2	4	-0.90163	1.3299	+
>sp|Q921K9|BCL7B_MOUSE B-cell CLL/lymphoma 7 protein family member B OS=Mus musculus GN=Bcl7b PE=1 SV=1	Q921K9	4	-0.899048	1.58979	+
>sp|Q99PP7|TRI33_MOUSE E3 ubiquitin-protein ligase TRIM33 OS=Mus musculus GN=Trim33 PE=1 SV=2;>sp|Q99PP7-2|TRI33_MOUSE Isoform Beta of E3 ubiquitin-protein ligase TRIM33 OS=Mus musculus GN=Trim33	Q99PP7	7	-0.89838	2.50482	+
>sp|Q9JKF7|RM39_MOUSE 39S ribosomal protein L39, mitochondrial OS=Mus musculus GN=Mrpl39 PE=2 SV=4	Q9JKF7	9	-0.896496	2.82578	+
>sp|Q60649|CLPB_MOUSE Caseinolytic peptidase B protein homolog OS=Mus musculus GN=Clpb PE=1 SV=1	Q60649	12	-0.895516	4.00478	+
>sp|Q9D1D4|TMEDA_MOUSE Transmembrane emp24 domain-containing protein 10 OS=Mus musculus GN=Tmed10 PE=2 SV=1;>sp|Q9D1D4-2|TMEDA_MOUSE Isoform 2 of Transmembrane emp24 domain-containing protein 10 OS=Mus musculus GN=Tmed10	Q9D1D4	7	-0.89509	5.52397	+
>sp|Q8BFY9|TNPO1_MOUSE Transportin-1 OS=Mus musculus GN=Tnpo1 PE=1 SV=2;>sp|Q8BFY9-2|TNPO1_MOUSE Isoform 2 of Transportin-1 OS=Mus musculus GN=Tnpo1	Q8BFY9	9	-0.89468	1.956	+
>sp|P03911|NU4M_MOUSE NADH-ubiquinone oxidoreductase chain 4 OS=Mus musculus GN=Mtnd4 PE=1 SV=1	P03911	3	-0.892018	1.55952	+
>sp|Q9WV98|TIM9_MOUSE Mitochondrial import inner membrane translocase subunit Tim9 OS=Mus musculus GN=Timm9 PE=1 SV=1	Q9WV98	3	-0.89154	2.84466	+
>sp|Q8C145|S39A6_MOUSE Zinc transporter ZIP6 OS=Mus musculus GN=Slc39a6 PE=1 SV=1	Q8C145	11	-0.890414	4.10625	+
>sp|Q811M1|RHG15_MOUSE Rho GTPase-activating protein 15 OS=Mus musculus GN=Arhgap15 PE=2 SV=1	Q811M1	1	-0.888386	1.36176	+
>sp|O88622|PARG_MOUSE Poly(ADP-ribose) glycohydrolase OS=Mus musculus GN=Parg PE=1 SV=2;>sp|O88622-2|PARG_MOUSE Isoform 2 of Poly(ADP-ribose) glycohydrolase OS=Mus musculus GN=Parg	O88622	7	-0.887302	1.82425	+
>sp|Q8CGB3|UACA_MOUSE Uveal autoantigen with coiled-coil domains and ankyrin repeats OS=Mus musculus GN=Uaca PE=1 SV=2;>sp|Q8CGB3-3|UACA_MOUSE Isoform 3 of Uveal autoantigen with coiled-coil domains and ankyrin repeats OS=Mus musculus GN=Uaca;>sp|Q8CGB3-2|	Q8CGB3	30	-0.879866	2.82739	+
>sp|Q9CPU4|MGST3_MOUSE Microsomal glutathione S-transferase 3 OS=Mus musculus GN=Mgst3 PE=1 SV=1	Q9CPU4	1	-0.878223	1.40316	+
>sp|Q60943|I17RA_MOUSE Interleukin-17 receptor A OS=Mus musculus GN=Il17ra PE=1 SV=1	Q60943	10	-0.875872	2.01317	+
>sp|P46737|BRCC3_MOUSE Lys-63-specific deubiquitinase BRCC36 OS=Mus musculus GN=Brcc3 PE=2 SV=1;>sp|P46737-2|BRCC3_MOUSE Isoform 2 of Lys-63-specific deubiquitinase BRCC36 OS=Mus musculus GN=Brcc3	P46737	4	-0.872956	1.31336	+
>sp|Q80VD1|FA98B_MOUSE Protein FAM98B OS=Mus musculus GN=Fam98b PE=2 SV=1	Q80VD1	12	-0.870068	2.01566	+
>sp|Q9DCG2-2|CD302_MOUSE Isoform 2 of CD302 antigen OS=Mus musculus GN=Cd302;>sp|Q9DCG2|CD302_MOUSE CD302 antigen OS=Mus musculus GN=Cd302 PE=2 SV=2	Q9DCG2-2	4	-0.868912	2.581	+
>sp|P58281-2|OPA1_MOUSE Isoform 2 of Dynamin-like 120 kDa protein, mitochondrial OS=Mus musculus GN=Opa1;>sp|P58281|OPA1_MOUSE Dynamin-like 120 kDa protein, mitochondrial OS=Mus musculus GN=Opa1 PE=1 SV=1	P58281-2	17	-0.86839	1.68906	+
>sp|Q8VE10|NAA40_MOUSE N-alpha-acetyltransferase 40 OS=Mus musculus GN=Naa40 PE=2 SV=1;>sp|Q8VE10-3|NAA40_MOUSE Isoform 3 of N-alpha-acetyltransferase 40 OS=Mus musculus GN=Naa40;>sp|Q8VE10-2|NAA40_MOUSE Isoform 2 of N-alpha-acetyltransferase 40 OS=Mus mus	Q8VE10	3	-0.867236	1.44422	+
>sp|Q8C570|RAE1L_MOUSE mRNA export factor OS=Mus musculus GN=Rae1 PE=1 SV=1	Q8C570	11	-0.866054	3.4165	+
>sp|Q3U497|CLM7_MOUSE CMRF35-like molecule 7 OS=Mus musculus GN=Cd300lb PE=1 SV=2	Q3U497	3	-0.864266	3.60909	+
>sp|Q91ZE0|TMLH_MOUSE Trimethyllysine dioxygenase, mitochondrial OS=Mus musculus GN=Tmlhe PE=1 SV=2	Q91ZE0	4	-0.863888	2.25633	+
>sp|P11688|ITA5_MOUSE Integrin alpha-5 OS=Mus musculus GN=Itga5 PE=1 SV=3	P11688	20	-0.858746	4.87493	+
>sp|Q9WTP7|KAD3_MOUSE GTP:AMP phosphotransferase AK3, mitochondrial OS=Mus musculus GN=Ak3 PE=1 SV=3	Q9WTP7	6	-0.85555	1.76241	+
>sp|Q9CR61|NDUB7_MOUSE NADH dehydrogenase [ubiquinone] 1 beta subcomplex subunit 7 OS=Mus musculus GN=Ndufb7 PE=1 SV=3	Q9CR61	7	-0.855178	1.46924	+
>sp|O54962|BAF_MOUSE Barrier-to-autointegration factor OS=Mus musculus GN=Banf1 PE=1 SV=1	O54962	2	-0.854744	1.94178	+
>sp|Q9CQ54|NDUC2_MOUSE NADH dehydrogenase [ubiquinone] 1 subunit C2 OS=Mus musculus GN=Ndufc2 PE=1 SV=1	Q9CQ54	6	-0.854718	4.04073	+
>sp|Q9DCC4|P5CR3_MOUSE Pyrroline-5-carboxylate reductase 3 OS=Mus musculus GN=Pycrl PE=2 SV=2	Q9DCC4	2	-0.854698	1.84517	+
>sp|Q9DAZ9|ANCHR_MOUSE Abscission/NoCut checkpoint regulator OS=Mus musculus GN=Zfyve19 PE=1 SV=2	Q9DAZ9	6	-0.854484	1.49178	+
>sp|Q61102|ABCB7_MOUSE ATP-binding cassette sub-family B member 7, mitochondrial OS=Mus musculus GN=Abcb7 PE=1 SV=3	Q61102	13	-0.854126	2.6594	+
>sp|Q80ZM8|CRLS1_MOUSE Cardiolipin synthase (CMP-forming) OS=Mus musculus GN=Crls1 PE=2 SV=1	Q80ZM8	1	-0.852387	2.72082	+
>sp|P25976|UBF1_MOUSE Nucleolar transcription factor 1 OS=Mus musculus GN=Ubtf PE=1 SV=1;>sp|P25976-2|UBF1_MOUSE Isoform UBF2 of Nucleolar transcription factor 1 OS=Mus musculus GN=Ubtf	P25976	10	-0.852098	2.01394	+
>sp|Q3UV70|PDP1_MOUSE [Pyruvate dehydrogenase [acetyl-transferring]]-phosphatase 1, mitochondrial OS=Mus musculus GN=Pdp1 PE=2 SV=1	Q3UV70	2	-0.851973	1.63438	+
>sp|Q8BQ89|LIX1L_MOUSE LIX1-like protein OS=Mus musculus GN=Lix1l PE=2 SV=2	Q8BQ89	5	-0.846146	1.58056	+
>sp|Q61207|SAP_MOUSE Prosaposin OS=Mus musculus GN=Psap PE=1 SV=2	Q61207	19	-0.84483	2.63214	+
>sp|Q61191|HCFC1_MOUSE Host cell factor 1 OS=Mus musculus GN=Hcfc1 PE=1 SV=2	Q61191	16	-0.844402	3.52424	+
>sp|Q9QYF9|NDRG3_MOUSE Protein NDRG3 OS=Mus musculus GN=Ndrg3 PE=1 SV=1	Q9QYF9	6	-0.844318	1.3292	+
>sp|Q922Q1|MARC2_MOUSE Mitochondrial amidoxime reducing component 2 OS=Mus musculus GN=Marc2 PE=1 SV=1	Q922Q1	7	-0.844116	1.60114	+
>sp|P17515|CXL10_MOUSE C-X-C motif chemokine 10 OS=Mus musculus GN=Cxcl10 PE=1 SV=1	P17515	2	-0.843956	3.1924	+
>sp|Q920A7|AFG31_MOUSE AFG3-like protein 1 OS=Mus musculus GN=Afg3l1 PE=2 SV=2;>sp|Q920A7-2|AFG31_MOUSE Isoform 2 of AFG3-like protein 1 OS=Mus musculus GN=Afg3l1	Q920A7	10	-0.840834	1.59245	+
>sp|Q3TWN3|CNNM2_MOUSE Metal transporter CNNM2 OS=Mus musculus GN=Cnnm2 PE=1 SV=3;>sp|Q3TWN3-2|CNNM2_MOUSE Isoform 2 of Metal transporter CNNM2 OS=Mus musculus GN=Cnnm2	Q3TWN3	5	-0.84005	1.5211	+
>sp|Q91YT0|NDUV1_MOUSE NADH dehydrogenase [ubiquinone] flavoprotein 1, mitochondrial OS=Mus musculus GN=Ndufv1 PE=1 SV=1	Q91YT0	18	-0.83766	2.669	+
>sp|P47968|RPIA_MOUSE Ribose-5-phosphate isomerase OS=Mus musculus GN=Rpia PE=2 SV=2	P47968	6	-0.835014	3.91014	+
>sp|Q9CQX8|RT36_MOUSE 28S ribosomal protein S36, mitochondrial OS=Mus musculus GN=Mrps36 PE=1 SV=1	Q9CQX8	4	-0.833676	2.80133	+
>sp|P06869|UROK_MOUSE Urokinase-type plasminogen activator OS=Mus musculus GN=Plau PE=1 SV=1	P06869	23	-0.833228	4.63855	+
>sp|Q5SSZ5|TENS3_MOUSE Tensin-3 OS=Mus musculus GN=Tns3 PE=1 SV=1	Q5SSZ5	39	-0.832944	2.03962	+
>sp|Q9CWU6|UQCC1_MOUSE Ubiquinol-cytochrome-c reductase complex assembly factor 1 OS=Mus musculus GN=Uqcc1 PE=2 SV=1	Q9CWU6	4	-0.832506	3.89576	+
>sp|P62858|RS28_MOUSE 40S ribosomal protein S28 OS=Mus musculus GN=Rps28 PE=2 SV=1	P62858	3	-0.832256	1.74264	+
>sp|Q91VT4|CBR4_MOUSE Carbonyl reductase family member 4 OS=Mus musculus GN=Cbr4 PE=1 SV=2	Q91VT4	6	-0.829824	2.65318	+
>sp|P03899|NU3M_MOUSE NADH-ubiquinone oxidoreductase chain 3 OS=Mus musculus GN=Mtnd3 PE=3 SV=3	P03899	1	-0.827116	2.44327	+
>sp|Q7TPV4|MBB1A_MOUSE Myb-binding protein 1A OS=Mus musculus GN=Mybbp1a PE=1 SV=2	Q7TPV4	21	-0.827038	1.67106	+
>sp|Q3URS9|CCD51_MOUSE Coiled-coil domain-containing protein 51 OS=Mus musculus GN=Ccdc51 PE=2 SV=1;>sp|Q3URS9-2|CCD51_MOUSE Isoform 2 of Coiled-coil domain-containing protein 51 OS=Mus musculus GN=Ccdc51	Q3URS9	3	-0.825912	1.74816	+
>sp|Q9CPP6|NDUA5_MOUSE NADH dehydrogenase [ubiquinone] 1 alpha subcomplex subunit 5 OS=Mus musculus GN=Ndufa5 PE=1 SV=3	Q9CPP6	5	-0.82514	1.36361	+
>sp|Q62178|SEM4A_MOUSE Semaphorin-4A OS=Mus musculus GN=Sema4a PE=1 SV=2	Q62178	15	-0.824616	3.10999	+
>sp|P53762|ARNT_MOUSE Aryl hydrocarbon receptor nuclear translocator OS=Mus musculus GN=Arnt PE=1 SV=3;>sp|P53762-2|ARNT_MOUSE Isoform Short of Aryl hydrocarbon receptor nuclear translocator OS=Mus musculus GN=Arnt	P53762	14	-0.82437	4.80542	+
>sp|Q80X41|VRK1_MOUSE Serine/threonine-protein kinase VRK1 OS=Mus musculus GN=Vrk1 PE=1 SV=2;>sp|Q80X41-5|VRK1_MOUSE Isoform 5 of Serine/threonine-protein kinase VRK1 OS=Mus musculus GN=Vrk1;>sp|Q80X41-3|VRK1_MOUSE Isoform 3 of Serine/threonine-protein kin	Q80X41	7	-0.823438	3.97897	+
>sp|Q91WK5|GCSH_MOUSE Glycine cleavage system H protein, mitochondrial OS=Mus musculus GN=Gcsh PE=1 SV=2	Q91WK5	1	-0.822088	1.5156	+
>sp|Q8VE62|PAIP1_MOUSE Polyadenylate-binding protein-interacting protein 1 OS=Mus musculus GN=Paip1 PE=2 SV=1	Q8VE62	9	-0.820362	2.756	+
>sp|Q99L00|HAUS8_MOUSE HAUS augmin-like complex subunit 8 OS=Mus musculus GN=Haus8 PE=2 SV=2;>sp|Q99L00-2|HAUS8_MOUSE Isoform 2 of HAUS augmin-like complex subunit 8 OS=Mus musculus GN=Haus8	Q99L00	2	-0.820188	1.32436	+
>sp|Q9D6J6|NDUV2_MOUSE NADH dehydrogenase [ubiquinone] flavoprotein 2, mitochondrial OS=Mus musculus GN=Ndufv2 PE=1 SV=2	Q9D6J6	11	-0.819038	1.3381	+
>sp|Q9CQN3|TOM6_MOUSE Mitochondrial import receptor subunit TOM6 homolog OS=Mus musculus GN=Tomm6 PE=3 SV=1	Q9CQN3	1	-0.817016	1.65399	+
>sp|Q99K48|NONO_MOUSE Non-POU domain-containing octamer-binding protein OS=Mus musculus GN=Nono PE=1 SV=3	Q99K48	20	-0.816368	1.94746	+
>sp|Q62073|M3K7_MOUSE Mitogen-activated protein kinase kinase kinase 7 OS=Mus musculus GN=Map3k7 PE=1 SV=1	Q62073	17	-0.81595	4.14292	+
>sp|Q9D1L0|CHCH2_MOUSE Coiled-coil-helix-coiled-coil-helix domain-containing protein 2, mitochondrial OS=Mus musculus GN=Chchd2 PE=2 SV=1	Q9D1L0	4	-0.813888	5.61195	+
>sp|Q8BMS1|ECHA_MOUSE Trifunctional enzyme subunit alpha, mitochondrial OS=Mus musculus GN=Hadha PE=1 SV=1	Q8BMS1	27	-0.812574	2.20028	+
>sp|Q8R502|LRC8C_MOUSE Volume-regulated anion channel subunit LRRC8C OS=Mus musculus GN=Lrrc8c PE=2 SV=1	Q8R502	15	-0.810696	2.22824	+
>sp|Q8BHJ5|TBL1R_MOUSE F-box-like/WD repeat-containing protein TBL1XR1 OS=Mus musculus GN=Tbl1xr1 PE=1 SV=1	Q8BHJ5	7	-0.807952	3.11184	+
>sp|Q64521|GPDM_MOUSE Glycerol-3-phosphate dehydrogenase, mitochondrial OS=Mus musculus GN=Gpd2 PE=1 SV=2	Q64521	29	-0.80664	2.40301	+
>sp|Q99P88|NU155_MOUSE Nuclear pore complex protein Nup155 OS=Mus musculus GN=Nup155 PE=1 SV=1	Q99P88	25	-0.805784	2.93498	+
>sp|Q9CQZ5|NDUA6_MOUSE NADH dehydrogenase [ubiquinone] 1 alpha subcomplex subunit 6 OS=Mus musculus GN=Ndufa6 PE=1 SV=1	Q9CQZ5	3	-0.802122	2.34454	+
>sp|P56391|CX6B1_MOUSE Cytochrome c oxidase subunit 6B1 OS=Mus musculus GN=Cox6b1 PE=1 SV=2	P56391	4	-0.800716	2.6797	+
>sp|Q9CQR2|RS21_MOUSE 40S ribosomal protein S21 OS=Mus musculus GN=Rps21 PE=2 SV=1	Q9CQR2	4	-0.799212	2.38056	+
>sp|O35129|PHB2_MOUSE Prohibitin-2 OS=Mus musculus GN=Phb2 PE=1 SV=1	O35129	14	-0.7991	1.36774	+
>sp|O70152|DPM1_MOUSE Dolichol-phosphate mannosyltransferase subunit 1 OS=Mus musculus GN=Dpm1 PE=2 SV=1	O70152	6	-0.796032	2.24229	+
>sp|P97450|ATP5J_MOUSE ATP synthase-coupling factor 6, mitochondrial OS=Mus musculus GN=Atp5j PE=1 SV=1	P97450	6	-0.79443	3.37441	+
>sp|Q9CQE5|RGS10_MOUSE Regulator of G-protein signaling 10 OS=Mus musculus GN=Rgs10 PE=2 SV=1	Q9CQE5	5	-0.793716	2.51611	+
>sp|Q8BHG9|CGBP1_MOUSE CGG triplet repeat-binding protein 1 OS=Mus musculus GN=Cggbp1 PE=2 SV=1	Q8BHG9	10	-0.789778	2.73557	+
>sp|Q8BTW3|EXOS6_MOUSE Exosome complex component MTR3 OS=Mus musculus GN=Exosc6 PE=1 SV=1	Q8BTW3	4	-0.788872	2.24133	+
>sp|Q9CY73|RM44_MOUSE 39S ribosomal protein L44, mitochondrial OS=Mus musculus GN=Mrpl44 PE=2 SV=3	Q9CY73	5	-0.78819	3.75231	+
>sp|Q922R8|PDIA6_MOUSE Protein disulfide-isomerase A6 OS=Mus musculus GN=Pdia6 PE=1 SV=3	Q922R8	12	-0.787096	1.3886	+
>sp|P53395|ODB2_MOUSE Lipoamide acyltransferase component of branched-chain alpha-keto acid dehydrogenase complex, mitochondrial OS=Mus musculus GN=Dbt PE=1 SV=2	P53395	13	-0.786264	1.39524	+
>sp|Q9CWE0|MFR1L_MOUSE Mitochondrial fission regulator 1-like OS=Mus musculus GN=Mtfr1l PE=1 SV=1	Q9CWE0	8	-0.786038	2.66444	+
>sp|Q8QZT1|THIL_MOUSE Acetyl-CoA acetyltransferase, mitochondrial OS=Mus musculus GN=Acat1 PE=1 SV=1	Q8QZT1	15	-0.785742	2.20561	+
>sp|P60603|ROMO1_MOUSE Reactive oxygen species modulator 1 OS=Mus musculus GN=Romo1 PE=2 SV=1	P60603	1	-0.784314	2.54629	+
>sp|Q61418|CLCN4_MOUSE H(+)/Cl(-) exchange transporter 4 OS=Mus musculus GN=Clcn4 PE=2 SV=2	Q61418	6	-0.78249	2.19889	+
>sp|Q78IK4|MIC27_MOUSE MICOS complex subunit Mic27 OS=Mus musculus GN=Apool PE=2 SV=1	Q78IK4	7	-0.781084	1.95234	+
>sp|Q8VCH6|DHC24_MOUSE Delta(24)-sterol reductase OS=Mus musculus GN=Dhcr24 PE=2 SV=1	Q8VCH6	3	-0.780602	1.61816	+
>sp|Q0VGY8|TANC1_MOUSE Protein TANC1 OS=Mus musculus GN=Tanc1 PE=2 SV=2	Q0VGY8	21	-0.778074	1.32192	+
>sp|B2RX14|TUT4_MOUSE Terminal uridylyltransferase 4 OS=Mus musculus GN=Zcchc11 PE=1 SV=2	B2RX14	9	-0.777778	3.0998	+
>sp|P98083|SHC1_MOUSE SHC-transforming protein 1 OS=Mus musculus GN=Shc1 PE=1 SV=3;>sp|P98083-2|SHC1_MOUSE Isoform p52Shc of SHC-transforming protein 1 OS=Mus musculus GN=Shc1;>sp|P98083-3|SHC1_MOUSE Isoform p47Shc of SHC-transforming protein 1 OS=Mus musc	P98083	16	-0.77703	2.36406	+
>sp|P47955|RLA1_MOUSE 60S acidic ribosomal protein P1 OS=Mus musculus GN=Rplp1 PE=2 SV=1	P47955	4	-0.77624	2.01267	+
>sp|Q99N93|RM16_MOUSE 39S ribosomal protein L16, mitochondrial OS=Mus musculus GN=Mrpl16 PE=2 SV=1	Q99N93	3	-0.774608	1.82977	+
>sp|Q8VDT9|RM50_MOUSE 39S ribosomal protein L50, mitochondrial OS=Mus musculus GN=Mrpl50 PE=2 SV=2	Q8VDT9	7	-0.774218	4.16339	+
>sp|Q9ER88|RT29_MOUSE 28S ribosomal protein S29, mitochondrial OS=Mus musculus GN=Dap3 PE=2 SV=1;>sp|Q9ER88-2|RT29_MOUSE Isoform 2 of 28S ribosomal protein S29, mitochondrial OS=Mus musculus GN=Dap3	Q9ER88	12	-0.772788	2.82103	+
>sp|Q9CQ75|NDUA2_MOUSE NADH dehydrogenase [ubiquinone] 1 alpha subcomplex subunit 2 OS=Mus musculus GN=Ndufa2 PE=1 SV=3	Q9CQ75	3	-0.772786	4.2654	+
>sp|Q8BYL4|SYYM_MOUSE Tyrosine--tRNA ligase, mitochondrial OS=Mus musculus GN=Yars2 PE=1 SV=2	Q8BYL4	9	-0.77114	1.33214	+
>sp|Q921H8|THIKA_MOUSE 3-ketoacyl-CoA thiolase A, peroxisomal OS=Mus musculus GN=Acaa1a PE=1 SV=1	Q921H8	21	-0.770086	2.65782	+
>sp|Q6R891|NEB2_MOUSE Neurabin-2 OS=Mus musculus GN=Ppp1r9b PE=1 SV=1;>sp|Q6R891-2|NEB2_MOUSE Isoform 2 of Neurabin-2 OS=Mus musculus GN=Ppp1r9b	Q6R891	21	-0.768902	1.37006	+
>sp|P62073|TIM10_MOUSE Mitochondrial import inner membrane translocase subunit Tim10 OS=Mus musculus GN=Timm10 PE=1 SV=1	P62073	3	-0.768836	1.77491	+
>sp|Q60749|KHDR1_MOUSE KH domain-containing, RNA-binding, signal transduction-associated protein 1 OS=Mus musculus GN=Khdrbs1 PE=1 SV=2	Q60749	6	-0.767328	1.44773	+
>sp|Q91WD1|RPC4_MOUSE DNA-directed RNA polymerase III subunit RPC4 OS=Mus musculus GN=Polr3d PE=2 SV=2	Q91WD1	3	-0.766744	2.46274	+
>sp|P27546|MAP4_MOUSE Microtubule-associated protein 4 OS=Mus musculus GN=Map4 PE=1 SV=3;>sp|P27546-3|MAP4_MOUSE Isoform 3 of Microtubule-associated protein 4 OS=Mus musculus GN=Map4;>sp|P27546-2|MAP4_MOUSE Isoform 2 of Microtubule-associated protein 4 OS=	P27546	21	-0.765784	1.60562	+
>sp|Q8K1J6|TRNT1_MOUSE CCA tRNA nucleotidyltransferase 1, mitochondrial OS=Mus musculus GN=Trnt1 PE=1 SV=1	Q8K1J6	5	-0.764444	1.32853	+
>sp|P56480|ATPB_MOUSE ATP synthase subunit beta, mitochondrial OS=Mus musculus GN=Atp5b PE=1 SV=2	P56480	27	-0.763492	3.42995	+
>sp|Q9DCW4|ETFB_MOUSE Electron transfer flavoprotein subunit beta OS=Mus musculus GN=Etfb PE=1 SV=3	Q9DCW4	11	-0.762982	1.96142	+
>sp|Q9CRB9|MIC19_MOUSE MICOS complex subunit Mic19 OS=Mus musculus GN=Chchd3 PE=1 SV=1	Q9CRB9	6	-0.762948	2.69479	+
>sp|P97434|MPRIP_MOUSE Myosin phosphatase Rho-interacting protein OS=Mus musculus GN=Mprip PE=1 SV=2;>sp|P97434-4|MPRIP_MOUSE Isoform 4 of Myosin phosphatase Rho-interacting protein OS=Mus musculus GN=Mprip;>sp|P97434-3|MPRIP_MOUSE Isoform 3 of Myosin phos	P97434	12	-0.76221	1.45847	+
>sp|Q8BHD7|PTBP3_MOUSE Polypyrimidine tract-binding protein 3 OS=Mus musculus GN=Ptbp3 PE=2 SV=1;>sp|Q8BHD7-2|PTBP3_MOUSE Isoform 2 of Polypyrimidine tract-binding protein 3 OS=Mus musculus GN=Ptbp3	Q8BHD7	3	-0.760782	1.45098	+
>sp|P14602|HSPB1_MOUSE Heat shock protein beta-1 OS=Mus musculus GN=Hspb1 PE=1 SV=3;>sp|P14602-3|HSPB1_MOUSE Isoform C of Heat shock protein beta-1 OS=Mus musculus GN=Hspb1;>sp|P14602-2|HSPB1_MOUSE Isoform B of Heat shock protein beta-1 OS=Mus musculus GN=	P14602	1	-0.760565	1.71905	+
>sp|Q9D7N3|RT09_MOUSE 28S ribosomal protein S9, mitochondrial OS=Mus musculus GN=Mrps9 PE=2 SV=3	Q9D7N3	13	-0.757834	2.06217	+
>sp|Q8VDD5|MYH9_MOUSE Myosin-9 OS=Mus musculus GN=Myh9 PE=1 SV=4	Q8VDD5	103	-0.756202	2.27346	+
>sp|O88895|HDAC3_MOUSE Histone deacetylase 3 OS=Mus musculus GN=Hdac3 PE=1 SV=1	O88895	6	-0.755156	1.49249	+
>sp|Q9QWT9|KIFC1_MOUSE Kinesin-like protein KIFC1 OS=Mus musculus GN=Kifc1 PE=1 SV=2;>sp|Q9QWT9-3|KIFC1_MOUSE Isoform 3 of Kinesin-like protein KIFC1 OS=Mus musculus GN=Kifc1;>sp|Q9QWT9-2|KIFC1_MOUSE Isoform 2 of Kinesin-like protein KIFC1 OS=Mus musculus	Q9QWT9	20	-0.753356	2.3157	+
>sp|Q921I0|ORML1_MOUSE ORM1-like protein 1 OS=Mus musculus GN=Ormdl1 PE=2 SV=1	Q921I0	2	-0.750928	1.64261	+
>sp|Q06180|PTN2_MOUSE Tyrosine-protein phosphatase non-receptor type 2 OS=Mus musculus GN=Ptpn2 PE=1 SV=2;>sp|Q06180-2|PTN2_MOUSE Isoform 2 of Tyrosine-protein phosphatase non-receptor type 2 OS=Mus musculus GN=Ptpn2	Q06180	13	-0.745412	2.17614	+
>sp|P03930|ATP8_MOUSE ATP synthase protein 8 OS=Mus musculus GN=Mtatp8 PE=1 SV=1	P03930	2	-0.745228	2.40983	+
>sp|Q9WUJ8|ORC6_MOUSE Origin recognition complex subunit 6 OS=Mus musculus GN=Orc6 PE=1 SV=1	Q9WUJ8	2	-0.743356	1.60506	+
>sp|Q99N96|RM01_MOUSE 39S ribosomal protein L1, mitochondrial OS=Mus musculus GN=Mrpl1 PE=1 SV=2	Q99N96	9	-0.74324	2.76077	+
>sp|Q3V3R1|C1TM_MOUSE Monofunctional C1-tetrahydrofolate synthase, mitochondrial OS=Mus musculus GN=Mthfd1l PE=1 SV=2	Q3V3R1	35	-0.742484	2.13334	+
>sp|Q9ES52|SHIP1_MOUSE Phosphatidylinositol 3,4,5-trisphosphate 5-phosphatase 1 OS=Mus musculus GN=Inpp5d PE=1 SV=2;>sp|Q9ES52-2|SHIP1_MOUSE Isoform 2 of Phosphatidylinositol 3,4,5-trisphosphate 5-phosphatase 1 OS=Mus musculus GN=Inpp5d;>sp|Q9ES52-5|SHIP1_	Q9ES52	76	-0.740694	3.12756	+
>sp|Q03265|ATPA_MOUSE ATP synthase subunit alpha, mitochondrial OS=Mus musculus GN=Atp5a1 PE=1 SV=1	Q03265	29	-0.73695	2.09185	+
>sp|A2AAE1-3|K1109_MOUSE Isoform 3 of Uncharacterized protein KIAA1109 OS=Mus musculus GN=Kiaa1109;>sp|A2AAE1-2|K1109_MOUSE Isoform 2 of Uncharacterized protein KIAA1109 OS=Mus musculus GN=Kiaa1109;>sp|A2AAE1|K1109_MOUSE Uncharacterized protein KIAA1109 OS	A2AAE1-3	9	-0.73377	3.94824	+
>sp|P62137|PP1A_MOUSE Serine/threonine-protein phosphatase PP1-alpha catalytic subunit OS=Mus musculus GN=Ppp1ca PE=1 SV=1	P62137	22	-0.731422	1.96334	+
>sp|Q9R0X4|ACOT9_MOUSE Acyl-coenzyme A thioesterase 9, mitochondrial OS=Mus musculus GN=Acot9 PE=1 SV=1	Q9R0X4	12	-0.731028	1.46575	+
>sp|Q6P5D4|CP135_MOUSE Centrosomal protein of 135 kDa OS=Mus musculus GN=Cep135 PE=1 SV=1	Q6P5D4	5	-0.730142	2.538	+
>sp|Q61545|EWS_MOUSE RNA-binding protein EWS OS=Mus musculus GN=Ewsr1 PE=1 SV=2	Q61545	7	-0.72978	1.65042	+
>sp|Q8BK08|TMM11_MOUSE Transmembrane protein 11, mitochondrial OS=Mus musculus GN=Tmem11 PE=2 SV=1	Q8BK08	3	-0.726096	1.52914	+
>sp|P47802|MTX1_MOUSE Metaxin-1 OS=Mus musculus GN=Mtx1 PE=1 SV=1	P47802	11	-0.724462	2.52354	+
>sp|Q9CZR8|EFTS_MOUSE Elongation factor Ts, mitochondrial OS=Mus musculus GN=Tsfm PE=1 SV=1	Q9CZR8	11	-0.72371	1.42719	+
>sp|Q8BTJ4|ENPP4_MOUSE Bis(5-adenosyl)-triphosphatase enpp4 OS=Mus musculus GN=Enpp4 PE=1 SV=1;>sp|Q8BTJ4-2|ENPP4_MOUSE Isoform 2 of Bis(5-adenosyl)-triphosphatase enpp4 OS=Mus musculus GN=Enpp4	Q8BTJ4	5	-0.721588	1.45083	+
>sp|Q8VCM7|FIBG_MOUSE Fibrinogen gamma chain OS=Mus musculus GN=Fgg PE=1 SV=1	Q8VCM7	2	-0.72155	3.45476	+
>sp|Q9R0E1|PLOD3_MOUSE Procollagen-lysine,2-oxoglutarate 5-dioxygenase 3 OS=Mus musculus GN=Plod3 PE=1 SV=1	Q9R0E1	15	-0.721276	1.46246	+
>sp|Q8K4I3|ARHG6_MOUSE Rho guanine nucleotide exchange factor 6 OS=Mus musculus GN=Arhgef6 PE=1 SV=1	Q8K4I3	17	-0.71885	2.05055	+
>sp|P08249|MDHM_MOUSE Malate dehydrogenase, mitochondrial OS=Mus musculus GN=Mdh2 PE=1 SV=3	P08249	18	-0.718472	2.09486	+
>sp|Q925I1|ATAD3_MOUSE ATPase family AAA domain-containing protein 3 OS=Mus musculus GN=Atad3 PE=1 SV=1;>sp|Q925I1-2|ATAD3_MOUSE Isoform 2 of ATPase family AAA domain-containing protein 3 OS=Mus musculus GN=Atad3	Q925I1	16	-0.718004	2.53632	+
>sp|Q810A7|DDX42_MOUSE ATP-dependent RNA helicase DDX42 OS=Mus musculus GN=Ddx42 PE=1 SV=3;>sp|Q810A7-2|DDX42_MOUSE Isoform 2 of ATP-dependent RNA helicase DDX42 OS=Mus musculus GN=Ddx42	Q810A7	43	-0.71342	1.94678	+
>sp|Q8BGZ2-2|F168A_MOUSE Isoform 2 of Protein FAM168A OS=Mus musculus GN=Fam168a;>sp|Q8BGZ2|F168A_MOUSE Protein FAM168A OS=Mus musculus GN=Fam168a PE=2 SV=1	Q8BGZ2-2	5	-0.713064	2.80301	+
>sp|Q9D051|ODPB_MOUSE Pyruvate dehydrogenase E1 component subunit beta, mitochondrial OS=Mus musculus GN=Pdhb PE=1 SV=1	Q9D051	11	-0.712854	1.55476	+
>sp|Q8BTW9|PAK4_MOUSE Serine/threonine-protein kinase PAK 4 OS=Mus musculus GN=Pak4 PE=1 SV=1	Q8BTW9	5	-0.709692	2.23235	+
>sp|A2AR02|PPIG_MOUSE Peptidyl-prolyl cis-trans isomerase G OS=Mus musculus GN=Ppig PE=2 SV=1	A2AR02	7	-0.708686	1.6104	+
>sp|O09000|NCOA3_MOUSE Nuclear receptor coactivator 3 OS=Mus musculus GN=Ncoa3 PE=1 SV=2	O09000	38	-0.70755	5.00157	+
>sp|P59235|NUP43_MOUSE Nucleoporin Nup43 OS=Mus musculus GN=Nup43 PE=2 SV=2	P59235	4	-0.707256	2.4496	+
>sp|P28352|APEX1_MOUSE DNA-(apurinic or apyrimidinic site) lyase OS=Mus musculus GN=Apex1 PE=1 SV=2	P28352	12	-0.707126	2.02828	+
>sp|Q9QYA2|TOM40_MOUSE Mitochondrial import receptor subunit TOM40 homolog OS=Mus musculus GN=Tomm40 PE=1 SV=3	Q9QYA2	12	-0.70701	2.01659	+
>sp|Q8BH86|CN159_MOUSE UPF0317 protein C14orf159 homolog, mitochondrial OS=Mus musculus PE=1 SV=1;>sp|Q8BH86-2|CN159_MOUSE Isoform 2 of UPF0317 protein C14orf159 homolog, mitochondrial OS=Mus musculus	Q8BH86	11	-0.705648	2.54711	+
>sp|Q8VDU0|GPSM2_MOUSE G-protein-signaling modulator 2 OS=Mus musculus GN=Gpsm2 PE=1 SV=2	Q8VDU0	17	-0.705172	2.26741	+
>sp|Q9CQJ8|NDUB9_MOUSE NADH dehydrogenase [ubiquinone] 1 beta subcomplex subunit 9 OS=Mus musculus GN=Ndufb9 PE=1 SV=3	Q9CQJ8	6	-0.705096	2.61112	+
>sp|Q99M87|DNJA3_MOUSE DnaJ homolog subfamily A member 3, mitochondrial OS=Mus musculus GN=Dnaja3 PE=1 SV=1;>sp|Q99M87-3|DNJA3_MOUSE Isoform 3 of DnaJ homolog subfamily A member 3, mitochondrial OS=Mus musculus GN=Dnaja3	Q99M87	13	-0.704396	2.1769	+
>sp|Q8R5J9|PRAF3_MOUSE PRA1 family protein 3 OS=Mus musculus GN=Arl6ip5 PE=1 SV=2	Q8R5J9	3	-0.703534	1.42573	+
>sp|P42125|ECI1_MOUSE Enoyl-CoA delta isomerase 1, mitochondrial OS=Mus musculus GN=Eci1 PE=1 SV=2	P42125	8	-0.701444	1.65862	+
>sp|Q62417-5|SRBS1_MOUSE Isoform 5 of Sorbin and SH3 domain-containing protein 1 OS=Mus musculus GN=Sorbs1;>sp|Q62417-4|SRBS1_MOUSE Isoform 4 of Sorbin and SH3 domain-containing protein 1 OS=Mus musculus GN=Sorbs1;>sp|Q62417-6|SRBS1_MOUSE Isoform 6 of Sorb	Q62417-5	15	-0.697796	2.82687	+
>sp|Q60787|LCP2_MOUSE Lymphocyte cytosolic protein 2 OS=Mus musculus GN=Lcp2 PE=1 SV=2	Q60787	18	-0.695958	2.60279	+
>sp|O54967-2|ACK1_MOUSE Isoform 2 of Activated CDC42 kinase 1 OS=Mus musculus GN=Tnk2;>sp|O54967-3|ACK1_MOUSE Isoform 3 of Activated CDC42 kinase 1 OS=Mus musculus GN=Tnk2;>sp|O54967|ACK1_MOUSE Activated CDC42 kinase 1 OS=Mus musculus GN=Tnk2 PE=1 SV=2	O54967-2	7	-0.694134	1.74143	+
>sp|P21440|MDR3_MOUSE Multidrug resistance protein 3 OS=Mus musculus GN=Abcb4 PE=2 SV=2	P21440	6	-0.69359	1.46521	+
>sp|Q9JLV1|BAG3_MOUSE BAG family molecular chaperone regulator 3 OS=Mus musculus GN=Bag3 PE=1 SV=2	Q9JLV1	23	-0.693266	4.46354	+
>sp|Q3U1V6|UEVLD_MOUSE Ubiquitin-conjugating enzyme E2 variant 3 OS=Mus musculus GN=Uevld PE=2 SV=1;>sp|Q3U1V6-2|UEVLD_MOUSE Isoform 2 of Ubiquitin-conjugating enzyme E2 variant 3 OS=Mus musculus GN=Uevld	Q3U1V6	5	-0.691372	2.63955	+
>sp|B2RY56|RBM25_MOUSE RNA-binding protein 25 OS=Mus musculus GN=Rbm25 PE=1 SV=2	B2RY56	26	-0.689816	3.21615	+
>sp|Q9CR13|CG055_MOUSE UPF0562 protein C7orf55 homolog OS=Mus musculus PE=3 SV=1	Q9CR13	1	-0.687304	1.51329	+
>sp|Q6DVA0|LEMD2_MOUSE LEM domain-containing protein 2 OS=Mus musculus GN=Lemd2 PE=1 SV=1	Q6DVA0	7	-0.686996	1.78202	+
>sp|Q8BPE4|TM177_MOUSE Transmembrane protein 177 OS=Mus musculus GN=Tmem177 PE=2 SV=1	Q8BPE4	2	-0.681195	1.30467	+
>sp|Q91WD5|NDUS2_MOUSE NADH dehydrogenase [ubiquinone] iron-sulfur protein 2, mitochondrial OS=Mus musculus GN=Ndufs2 PE=1 SV=1	Q91WD5	14	-0.679546	2.39036	+
>sp|Q91XB0|TREX1_MOUSE Three-prime repair exonuclease 1 OS=Mus musculus GN=Trex1 PE=1 SV=2	Q91XB0	10	-0.679434	1.75148	+
>sp|P97807|FUMH_MOUSE Fumarate hydratase, mitochondrial OS=Mus musculus GN=Fh PE=1 SV=3;>sp|P97807-2|FUMH_MOUSE Isoform Cytoplasmic of Fumarate hydratase, mitochondrial OS=Mus musculus GN=Fh	P97807	17	-0.6782	1.71365	+
>sp|P70365|NCOA1_MOUSE Nuclear receptor coactivator 1 OS=Mus musculus GN=Ncoa1 PE=1 SV=2;>sp|P70365-4|NCOA1_MOUSE Isoform 4 of Nuclear receptor coactivator 1 OS=Mus musculus GN=Ncoa1;>sp|P70365-2|NCOA1_MOUSE Isoform 2 of Nuclear receptor coactivator 1 OS=M	P70365	12	-0.67651	2.31345	+
>sp|Q8CAQ8-2|MIC60_MOUSE Isoform 2 of MICOS complex subunit Mic60 OS=Mus musculus GN=Immt	Q8CAQ8-2	31	-0.673224	2.45487	+
>sp|Q3UQ84|SYTM_MOUSE Threonine--tRNA ligase, mitochondrial OS=Mus musculus GN=Tars2 PE=2 SV=1	Q3UQ84	7	-0.671702	1.30663	+
>sp|Q8BUL6|PKHA1_MOUSE Pleckstrin homology domain-containing family A member 1 OS=Mus musculus GN=Plekha1 PE=2 SV=1;>sp|Q8BUL6-2|PKHA1_MOUSE Isoform 2 of Pleckstrin homology domain-containing family A member 1 OS=Mus musculus GN=Plekha1	Q8BUL6	13	-0.668274	2.58736	+
>sp|Q8CFN5|MEF2C_MOUSE Myocyte-specific enhancer factor 2C OS=Mus musculus GN=Mef2c PE=1 SV=2;>sp|Q8CFN5-3|MEF2C_MOUSE Isoform 3 of Myocyte-specific enhancer factor 2C OS=Mus musculus GN=Mef2c;>sp|Q8CFN5-2|MEF2C_MOUSE Isoform 2 of Myocyte-specific enhancer	Q8CFN5	9	-0.667538	3.01622	+
>sp|Q9CQZ6|NDUB3_MOUSE NADH dehydrogenase [ubiquinone] 1 beta subcomplex subunit 3 OS=Mus musculus GN=Ndufb3 PE=1 SV=1	Q9CQZ6	2	-0.666814	2.20477	+
>sp|P11087|CO1A1_MOUSE Collagen alpha-1(I) chain OS=Mus musculus GN=Col1a1 PE=1 SV=4;>sp|P11087-2|CO1A1_MOUSE Isoform 2 of Collagen alpha-1(I) chain OS=Mus musculus GN=Col1a1	P11087	6	-0.66345	1.43253	+
>sp|E9Q1P8|I2BP2_MOUSE Interferon regulatory factor 2-binding protein 2 OS=Mus musculus GN=Irf2bp2 PE=1 SV=1	E9Q1P8	22	-0.662304	5.1451	+
>sp|Q9R007-1|CLC5A_MOUSE Isoform 1 of C-type lectin domain family 5 member A OS=Mus musculus GN=Clec5a;>sp|Q9R007|CLC5A_MOUSE C-type lectin domain family 5 member A OS=Mus musculus GN=Clec5a PE=1 SV=2;>sp|Q9R007-2|CLC5A_MOUSE Isoform 2 of C-type lectin dom	Q9R007-1	4	-0.662028	1.32038	+
>sp|P62259|1433E_MOUSE 14-3-3 protein epsilon OS=Mus musculus GN=Ywhae PE=1 SV=1	P62259	14	-0.661616	1.42244	+
>sp|Q9QZD8|DIC_MOUSE Mitochondrial dicarboxylate carrier OS=Mus musculus GN=Slc25a10 PE=1 SV=2	Q9QZD8	10	-0.658294	1.32265	+
>sp|Q9D8V7|SC11C_MOUSE Signal peptidase complex catalytic subunit SEC11C OS=Mus musculus GN=Sec11c PE=2 SV=3	Q9D8V7	3	-0.65816	1.36577	+
>sp|Q9D8S9|BOLA1_MOUSE BolA-like protein 1 OS=Mus musculus GN=Bola1 PE=1 SV=1	Q9D8S9	8	-0.658076	2.50659	+
>sp|Q91VC4|PLVAP_MOUSE Plasmalemma vesicle-associated protein OS=Mus musculus GN=Plvap PE=2 SV=1	Q91VC4	2	-0.65496	2.42377	+
>sp|Q9DB15|RM12_MOUSE 39S ribosomal protein L12, mitochondrial OS=Mus musculus GN=Mrpl12 PE=1 SV=2	Q9DB15	7	-0.65283	2.09457	+
>sp|P37172|ACVR1_MOUSE Activin receptor type-1 OS=Mus musculus GN=Acvr1 PE=2 SV=2	P37172	5	-0.652596	2.09684	+
>sp|Q8K482|EMIL2_MOUSE EMILIN-2 OS=Mus musculus GN=Emilin2 PE=1 SV=1	Q8K482	22	-0.6497	2.8159	+
>sp|Q61249|IGBP1_MOUSE Immunoglobulin-binding protein 1 OS=Mus musculus GN=Igbp1 PE=1 SV=1	Q61249	6	-0.649266	1.55042	+
>sp|P07356|ANXA2_MOUSE Annexin A2 OS=Mus musculus GN=Anxa2 PE=1 SV=2	P07356	28	-0.647626	1.98661	+
>sp|Q8K4Q8|COL12_MOUSE Collectin-12 OS=Mus musculus GN=Colec12 PE=1 SV=1	Q8K4Q8	20	-0.644326	2.82292	+
>sp|Q9DCX2|ATP5H_MOUSE ATP synthase subunit d, mitochondrial OS=Mus musculus GN=Atp5h PE=1 SV=3	Q9DCX2	12	-0.64287	2.86083	+
>sp|Q9Z0R9|FADS2_MOUSE Fatty acid desaturase 2 OS=Mus musculus GN=Fads2 PE=2 SV=1	Q9Z0R9	7	-0.641956	3.15578	+
>sp|P56135|ATPK_MOUSE ATP synthase subunit f, mitochondrial OS=Mus musculus GN=Atp5j2 PE=1 SV=3	P56135	3	-0.640278	1.54993	+
>sp|Q3U0J8|TBD2B_MOUSE TBC1 domain family member 2B OS=Mus musculus GN=Tbc1d2b PE=1 SV=2	Q3U0J8	6	-0.639006	1.65226	+
>sp|Q91W50|CSDE1_MOUSE Cold shock domain-containing protein E1 OS=Mus musculus GN=Csde1 PE=2 SV=1	Q91W50	16	-0.638178	2.78788	+
>sp|Q8VCH2|CLM5_MOUSE CMRF35-like molecule 5 OS=Mus musculus GN=Cd300ld PE=1 SV=1	Q8VCH2	1	-0.636388	1.81178	+
>sp|Q91VD9|NDUS1_MOUSE NADH-ubiquinone oxidoreductase 75 kDa subunit, mitochondrial OS=Mus musculus GN=Ndufs1 PE=1 SV=2	Q91VD9	24	-0.636006	2.30045	+
>sp|Q8BM55|TM214_MOUSE Transmembrane protein 214 OS=Mus musculus GN=Tmem214 PE=2 SV=1	Q8BM55	13	-0.633716	2.06991	+
>sp|Q91YW3|DNJC3_MOUSE DnaJ homolog subfamily C member 3 OS=Mus musculus GN=Dnajc3 PE=1 SV=1	Q91YW3	18	-0.63345	3.20128	+
>sp|Q9DC69|NDUA9_MOUSE NADH dehydrogenase [ubiquinone] 1 alpha subcomplex subunit 9, mitochondrial OS=Mus musculus GN=Ndufa9 PE=1 SV=2	Q9DC69	11	-0.63257	3.63408	+
>sp|P70168|IMB1_MOUSE Importin subunit beta-1 OS=Mus musculus GN=Kpnb1 PE=1 SV=2	P70168	15	-0.631872	1.83305	+
>sp|Q9Z2B9|KS6A4_MOUSE Ribosomal protein S6 kinase alpha-4 OS=Mus musculus GN=Rps6ka4 PE=1 SV=2	Q9Z2B9	11	-0.628864	1.71119	+
>sp|P97377|CDK2_MOUSE Cyclin-dependent kinase 2 OS=Mus musculus GN=Cdk2 PE=1 SV=2;>sp|P97377-2|CDK2_MOUSE Isoform CDK2-alpha of Cyclin-dependent kinase 2 OS=Mus musculus GN=Cdk2	P97377	10	-0.628786	2.21916	+
>sp|Q91VX2|UBAP2_MOUSE Ubiquitin-associated protein 2 OS=Mus musculus GN=Ubap2 PE=1 SV=1	Q91VX2	17	-0.626138	2.20931	+
>sp|Q9D6K5|SYJ2B_MOUSE Synaptojanin-2-binding protein OS=Mus musculus GN=Synj2bp PE=1 SV=1;>sp|Q9D6K5-2|SYJ2B_MOUSE Isoform 2 of Synaptojanin-2-binding protein OS=Mus musculus GN=Synj2bp;>sp|Q9D6K5-4|SYJ2B_MOUSE Isoform 4 of Synaptojanin-2-binding protein	Q9D6K5	6	-0.624084	1.60838	+
>sp|P63038|CH60_MOUSE 60 kDa heat shock protein, mitochondrial OS=Mus musculus GN=Hspd1 PE=1 SV=1	P63038	36	-0.622638	1.8316	+
>sp|Q8K0D5|EFGM_MOUSE Elongation factor G, mitochondrial OS=Mus musculus GN=Gfm1 PE=2 SV=1	Q8K0D5	21	-0.622624	2.10666	+
>sp|Q9JKB1|UCHL3_MOUSE Ubiquitin carboxyl-terminal hydrolase isozyme L3 OS=Mus musculus GN=Uchl3 PE=1 SV=2;>sp|P58321|UCHL4_MOUSE Ubiquitin carboxyl-terminal hydrolase isozyme L4 OS=Mus musculus GN=Uchl4 PE=2 SV=1	Q9JKB1	8	-0.621588	1.58741	+
>sp|Q3THE2|ML12B_MOUSE Myosin regulatory light chain 12B OS=Mus musculus GN=Myl12b PE=1 SV=2;>sp|Q9CQ19|MYL9_MOUSE Myosin regulatory light polypeptide 9 OS=Mus musculus GN=Myl9 PE=1 SV=3	Q3THE2	7	-0.621526	1.60679	+
>sp|Q5I012|S38AA_MOUSE Putative sodium-coupled neutral amino acid transporter 10 OS=Mus musculus GN=Slc38a10 PE=2 SV=2;>sp|Q5I012-3|S38AA_MOUSE Isoform 3 of Putative sodium-coupled neutral amino acid transporter 10 OS=Mus musculus GN=Slc38a10;>sp|Q5I012-4|	Q5I012	9	-0.617962	2.04717	+
>sp|Q8BTY2|S4A7_MOUSE Sodium bicarbonate cotransporter 3 OS=Mus musculus GN=Slc4a7 PE=1 SV=2	Q8BTY2	19	-0.617302	1.92139	+
>sp|P47226|TES_MOUSE Testin OS=Mus musculus GN=Tes PE=1 SV=1;>sp|P47226-2|TES_MOUSE Isoform TES1 of Testin OS=Mus musculus GN=Tes	P47226	10	-0.61595	2.43563	+
>sp|Q60790|RASA3_MOUSE Ras GTPase-activating protein 3 OS=Mus musculus GN=Rasa3 PE=1 SV=2	Q60790	31	-0.613804	3.7217	+
>sp|O35664|INAR2_MOUSE Interferon alpha/beta receptor 2 OS=Mus musculus GN=Ifnar2 PE=1 SV=2;>sp|O35664-2|INAR2_MOUSE Isoform 2 of Interferon alpha/beta receptor 2 OS=Mus musculus GN=Ifnar2;>sp|O35664-3|INAR2_MOUSE Isoform 3 of Interferon alpha/beta recepto	O35664	2	-0.609224	1.84714	+
>sp|O35658|C1QBP_MOUSE Complement component 1 Q subcomponent-binding protein, mitochondrial OS=Mus musculus GN=C1qbp PE=1 SV=1	O35658	6	-0.60919	1.52031	+
>sp|Q61838|A2M_MOUSE Alpha-2-macroglobulin OS=Mus musculus GN=A2m PE=1 SV=3	Q61838	3	-0.609052	4.28724	+
>sp|Q8BK30|NDUV3_MOUSE NADH dehydrogenase [ubiquinone] flavoprotein 3, mitochondrial OS=Mus musculus GN=Ndufv3 PE=2 SV=1	Q8BK30	2	-0.6088	2.78059	+
>sp|Q9WVK4|EHD1_MOUSE EH domain-containing protein 1 OS=Mus musculus GN=Ehd1 PE=1 SV=1	Q9WVK4	32	-0.60789	3.85054	+
>sp|Q9D964|GATM_MOUSE Glycine amidinotransferase, mitochondrial OS=Mus musculus GN=Gatm PE=1 SV=1	Q9D964	10	-0.606016	2.41592	+
>sp|Q9D0M3|CY1_MOUSE Cytochrome c1, heme protein, mitochondrial OS=Mus musculus GN=Cyc1 PE=1 SV=1;>sp|Q9D0M3-2|CY1_MOUSE Isoform 2 of Cytochrome c1, heme protein, mitochondrial OS=Mus musculus GN=Cyc1	Q9D0M3	10	-0.605924	2.31582	+
>sp|Q5XF89|AT133_MOUSE Probable cation-transporting ATPase 13A3 OS=Mus musculus GN=Atp13a3 PE=1 SV=1;>sp|Q5XF89-2|AT133_MOUSE Isoform 2 of Probable cation-transporting ATPase 13A3 OS=Mus musculus GN=Atp13a3	Q5XF89	27	-0.603972	1.82787	+
>sp|Q9WU56|TRUA_MOUSE tRNA pseudouridine synthase A, mitochondrial OS=Mus musculus GN=Pus1 PE=1 SV=2;>sp|Q9WU56-4|TRUA_MOUSE Isoform 4 of tRNA pseudouridine synthase A, mitochondrial OS=Mus musculus GN=Pus1;>sp|Q9WU56-2|TRUA_MOUSE Isoform 2 of tRNA pseudou	Q9WU56	6	-0.60388	1.52117	+
>sp|P82198|BGH3_MOUSE Transforming growth factor-beta-induced protein ig-h3 OS=Mus musculus GN=Tgfbi PE=2 SV=1	P82198	7	-0.603694	3.3139	+
>sp|Q8BFR5|EFTU_MOUSE Elongation factor Tu, mitochondrial OS=Mus musculus GN=Tufm PE=1 SV=1;>sp|Q8BFR5-2|EFTU_MOUSE Isoform 2 of Elongation factor Tu, mitochondrial OS=Mus musculus GN=Tufm	Q8BFR5	25	-0.601486	2.4243	+
>sp|B2RUR8|OTU7B_MOUSE OTU domain-containing protein 7B OS=Mus musculus GN=Otud7b PE=1 SV=1	B2RUR8	25	-0.601278	1.96097	+
>sp|Q8BIP0|SYDM_MOUSE Aspartate--tRNA ligase, mitochondrial OS=Mus musculus GN=Dars2 PE=2 SV=1	Q8BIP0	7	-0.599796	1.35286	+
>sp|Q8R422|CD109_MOUSE CD109 antigen OS=Mus musculus GN=Cd109 PE=2 SV=1	Q8R422	19	-0.599062	2.93233	+
>sp|Q9EPQ8|TCF20_MOUSE Transcription factor 20 OS=Mus musculus GN=Tcf20 PE=1 SV=3;>sp|Q9EPQ8-2|TCF20_MOUSE Isoform 2 of Transcription factor 20 OS=Mus musculus GN=Tcf20	Q9EPQ8	13	-0.598956	1.97465	+
>sp|Q78XF5|OSTC_MOUSE Oligosaccharyltransferase complex subunit OSTC OS=Mus musculus GN=Ostc PE=2 SV=1	Q78XF5	1	-0.597532	2.53945	+
>sp|Q60737|CSK21_MOUSE Casein kinase II subunit alpha OS=Mus musculus GN=Csnk2a1 PE=1 SV=2	Q60737	10	-0.59397	1.49748	+
>sp|Q6P1E1|ZMIZ1_MOUSE Zinc finger MIZ domain-containing protein 1 OS=Mus musculus GN=Zmiz1 PE=2 SV=1;>sp|Q6P1E1-2|ZMIZ1_MOUSE Isoform 2 of Zinc finger MIZ domain-containing protein 1 OS=Mus musculus GN=Zmiz1	Q6P1E1	12	-0.592962	2.47527	+
>sp|Q61730|IL1AP_MOUSE Interleukin-1 receptor accessory protein OS=Mus musculus GN=Il1rap PE=1 SV=1;>sp|Q61730-2|IL1AP_MOUSE Isoform 2 of Interleukin-1 receptor accessory protein OS=Mus musculus GN=Il1rap	Q61730	8	-0.591882	1.95338	+
>sp|P63254|CRIP1_MOUSE Cysteine-rich protein 1 OS=Mus musculus GN=Crip1 PE=1 SV=2	P63254	4	-0.590682	2.00076	+
>sp|Q08857|CD36_MOUSE Platelet glycoprotein 4 OS=Mus musculus GN=Cd36 PE=1 SV=2	Q08857	10	-0.58718	2.69716	+
>sp|O88736|DHB7_MOUSE 3-keto-steroid reductase OS=Mus musculus GN=Hsd17b7 PE=2 SV=1	O88736	5	-0.58574	1.50984	+
>sp|Q6X893|CTL1_MOUSE Choline transporter-like protein 1 OS=Mus musculus GN=Slc44a1 PE=1 SV=3;>sp|Q6X893-2|CTL1_MOUSE Isoform 2 of Choline transporter-like protein 1 OS=Mus musculus GN=Slc44a1	Q6X893	8	-0.585416	3.01048	+
>sp|Q9CZW5|TOM70_MOUSE Mitochondrial import receptor subunit TOM70 OS=Mus musculus GN=Tomm70a PE=1 SV=2	Q9CZW5	16	-0.58439	2.22822	+
>sp|Q80YD1|SUV3_MOUSE ATP-dependent RNA helicase SUPV3L1, mitochondrial OS=Mus musculus GN=Supv3l1 PE=2 SV=1	Q80YD1	9	-0.583572	1.82705	+
>sp|Q80WC7|AGFG2_MOUSE Arf-GAP domain and FG repeat-containing protein 2 OS=Mus musculus GN=Agfg2 PE=1 SV=1;>sp|Q80WC7-2|AGFG2_MOUSE Isoform 2 of Arf-GAP domain and FG repeat-containing protein 2 OS=Mus musculus GN=Agfg2	Q80WC7	8	-0.58289	2.61308	+
>sp|Q9ES28|ARHG7_MOUSE Rho guanine nucleotide exchange factor 7 OS=Mus musculus GN=Arhgef7 PE=1 SV=2;>sp|Q9ES28-3|ARHG7_MOUSE Isoform C of Rho guanine nucleotide exchange factor 7 OS=Mus musculus GN=Arhgef7;>sp|Q9ES28-4|ARHG7_MOUSE Isoform D of Rho guanine	Q9ES28	25	-0.582104	2.1146	+
>sp|O70274|TP4A2_MOUSE Protein tyrosine phosphatase type IVA 2 OS=Mus musculus GN=Ptp4a2 PE=1 SV=1	O70274	9	-0.579168	2.3639	+
>sp|Q3U2P1|SC24A_MOUSE Protein transport protein Sec24A OS=Mus musculus GN=Sec24a PE=1 SV=1	Q3U2P1	4	-0.578996	1.75563	+
>sp|Q9D8F3|S52A2_MOUSE Solute carrier family 52, riboflavin transporter, member 2 OS=Mus musculus GN=Slc52a2 PE=2 SV=1;>sp|Q9D8F3-2|S52A2_MOUSE Isoform 2 of Solute carrier family 52, riboflavin transporter, member 2 OS=Mus musculus GN=Slc52a2	Q9D8F3	3	-0.57837	2.52363	+
>sp|P19536|COX5B_MOUSE Cytochrome c oxidase subunit 5B, mitochondrial OS=Mus musculus GN=Cox5b PE=1 SV=1	P19536	7	-0.578142	3.6423	+
>sp|Q6NVF9|CPSF6_MOUSE Cleavage and polyadenylation specificity factor subunit 6 OS=Mus musculus GN=Cpsf6 PE=2 SV=1	Q6NVF9	10	-0.576982	2.79789	+
>sp|Q62351|TFR1_MOUSE Transferrin receptor protein 1 OS=Mus musculus GN=Tfrc PE=1 SV=1	Q62351	29	-0.575064	1.54926	+
>sp|Q9JLR9|HIG1A_MOUSE HIG1 domain family member 1A, mitochondrial OS=Mus musculus GN=Higd1a PE=2 SV=1	Q9JLR9	1	-0.57472	1.81655	+
>sp|P13864|DNMT1_MOUSE DNA (cytosine-5)-methyltransferase 1 OS=Mus musculus GN=Dnmt1 PE=1 SV=5;>sp|P13864-2|DNMT1_MOUSE Isoform 2 of DNA (cytosine-5)-methyltransferase 1 OS=Mus musculus GN=Dnmt1	P13864	42	-0.57465	4.36875	+
>sp|Q810A3|TTC9C_MOUSE Tetratricopeptide repeat protein 9C OS=Mus musculus GN=Ttc9c PE=2 SV=1	Q810A3	3	-0.571926	1.33361	+
>sp|Q9CQF0|RM11_MOUSE 39S ribosomal protein L11, mitochondrial OS=Mus musculus GN=Mrpl11 PE=2 SV=1	Q9CQF0	8	-0.570908	1.71526	+
>sp|P21855|CD72_MOUSE B-cell differentiation antigen CD72 OS=Mus musculus GN=Cd72 PE=1 SV=2	P21855	11	-0.569934	3.9302	+
>sp|Q06185|ATP5I_MOUSE ATP synthase subunit e, mitochondrial OS=Mus musculus GN=Atp5i PE=1 SV=2	Q06185	5	-0.569272	2.4788	+
>sp|Q6PD21|SHB_MOUSE SH2 domain-containing adapter protein B OS=Mus musculus GN=Shb PE=1 SV=2;>sp|Q6PD21-2|SHB_MOUSE Isoform 2 of SH2 domain-containing adapter protein B OS=Mus musculus GN=Shb	Q6PD21	10	-0.56896	1.54206	+
>sp|A2AUM9|CE152_MOUSE Centrosomal protein of 152 kDa OS=Mus musculus GN=Cep152 PE=1 SV=1	A2AUM9	14	-0.567986	2.85706	+
>sp|Q99K28|ARFG2_MOUSE ADP-ribosylation factor GTPase-activating protein 2 OS=Mus musculus GN=Arfgap2 PE=1 SV=1;>sp|Q99K28-2|ARFG2_MOUSE Isoform 2 of ADP-ribosylation factor GTPase-activating protein 2 OS=Mus musculus GN=Arfgap2	Q99K28	11	-0.566806	1.31486	+
>sp|P11276|FINC_MOUSE Fibronectin OS=Mus musculus GN=Fn1 PE=1 SV=4	P11276	23	-0.566748	3.24254	+
>sp|B2RRE7|OTUD4_MOUSE OTU domain-containing protein 4 OS=Mus musculus GN=Otud4 PE=1 SV=1	B2RRE7	17	-0.566524	1.56853	+
>sp|Q8K4G1|LTBP4_MOUSE Latent-transforming growth factor beta-binding protein 4 OS=Mus musculus GN=Ltbp4 PE=2 SV=2;>sp|Q8K4G1-2|LTBP4_MOUSE Isoform 2 of Latent-transforming growth factor beta-binding protein 4 OS=Mus musculus GN=Ltbp4;>sp|Q8K4G1-3|LTBP4_MO	Q8K4G1	3	-0.563992	2.50024	+
>sp|Q8BTS4|NUP54_MOUSE Nuclear pore complex protein Nup54 OS=Mus musculus GN=Nup54 PE=1 SV=1	Q8BTS4	9	-0.56351	1.53831	+
>sp|Q8K2P7|S38A1_MOUSE Sodium-coupled neutral amino acid transporter 1 OS=Mus musculus GN=Slc38a1 PE=1 SV=1;>sp|Q8K2P7-2|S38A1_MOUSE Isoform 2 of Sodium-coupled neutral amino acid transporter 1 OS=Mus musculus GN=Slc38a1	Q8K2P7	4	-0.562402	1.61218	+
>sp|Q9CQE3|RT17_MOUSE 28S ribosomal protein S17, mitochondrial OS=Mus musculus GN=Mrps17 PE=2 SV=1	Q9CQE3	5	-0.559578	1.40345	+
>sp|P51881|ADT2_MOUSE ADP/ATP translocase 2 OS=Mus musculus GN=Slc25a5 PE=1 SV=3	P51881	17	-0.555842	3.51829	+
>sp|Q61696|HS71A_MOUSE Heat shock 70 kDa protein 1A OS=Mus musculus GN=Hspa1a PE=1 SV=2;>sp|P17879|HS71B_MOUSE Heat shock 70 kDa protein 1B OS=Mus musculus GN=Hspa1b PE=1 SV=3	Q61696	9	-0.555432	1.33317	+
>sp|Q8VC65|NRM_MOUSE Nurim OS=Mus musculus GN=Nrm PE=2 SV=1	Q8VC65	1	-0.551466	1.96455	+
>sp|Q9JHI5|IVD_MOUSE Isovaleryl-CoA dehydrogenase, mitochondrial OS=Mus musculus GN=Ivd PE=1 SV=1	Q9JHI5	9	-0.55049	2.24475	+
>sp|P53702|CCHL_MOUSE Cytochrome c-type heme lyase OS=Mus musculus GN=Hccs PE=1 SV=2	P53702	9	-0.548278	1.87483	+
>sp|Q922S4|PDE2A_MOUSE cGMP-dependent 3,5-cyclic phosphodiesterase OS=Mus musculus GN=Pde2a PE=1 SV=3	Q922S4	12	-0.547904	1.33711	+
>sp|O08528|HXK2_MOUSE Hexokinase-2 OS=Mus musculus GN=Hk2 PE=2 SV=1	O08528	23	-0.5479	2.30199	+
>sp|Q99JY0|ECHB_MOUSE Trifunctional enzyme subunit beta, mitochondrial OS=Mus musculus GN=Hadhb PE=1 SV=1	Q99JY0	17	-0.54619	2.48339	+
>sp|Q7TMF3|NDUAC_MOUSE NADH dehydrogenase [ubiquinone] 1 alpha subcomplex subunit 12 OS=Mus musculus GN=Ndufa12 PE=2 SV=2	Q7TMF3	7	-0.545628	2.11024	+
>sp|Q8VDP2|CX056_MOUSE UPF0428 protein CXorf56 homolog OS=Mus musculus PE=2 SV=1;>sp|Q8VDP2-2|CX056_MOUSE Isoform 2 of UPF0428 protein CXorf56 homolog OS=Mus musculus	Q8VDP2	2	-0.543548	1.87908	+
>sp|Q9CQL5|RM18_MOUSE 39S ribosomal protein L18, mitochondrial OS=Mus musculus GN=Mrpl18 PE=2 SV=1	Q9CQL5	5	-0.542718	3.28001	+
>sp|Q09014|NCF1_MOUSE Neutrophil cytosol factor 1 OS=Mus musculus GN=Ncf1 PE=2 SV=3	Q09014	17	-0.541494	2.17749	+
>sp|Q9DC28|KC1D_MOUSE Casein kinase I isoform delta OS=Mus musculus GN=Csnk1d PE=1 SV=2;>sp|Q9DC28-2|KC1D_MOUSE Isoform 2 of Casein kinase I isoform delta OS=Mus musculus GN=Csnk1d	Q9DC28	10	-0.54091	1.87876	+
>sp|Q8K411|PREP_MOUSE Presequence protease, mitochondrial OS=Mus musculus GN=Pitrm1 PE=1 SV=1;>sp|Q8K411-2|PREP_MOUSE Isoform 2 of Presequence protease, mitochondrial OS=Mus musculus GN=Pitrm1;>sp|Q8K411-3|PREP_MOUSE Isoform 3 of Presequence protease, mito	Q8K411	28	-0.540436	1.72553	+
>sp|P36552|HEM6_MOUSE Oxygen-dependent coproporphyrinogen-III oxidase, mitochondrial OS=Mus musculus GN=Cpox PE=1 SV=2	P36552	10	-0.537996	1.47362	+
>sp|Q9CYR0|SSBP_MOUSE Single-stranded DNA-binding protein, mitochondrial OS=Mus musculus GN=Ssbp1 PE=1 SV=1	Q9CYR0	1	-0.537617	1.70303	+
>sp|P11680|PROP_MOUSE Properdin OS=Mus musculus GN=Cfp PE=2 SV=2	P11680	6	-0.537546	1.58055	+
>sp|Q8BX10|PGAM5_MOUSE Serine/threonine-protein phosphatase PGAM5, mitochondrial OS=Mus musculus GN=Pgam5 PE=2 SV=1	Q8BX10	9	-0.537314	1.95654	+
>sp|Q9JKF6|PVRL1_MOUSE Nectin-1 OS=Mus musculus GN=Pvrl1 PE=1 SV=3	Q9JKF6	14	-0.536876	2.27858	+
>sp|Q923D2|BLVRB_MOUSE Flavin reductase (NADPH) OS=Mus musculus GN=Blvrb PE=2 SV=3	Q923D2	4	-0.535594	1.65534	+
>sp|Q9CXP8|GBG10_MOUSE Guanine nucleotide-binding protein G(I)/G(S)/G(O) subunit gamma-10 OS=Mus musculus GN=Gng10 PE=3 SV=1	Q9CXP8	6	-0.535172	2.40105	+
>sp|Q8BGU5|CCNY_MOUSE Cyclin-Y OS=Mus musculus GN=Ccny PE=1 SV=1;>sp|Q8BGU5-2|CCNY_MOUSE Isoform 2 of Cyclin-Y OS=Mus musculus GN=Ccny	Q8BGU5	8	-0.533598	2.06393	+
>sp|P47878|IBP3_MOUSE Insulin-like growth factor-binding protein 3 OS=Mus musculus GN=Igfbp3 PE=2 SV=2	P47878	2	-0.530956	2.95289	+
>sp|P12787|COX5A_MOUSE Cytochrome c oxidase subunit 5A, mitochondrial OS=Mus musculus GN=Cox5a PE=1 SV=2	P12787	7	-0.530068	1.62404	+
>sp|Q9EQU3|TLR9_MOUSE Toll-like receptor 9 OS=Mus musculus GN=Tlr9 PE=1 SV=3	Q9EQU3	19	-0.529536	2.04166	+
>sp|Q8R3Y8|I2BP1_MOUSE Interferon regulatory factor 2-binding protein 1 OS=Mus musculus GN=Irf2bp1 PE=1 SV=2;>sp|Q8R3Y8-2|I2BP1_MOUSE Isoform 2 of Interferon regulatory factor 2-binding protein 1 OS=Mus musculus GN=Irf2bp1	Q8R3Y8	13	-0.529122	2.88162	+
>sp|Q8K2Z4|CND1_MOUSE Condensin complex subunit 1 OS=Mus musculus GN=Ncapd2 PE=1 SV=2;>sp|Q8K2Z4-2|CND1_MOUSE Isoform 2 of Condensin complex subunit 1 OS=Mus musculus GN=Ncapd2	Q8K2Z4	9	-0.526894	2.11661	+
>sp|Q64433|CH10_MOUSE 10 kDa heat shock protein, mitochondrial OS=Mus musculus GN=Hspe1 PE=1 SV=2	Q64433	6	-0.52537	2.03226	+
>sp|Q8BI22|CE128_MOUSE Centrosomal protein of 128 kDa OS=Mus musculus GN=Cep128 PE=2 SV=2;>sp|Q8BI22-2|CE128_MOUSE Isoform 2 of Centrosomal protein of 128 kDa OS=Mus musculus GN=Cep128	Q8BI22	14	-0.522724	1.54265	+
>sp|Q9D198|SYF2_MOUSE Pre-mRNA-splicing factor SYF2 OS=Mus musculus GN=Syf2 PE=2 SV=1	Q9D198	16	-0.519578	2.87965	+
>sp|Q99LJ0|CT2NL_MOUSE CTTNBP2 N-terminal-like protein OS=Mus musculus GN=Cttnbp2nl PE=1 SV=1	Q99LJ0	22	-0.519386	1.9049	+
>sp|Q80U93|NU214_MOUSE Nuclear pore complex protein Nup214 OS=Mus musculus GN=Nup214 PE=1 SV=2	Q80U93	26	-0.519114	2.02264	+
>sp|Q80T21|ATL4_MOUSE ADAMTS-like protein 4 OS=Mus musculus GN=Adamtsl4 PE=2 SV=1	Q80T21	1	-0.518947	1.36014	+
>sp|Q8K0C4|CP51A_MOUSE Lanosterol 14-alpha demethylase OS=Mus musculus GN=Cyp51a1 PE=2 SV=1	Q8K0C4	7	-0.5166	1.69079	+
>sp|Q9WUK2|IF4H_MOUSE Eukaryotic translation initiation factor 4H OS=Mus musculus GN=Eif4h PE=1 SV=3;>sp|Q9WUK2-2|IF4H_MOUSE Isoform Short of Eukaryotic translation initiation factor 4H OS=Mus musculus GN=Eif4h	Q9WUK2	11	-0.515978	2.87265	+
>sp|P97492|RGS14_MOUSE Regulator of G-protein signaling 14 OS=Mus musculus GN=Rgs14 PE=1 SV=2	P97492	21	-0.515128	1.77491	+
>sp|Q91VJ4|STK38_MOUSE Serine/threonine-protein kinase 38 OS=Mus musculus GN=Stk38 PE=1 SV=1	Q91VJ4	8	-0.514796	1.37396	+
>sp|P23506|PIMT_MOUSE Protein-L-isoaspartate(D-aspartate) O-methyltransferase OS=Mus musculus GN=Pcmt1 PE=1 SV=3;>sp|P23506-2|PIMT_MOUSE Isoform 2 of Protein-L-isoaspartate(D-aspartate) O-methyltransferase OS=Mus musculus GN=Pcmt1	P23506	3	-0.512146	1.35691	+
>sp|Q8BGA9|OXA1L_MOUSE Mitochondrial inner membrane protein OXA1L OS=Mus musculus GN=Oxa1l PE=2 SV=1	Q8BGA9	3	-0.509864	1.33324	+
>sp|Q9CZB9|TM128_MOUSE Transmembrane protein 128 OS=Mus musculus GN=Tmem128 PE=2 SV=2	Q9CZB9	1	-0.509553	1.51219	+
>sp|Q9ER00|STX12_MOUSE Syntaxin-12 OS=Mus musculus GN=Stx12 PE=1 SV=1	Q9ER00	13	-0.508318	1.36971	+
>sp|O35385|PPE2_MOUSE Serine/threonine-protein phosphatase with EF-hands 2 OS=Mus musculus GN=Ppef2 PE=2 SV=1	O35385	1	-0.506766	1.75665	+
>sp|Q920B9|SP16H_MOUSE FACT complex subunit SPT16 OS=Mus musculus GN=Supt16h PE=1 SV=2	Q920B9	14	-0.504106	1.48904	+
>sp|Q9WTI7|MYO1C_MOUSE Unconventional myosin-Ic OS=Mus musculus GN=Myo1c PE=1 SV=2;>sp|Q9WTI7-3|MYO1C_MOUSE Isoform 3 of Unconventional myosin-Ic OS=Mus musculus GN=Myo1c;>sp|Q9WTI7-2|MYO1C_MOUSE Isoform 2 of Unconventional myosin-Ic OS=Mus musculus GN=Myo	Q9WTI7	32	-0.502728	2.13534	+
>sp|Q810S1|MCUB_MOUSE Calcium uniporter regulatory subunit MCUb, mitochondrial OS=Mus musculus GN=Ccdc109b PE=1 SV=1	Q810S1	3	-0.501924	2.46083	+
>sp|Q91VN4|MIC25_MOUSE MICOS complex subunit Mic25 OS=Mus musculus GN=Chchd6 PE=2 SV=2	Q91VN4	6	-0.500984	1.3176	+
>sp|Q8CHY6|P66A_MOUSE Transcriptional repressor p66 alpha OS=Mus musculus GN=Gatad2a PE=1 SV=2	Q8CHY6	6	-0.499674	1.84633	+
>sp|Q8BYR2|LATS1_MOUSE Serine/threonine-protein kinase LATS1 OS=Mus musculus GN=Lats1 PE=1 SV=3	Q8BYR2	33	-0.499566	2.40793	+
>sp|A2RTL5|RSRC2_MOUSE Arginine/serine-rich coiled-coil protein 2 OS=Mus musculus GN=Rsrc2 PE=2 SV=1	A2RTL5	3	-0.499512	2.89555	+
>sp|Q80Y14|GLRX5_MOUSE Glutaredoxin-related protein 5, mitochondrial OS=Mus musculus GN=Glrx5 PE=1 SV=2	Q80Y14	3	-0.499244	2.24694	+
>sp|Q8BLY7|HPS6_MOUSE Hermansky-Pudlak syndrome 6 protein homolog OS=Mus musculus GN=Hps6 PE=1 SV=3	Q8BLY7	19	-0.498832	2.24019	+
>sp|Q9Z0H3|SNF5_MOUSE SWI/SNF-related matrix-associated actin-dependent regulator of chromatin subfamily B member 1 OS=Mus musculus GN=Smarcb1 PE=1 SV=1;>sp|Q9Z0H3-2|SNF5_MOUSE Isoform B of SWI/SNF-related matrix-associated actin-dependent regulator of chr	Q9Z0H3	4	-0.498316	1.76165	+
>sp|P97315|CSRP1_MOUSE Cysteine and glycine-rich protein 1 OS=Mus musculus GN=Csrp1 PE=1 SV=3	P97315	9	-0.49789	2.58054	+
>sp|Q64133|AOFA_MOUSE Amine oxidase [flavin-containing] A OS=Mus musculus GN=Maoa PE=1 SV=3	Q64133	9	-0.496264	1.32855	+
>sp|O88845|AKA10_MOUSE A-kinase anchor protein 10, mitochondrial OS=Mus musculus GN=Akap10 PE=1 SV=3;>sp|O88845-3|AKA10_MOUSE Isoform 3 of A-kinase anchor protein 10, mitochondrial OS=Mus musculus GN=Akap10;>sp|O88845-2|AKA10_MOUSE Isoform 2 of A-kinase an	O88845	14	-0.492458	2.68062	+
>sp|Q9CRG1|TM7S3_MOUSE Transmembrane 7 superfamily member 3 OS=Mus musculus GN=Tm7sf3 PE=2 SV=2	Q9CRG1	9	-0.49135	1.36416	+
>sp|Q6ZWU9|RS27_MOUSE 40S ribosomal protein S27 OS=Mus musculus GN=Rps27 PE=1 SV=3	Q6ZWU9	2	-0.48982	2.25738	+
>sp|Q8BGH2|SAM50_MOUSE Sorting and assembly machinery component 50 homolog OS=Mus musculus GN=Samm50 PE=1 SV=1	Q8BGH2	15	-0.489742	1.59214	+
>sp|Q71FD5|ZNRF2_MOUSE E3 ubiquitin-protein ligase ZNRF2 OS=Mus musculus GN=Znrf2 PE=1 SV=1	Q71FD5	9	-0.488482	1.46413	+
>sp|Q8C7V8-2|CC134_MOUSE Isoform 2 of Coiled-coil domain-containing protein 134 OS=Mus musculus GN=Ccdc134;>sp|Q8C7V8|CC134_MOUSE Coiled-coil domain-containing protein 134 OS=Mus musculus GN=Ccdc134 PE=2 SV=1	Q8C7V8-2	2	-0.487906	1.68733	+
>sp|Q61543|GSLG1_MOUSE Golgi apparatus protein 1 OS=Mus musculus GN=Glg1 PE=1 SV=1	Q61543	38	-0.487684	2.96847	+
>sp|Q91YQ5|RPN1_MOUSE Dolichyl-diphosphooligosaccharide--protein glycosyltransferase subunit 1 OS=Mus musculus GN=Rpn1 PE=1 SV=1	Q91YQ5	28	-0.487608	3.51512	+
>sp|P09581|CSF1R_MOUSE Macrophage colony-stimulating factor 1 receptor OS=Mus musculus GN=Csf1r PE=1 SV=3	P09581	23	-0.487188	2.84855	+
>sp|P70362|UFD1_MOUSE Ubiquitin fusion degradation protein 1 homolog OS=Mus musculus GN=Ufd1l PE=1 SV=2	P70362	8	-0.487006	1.98879	+
>sp|Q62425|NDUA4_MOUSE Cytochrome c oxidase subunit NDUFA4 OS=Mus musculus GN=Ndufa4 PE=1 SV=2	Q62425	3	-0.486936	2.10969	+
>sp|Q8K2Q7|BROX_MOUSE BRO1 domain-containing protein BROX OS=Mus musculus GN=Brox PE=2 SV=1	Q8K2Q7	8	-0.484844	1.45866	+
>sp|Q3UKC1|TAXB1_MOUSE Tax1-binding protein 1 homolog OS=Mus musculus GN=Tax1bp1 PE=1 SV=2	Q3UKC1	17	-0.484332	1.64119	+
>sp|Q9QZI9|SERC3_MOUSE Serine incorporator 3 OS=Mus musculus GN=Serinc3 PE=1 SV=2	Q9QZI9	7	-0.484294	2.7678	+
>sp|Q6PB66|LPPRC_MOUSE Leucine-rich PPR motif-containing protein, mitochondrial OS=Mus musculus GN=Lrpprc PE=1 SV=2	Q6PB66	43	-0.483596	1.60743	+
>sp|Q91ZP6|NFIP2_MOUSE NEDD4 family-interacting protein 2 (Fragment) OS=Mus musculus GN=Ndfip2 PE=1 SV=2;>sp|Q91ZP6-2|NFIP2_MOUSE Isoform 2 of NEDD4 family-interacting protein 2 OS=Mus musculus GN=Ndfip2	Q91ZP6	2	-0.481126	1.79587	+
>sp|Q6RUT7|CSMT1_MOUSE Protein CCSMST1 OS=Mus musculus GN=Ccsmst1 PE=3 SV=1	Q6RUT7	1	-0.479942	1.89538	+
>sp|P70404|IDHG1_MOUSE Isocitrate dehydrogenase [NAD] subunit gamma 1, mitochondrial OS=Mus musculus GN=Idh3g PE=1 SV=1	P70404	12	-0.4783	1.4026	+
>sp|Q9D6J5|NDUB8_MOUSE NADH dehydrogenase [ubiquinone] 1 beta subcomplex subunit 8, mitochondrial OS=Mus musculus GN=Ndufb8 PE=1 SV=1	Q9D6J5	6	-0.477426	1.73912	+
>sp|P11103|PARP1_MOUSE Poly [ADP-ribose] polymerase 1 OS=Mus musculus GN=Parp1 PE=1 SV=3;>sp|P11103-2|PARP1_MOUSE Isoform 2 of Poly [ADP-ribose] polymerase 1 OS=Mus musculus GN=Parp1	P11103	23	-0.475274	2.45618	+
>sp|Q8BHF7|PGPS1_MOUSE CDP-diacylglycerol--glycerol-3-phosphate 3-phosphatidyltransferase, mitochondrial OS=Mus musculus GN=Pgs1 PE=2 SV=1	Q8BHF7	7	-0.470328	2.38155	+
>sp|Q3TEI4|CO039_MOUSE Uncharacterized protein C15orf39 homolog OS=Mus musculus PE=1 SV=2	Q3TEI4	11	-0.467428	2.16446	+
>sp|Q8CGZ0|CHERP_MOUSE Calcium homeostasis endoplasmic reticulum protein OS=Mus musculus GN=Cherp PE=1 SV=1	Q8CGZ0	5	-0.465604	1.35422	+
>sp|P30993|C5AR1_MOUSE C5a anaphylatoxin chemotactic receptor 1 OS=Mus musculus GN=C5ar1 PE=1 SV=2	P30993	5	-0.465144	2.56811	+
>sp|O88307|SORL_MOUSE Sortilin-related receptor OS=Mus musculus GN=Sorl1 PE=1 SV=3	O88307	32	-0.46159	2.11831	+
>sp|O55236|MCE1_MOUSE mRNA-capping enzyme OS=Mus musculus GN=Rngtt PE=1 SV=1	O55236	20	-0.457916	1.9938	+
>sp|Q6PDH0|PHLB1_MOUSE Pleckstrin homology-like domain family B member 1 OS=Mus musculus GN=Phldb1 PE=1 SV=1;>sp|Q6PDH0-2|PHLB1_MOUSE Isoform 2 of Pleckstrin homology-like domain family B member 1 OS=Mus musculus GN=Phldb1	Q6PDH0	15	-0.455648	1.4944	+
>sp|O35387|HAX1_MOUSE HCLS1-associated protein X-1 OS=Mus musculus GN=Hax1 PE=1 SV=1	O35387	6	-0.454976	1.61701	+
>sp|Q8BG81|PDIP3_MOUSE Polymerase delta-interacting protein 3 OS=Mus musculus GN=Poldip3 PE=1 SV=1	Q8BG81	13	-0.45334	2.98612	+
>sp|Q99KE1|MAOM_MOUSE NAD-dependent malic enzyme, mitochondrial OS=Mus musculus GN=Me2 PE=2 SV=1	Q99KE1	17	-0.45251	1.39443	+
>sp|Q9QXX4|CMC2_MOUSE Calcium-binding mitochondrial carrier protein Aralar2 OS=Mus musculus GN=Slc25a13 PE=1 SV=1	Q9QXX4	15	-0.450748	1.58343	+
>sp|Q9CZB0|C560_MOUSE Succinate dehydrogenase cytochrome b560 subunit, mitochondrial OS=Mus musculus GN=Sdhc PE=2 SV=1	Q9CZB0	4	-0.449218	2.10492	+
>sp|Q8CH02|SUGP1_MOUSE SURP and G-patch domain-containing protein 1 OS=Mus musculus GN=Sugp1 PE=1 SV=1	Q8CH02	24	-0.448662	3.59121	+
>sp|P48725|PCNT_MOUSE Pericentrin OS=Mus musculus GN=Pcnt PE=1 SV=2;>sp|P48725-3|PCNT_MOUSE Isoform 3 of Pericentrin OS=Mus musculus GN=Pcnt;>sp|P48725-2|PCNT_MOUSE Isoform 2 of Pericentrin OS=Mus musculus GN=Pcnt	P48725	44	-0.444656	1.32111	+
>sp|Q6P5F7|TTYH3_MOUSE Protein tweety homolog 3 OS=Mus musculus GN=Ttyh3 PE=1 SV=1;>sp|Q6P5F7-2|TTYH3_MOUSE Isoform 2 of Protein tweety homolog 3 OS=Mus musculus GN=Ttyh3	Q6P5F7	7	-0.443874	1.66371	+
>sp|Q9CQB2|F195A_MOUSE Protein FAM195A OS=Mus musculus GN=Fam195a PE=1 SV=1	Q9CQB2	6	-0.443684	1.52441	+
>sp|Q8R0S2|IQEC1_MOUSE IQ motif and SEC7 domain-containing protein 1 OS=Mus musculus GN=Iqsec1 PE=1 SV=2;>sp|Q8R0S2-2|IQEC1_MOUSE Isoform 2 of IQ motif and SEC7 domain-containing protein 1 OS=Mus musculus GN=Iqsec1	Q8R0S2	18	-0.443068	1.56299	+
>sp|Q9WVA3|BUB3_MOUSE Mitotic checkpoint protein BUB3 OS=Mus musculus GN=Bub3 PE=2 SV=2	Q9WVA3	7	-0.442496	1.42715	+
>sp|P26443|DHE3_MOUSE Glutamate dehydrogenase 1, mitochondrial OS=Mus musculus GN=Glud1 PE=1 SV=1	P26443	24	-0.441134	2.27071	+
>sp|P17225|PTBP1_MOUSE Polypyrimidine tract-binding protein 1 OS=Mus musculus GN=Ptbp1 PE=1 SV=2	P17225	11	-0.439322	1.33728	+
>sp|P37913|DNLI1_MOUSE DNA ligase 1 OS=Mus musculus GN=Lig1 PE=1 SV=2	P37913	28	-0.43774	1.38766	+
>sp|Q68FD5|CLH1_MOUSE Clathrin heavy chain 1 OS=Mus musculus GN=Cltc PE=1 SV=3	Q68FD5	66	-0.435316	6.30598	+
>sp|Q65Z40|WAPL_MOUSE Wings apart-like protein homolog OS=Mus musculus GN=Wapal PE=1 SV=2	Q65Z40	19	-0.435144	2.54954	+
>sp|Q9D868-2|PPIH_MOUSE Isoform 2 of Peptidyl-prolyl cis-trans isomerase H OS=Mus musculus GN=Ppih;>sp|Q9D868|PPIH_MOUSE Peptidyl-prolyl cis-trans isomerase H OS=Mus musculus GN=Ppih PE=2 SV=1	Q9D868-2	7	-0.432438	2.04665	+
>sp|Q9QYJ3|DNJB1_MOUSE DnaJ homolog subfamily B member 1 OS=Mus musculus GN=Dnajb1 PE=2 SV=3	Q9QYJ3	8	-0.429734	1.45925	+
>sp|Q9CQA3|SDHB_MOUSE Succinate dehydrogenase [ubiquinone] iron-sulfur subunit, mitochondrial OS=Mus musculus GN=Sdhb PE=1 SV=1	Q9CQA3	13	-0.427268	1.64761	+
>sp|Q08509|EPS8_MOUSE Epidermal growth factor receptor kinase substrate 8 OS=Mus musculus GN=Eps8 PE=1 SV=2	Q08509	27	-0.426634	4.85324	+
>sp|Q04646|ATNG_MOUSE Sodium/potassium-transporting ATPase subunit gamma OS=Mus musculus GN=Fxyd2 PE=2 SV=2;>sp|Q04646-2|ATNG_MOUSE Isoform 2 of Sodium/potassium-transporting ATPase subunit gamma OS=Mus musculus GN=Fxyd2;>sp|Q04646-3|ATNG_MOUSE Isoform 3 o	Q04646	3	-0.425172	1.70796	+
>sp|Q9D7P6|ISCU_MOUSE Iron-sulfur cluster assembly enzyme ISCU, mitochondrial OS=Mus musculus GN=Iscu PE=1 SV=1	Q9D7P6	6	-0.424738	2.02737	+
>sp|P46656|ADX_MOUSE Adrenodoxin, mitochondrial OS=Mus musculus GN=Fdx1 PE=1 SV=1	P46656	2	-0.424404	2.44097	+
>sp|Q8BMD8|SCMC1_MOUSE Calcium-binding mitochondrial carrier protein SCaMC-1 OS=Mus musculus GN=Slc25a24 PE=1 SV=1	Q8BMD8	10	-0.424222	1.74251	+
>sp|Q9D338|RM19_MOUSE 39S ribosomal protein L19, mitochondrial OS=Mus musculus GN=Mrpl19 PE=2 SV=1	Q9D338	8	-0.423542	1.76944	+
>sp|Q8VDQ8|SIR2_MOUSE NAD-dependent protein deacetylase sirtuin-2 OS=Mus musculus GN=Sirt2 PE=1 SV=2;>sp|Q8VDQ8-2|SIR2_MOUSE Isoform 2 of NAD-dependent protein deacetylase sirtuin-2 OS=Mus musculus GN=Sirt2;>sp|Q8VDQ8-3|SIR2_MOUSE Isoform 3 of NAD-dependen	Q8VDQ8	3	-0.422862	1.38869	+
>sp|Q922Q8|LRC59_MOUSE Leucine-rich repeat-containing protein 59 OS=Mus musculus GN=Lrrc59 PE=1 SV=1	Q922Q8	10	-0.422722	1.75067	+
>sp|Q921G7|ETFD_MOUSE Electron transfer flavoprotein-ubiquinone oxidoreductase, mitochondrial OS=Mus musculus GN=Etfdh PE=1 SV=1	Q921G7	14	-0.421674	1.39455	+
>sp|P32037|GTR3_MOUSE Solute carrier family 2, facilitated glucose transporter member 3 OS=Mus musculus GN=Slc2a3 PE=1 SV=1	P32037	5	-0.420446	2.03821	+
>sp|Q9Z0X1|AIFM1_MOUSE Apoptosis-inducing factor 1, mitochondrial OS=Mus musculus GN=Aifm1 PE=1 SV=1	Q9Z0X1	18	-0.418322	2.40742	+
>sp|Q6PFD9|NUP98_MOUSE Nuclear pore complex protein Nup98-Nup96 OS=Mus musculus GN=Nup98 PE=1 SV=2	Q6PFD9	33	-0.415618	1.49659	+
>sp|Q8C0I1|ADAS_MOUSE Alkyldihydroxyacetonephosphate synthase, peroxisomal OS=Mus musculus GN=Agps PE=1 SV=1	Q8C0I1	20	-0.413972	2.41167	+
>sp|Q9CXT8|MPPB_MOUSE Mitochondrial-processing peptidase subunit beta OS=Mus musculus GN=Pmpcb PE=2 SV=1	Q9CXT8	11	-0.413174	1.6003	+
>sp|D3Z7P3|GLSK_MOUSE Glutaminase kidney isoform, mitochondrial OS=Mus musculus GN=Gls PE=1 SV=1	D3Z7P3	19	-0.408594	1.392	+
>sp|Q69ZF7|CNNM4_MOUSE Metal transporter CNNM4 OS=Mus musculus GN=Cnnm4 PE=1 SV=2	Q69ZF7	13	-0.408018	1.91755	+
>sp|Q3TGW2|EEPD1_MOUSE Endonuclease/exonuclease/phosphatase family domain-containing protein 1 OS=Mus musculus GN=Eepd1 PE=1 SV=1	Q3TGW2	15	-0.406886	2.39218	+
>sp|Q8BKZ9|ODPX_MOUSE Pyruvate dehydrogenase protein X component, mitochondrial OS=Mus musculus GN=Pdhx PE=1 SV=1	Q8BKZ9	8	-0.404854	1.51687	+
>sp|P14733|LMNB1_MOUSE Lamin-B1 OS=Mus musculus GN=Lmnb1 PE=1 SV=3	P14733	30	-0.4037	3.07046	+
>sp|O35375|NRP2_MOUSE Neuropilin-2 OS=Mus musculus GN=Nrp2 PE=2 SV=2;>sp|O35375-2|NRP2_MOUSE Isoform A0 of Neuropilin-2 OS=Mus musculus GN=Nrp2;>sp|O35375-3|NRP2_MOUSE Isoform A5 of Neuropilin-2 OS=Mus musculus GN=Nrp2;>sp|O35375-4|NRP2_MOUSE Isoform A17 o	O35375	1	-0.403238	1.58927	+
>sp|Q9Z0M6|CD97_MOUSE CD97 antigen OS=Mus musculus GN=Cd97 PE=1 SV=2;>sp|Q9Z0M6-2|CD97_MOUSE Isoform 2 of CD97 antigen OS=Mus musculus GN=Cd97;>sp|Q9Z0M6-3|CD97_MOUSE Isoform 3 of CD97 antigen OS=Mus musculus GN=Cd97	Q9Z0M6	7	-0.402796	1.43729	+
>sp|Q9QY73|TMM59_MOUSE Transmembrane protein 59 OS=Mus musculus GN=Tmem59 PE=1 SV=2	Q9QY73	9	-0.40274	1.95805	+
>sp|O09111|NDUBB_MOUSE NADH dehydrogenase [ubiquinone] 1 beta subcomplex subunit 11, mitochondrial OS=Mus musculus GN=Ndufb11 PE=1 SV=2	O09111	4	-0.402732	1.61384	+
>sp|Q8R480|NUP85_MOUSE Nuclear pore complex protein Nup85 OS=Mus musculus GN=Nup85 PE=1 SV=1	Q8R480	6	-0.40051	1.32184	+
>sp|P21956-2|MFGM_MOUSE Isoform 2 of Lactadherin OS=Mus musculus GN=Mfge8;>sp|P21956|MFGM_MOUSE Lactadherin OS=Mus musculus GN=Mfge8 PE=1 SV=3	P21956-2	21	-0.399852	1.57572	+
>sp|Q91VR2|ATPG_MOUSE ATP synthase subunit gamma, mitochondrial OS=Mus musculus GN=Atp5c1 PE=1 SV=1	Q91VR2	8	-0.399638	1.44005	+
>sp|O08604|RAE1C_MOUSE Retinoic acid early-inducible protein 1-gamma OS=Mus musculus GN=Raet1c PE=1 SV=1	O08604	2	-0.397342	1.33409	+
>sp|Q99NH8|TREM2_MOUSE Triggering receptor expressed on myeloid cells 2 OS=Mus musculus GN=Trem2 PE=1 SV=1	Q99NH8	10	-0.397266	2.31605	+
>sp|P14869|RLA0_MOUSE 60S acidic ribosomal protein P0 OS=Mus musculus GN=Rplp0 PE=1 SV=3	P14869	12	-0.394774	1.74071	+
>sp|Q9D7S9|CHMP5_MOUSE Charged multivesicular body protein 5 OS=Mus musculus GN=Chmp5 PE=2 SV=1	Q9D7S9	5	-0.392092	1.47256	+
>sp|O35648|CETN3_MOUSE Centrin-3 OS=Mus musculus GN=Cetn3 PE=2 SV=1	O35648	4	-0.392092	1.81218	+
>sp|Q9DBG7|SRPR_MOUSE Signal recognition particle receptor subunit alpha OS=Mus musculus GN=Srpr PE=1 SV=1	Q9DBG7	18	-0.389608	2.07487	+
>sp|P19783|COX41_MOUSE Cytochrome c oxidase subunit 4 isoform 1, mitochondrial OS=Mus musculus GN=Cox4i1 PE=1 SV=2	P19783	8	-0.389458	1.71299	+
>sp|O54946|DNJB6_MOUSE DnaJ homolog subfamily B member 6 OS=Mus musculus GN=Dnajb6 PE=1 SV=4;>sp|O54946-2|DNJB6_MOUSE Isoform B of DnaJ homolog subfamily B member 6 OS=Mus musculus GN=Dnajb6	O54946	12	-0.386184	4.01462	+
>sp|P67778|PHB_MOUSE Prohibitin OS=Mus musculus GN=Phb PE=1 SV=1	P67778	16	-0.38467	2.22054	+
>sp|Q921V5|MGAT2_MOUSE Alpha-1,6-mannosyl-glycoprotein 2-beta-N-acetylglucosaminyltransferase OS=Mus musculus GN=Mgat2 PE=2 SV=1	Q921V5	10	-0.38231	1.53375	+
>sp|Q64727|VINC_MOUSE Vinculin OS=Mus musculus GN=Vcl PE=1 SV=4	Q64727	16	-0.381436	2.22466	+
>sp|Q9QUN7|TLR2_MOUSE Toll-like receptor 2 OS=Mus musculus GN=Tlr2 PE=1 SV=1	Q9QUN7	19	-0.377516	1.50025	+
>sp|Q8VD75|HIP1_MOUSE Huntingtin-interacting protein 1 OS=Mus musculus GN=Hip1 PE=1 SV=2	Q8VD75	11	-0.375392	1.72873	+
>sp|Q8BWW4|LARP4_MOUSE La-related protein 4 OS=Mus musculus GN=Larp4 PE=2 SV=2	Q8BWW4	8	-0.37539	1.83268	+
>sp|Q9JHZ2|ANKH_MOUSE Progressive ankylosis protein OS=Mus musculus GN=Ankh PE=2 SV=1	Q9JHZ2	12	-0.370462	3.3753	+
>sp|Q9CWG1|GLIP1_MOUSE Glioma pathogenesis-related protein 1 OS=Mus musculus GN=Glipr1 PE=2 SV=1	Q9CWG1	5	-0.369332	1.56299	+
>sp|B2RXS4|PLXB2_MOUSE Plexin-B2 OS=Mus musculus GN=Plxnb2 PE=1 SV=1	B2RXS4	59	-0.36921	2.29954	+
>sp|Q9CQX5|CLDN1_MOUSE Claudin domain-containing protein 1 OS=Mus musculus GN=Cldnd1 PE=1 SV=1	Q9CQX5	4	-0.368586	1.38514	+
>sp|Q3TFD2|PCAT1_MOUSE Lysophosphatidylcholine acyltransferase 1 OS=Mus musculus GN=Lpcat1 PE=1 SV=1;>sp|Q3TFD2-2|PCAT1_MOUSE Isoform 2 of Lysophosphatidylcholine acyltransferase 1 OS=Mus musculus GN=Lpcat1;>sp|Q3TFD2-3|PCAT1_MOUSE Isoform 3 of Lysophospha	Q3TFD2	5	-0.368442	1.53714	+
>sp|Q9CQH3|NDUB5_MOUSE NADH dehydrogenase [ubiquinone] 1 beta subcomplex subunit 5, mitochondrial OS=Mus musculus GN=Ndufb5 PE=1 SV=1	Q9CQH3	4	-0.367386	3.27636	+
>sp|P60521|GBRL2_MOUSE Gamma-aminobutyric acid receptor-associated protein-like 2 OS=Mus musculus GN=Gabarapl2 PE=1 SV=1	P60521	4	-0.364282	1.67929	+
>sp|Q9DBS1|TMM43_MOUSE Transmembrane protein 43 OS=Mus musculus GN=Tmem43 PE=1 SV=1	Q9DBS1	11	-0.362138	1.89491	+
>sp|P99027|RLA2_MOUSE 60S acidic ribosomal protein P2 OS=Mus musculus GN=Rplp2 PE=1 SV=3	P99027	8	-0.361472	2.19833	+
>sp|Q6ZWY3|RS27L_MOUSE 40S ribosomal protein S27-like OS=Mus musculus GN=Rps27l PE=2 SV=3	Q6ZWY3	4	-0.360398	1.38	+
>sp|P48025|KSYK_MOUSE Tyrosine-protein kinase SYK OS=Mus musculus GN=Syk PE=1 SV=2	P48025	26	-0.351512	1.36644	+
>sp|Q78HU3|MB12A_MOUSE Multivesicular body subunit 12A OS=Mus musculus GN=Mvb12a PE=1 SV=1	Q78HU3	9	-0.35071	1.91743	+
>sp|Q9WVA4|TAGL2_MOUSE Transgelin-2 OS=Mus musculus GN=Tagln2 PE=1 SV=4	Q9WVA4	12	-0.349874	1.43371	+
>sp|Q9Z2I8|SUCB2_MOUSE Succinyl-CoA ligase [GDP-forming] subunit beta, mitochondrial OS=Mus musculus GN=Suclg2 PE=1 SV=3;>sp|Q9Z2I8-2|SUCB2_MOUSE Isoform 2 of Succinyl-CoA ligase [GDP-forming] subunit beta, mitochondrial OS=Mus musculus GN=Suclg2	Q9Z2I8	10	-0.347242	1.31487	+
>sp|Q91WS0|CISD1_MOUSE CDGSH iron-sulfur domain-containing protein 1 OS=Mus musculus GN=Cisd1 PE=1 SV=1	Q91WS0	5	-0.346362	1.44553	+
>sp|Q922Q4|P5CR2_MOUSE Pyrroline-5-carboxylate reductase 2 OS=Mus musculus GN=Pycr2 PE=2 SV=1	Q922Q4	12	-0.345908	1.38262	+
>sp|Q91VK4|ITM2C_MOUSE Integral membrane protein 2C OS=Mus musculus GN=Itm2c PE=2 SV=2	Q91VK4	8	-0.345808	1.98451	+
>sp|Q921T2|TOIP1_MOUSE Torsin-1A-interacting protein 1 OS=Mus musculus GN=Tor1aip1 PE=1 SV=3;>sp|Q921T2-3|TOIP1_MOUSE Isoform 3 of Torsin-1A-interacting protein 1 OS=Mus musculus GN=Tor1aip1;>sp|Q921T2-2|TOIP1_MOUSE Isoform 2 of Torsin-1A-interacting prote	Q921T2	10	-0.345356	1.48953	+
>sp|Q8VIJ6|SFPQ_MOUSE Splicing factor, proline- and glutamine-rich OS=Mus musculus GN=Sfpq PE=1 SV=1	Q8VIJ6	22	-0.344784	2.2764	+
>sp|P43406|ITAV_MOUSE Integrin alpha-V OS=Mus musculus GN=Itgav PE=1 SV=2	P43406	21	-0.338408	2.29157	+
>sp|Q8CE90-2|MP2K7_MOUSE Isoform 2 of Dual specificity mitogen-activated protein kinase kinase 7 OS=Mus musculus GN=Map2k7;>sp|Q8CE90-8|MP2K7_MOUSE Isoform 8 of Dual specificity mitogen-activated protein kinase kinase 7 OS=Mus musculus GN=Map2k7;>sp|Q8CE90	Q8CE90-2	20	-0.33676	3.39774	+
>sp|Q6P9N1|HYCCI_MOUSE Hyccin OS=Mus musculus GN=Fam126a PE=1 SV=2	Q6P9N1	10	-0.336412	1.33901	+
>sp|Q9JIK9|RT34_MOUSE 28S ribosomal protein S34, mitochondrial OS=Mus musculus GN=Mrps34 PE=2 SV=1	Q9JIK9	7	-0.33634	1.76835	+
>sp|P56395|CYB5_MOUSE Cytochrome b5 OS=Mus musculus GN=Cyb5a PE=1 SV=2	P56395	5	-0.334376	1.60471	+
>sp|Q8R033|LYRM2_MOUSE LYR motif-containing protein 2 OS=Mus musculus GN=Lyrm2 PE=2 SV=1	Q8R033	2	-0.333322	1.50183	+
>sp|Q9D1B9|RM28_MOUSE 39S ribosomal protein L28, mitochondrial OS=Mus musculus GN=Mrpl28 PE=2 SV=3	Q9D1B9	6	-0.32539	1.87809	+
>sp|Q9D9G3|CHIC2_MOUSE Cysteine-rich hydrophobic domain-containing protein 2 OS=Mus musculus GN=Chic2 PE=2 SV=1	Q9D9G3	3	-0.323	1.91824	+
>sp|Q99KF1|TMED9_MOUSE Transmembrane emp24 domain-containing protein 9 OS=Mus musculus GN=Tmed9 PE=1 SV=2	Q99KF1	9	-0.320296	1.35136	+
>sp|Q9DBU0|TM9S1_MOUSE Transmembrane 9 superfamily member 1 OS=Mus musculus GN=Tm9sf1 PE=2 SV=2	Q9DBU0	9	-0.315584	1.40015	+
>sp|Q8BVL3|SNX17_MOUSE Sorting nexin-17 OS=Mus musculus GN=Snx17 PE=1 SV=2	Q8BVL3	17	-0.311422	1.81982	+
>sp|P0C6B7|IGSF6_MOUSE Immunoglobulin superfamily member 6 OS=Mus musculus GN=Igsf6 PE=2 SV=1	P0C6B7	8	-0.306778	1.65999	+
>sp|Q8BTI8|SRRM2_MOUSE Serine/arginine repetitive matrix protein 2 OS=Mus musculus GN=Srrm2 PE=1 SV=3;>sp|Q8BTI8-2|SRRM2_MOUSE Isoform 2 of Serine/arginine repetitive matrix protein 2 OS=Mus musculus GN=Srrm2;>sp|Q8BTI8-3|SRRM2_MOUSE Isoform 3 of Serine/ar	Q8BTI8	18	-0.306006	2.31719	+
>sp|Q8R4R6|NUP53_MOUSE Nucleoporin NUP53 OS=Mus musculus GN=Nup35 PE=1 SV=2	Q8R4R6	7	-0.305954	1.90068	+
>sp|Q9EPV8|UBL5_MOUSE Ubiquitin-like protein 5 OS=Mus musculus GN=Ubl5 PE=1 SV=1	Q9EPV8	2	-0.304144	1.81761	+
>sp|Q9CXW4|RL11_MOUSE 60S ribosomal protein L11 OS=Mus musculus GN=Rpl11 PE=1 SV=4	Q9CXW4	8	-0.302456	2.39181	+
>sp|P51912|AAAT_MOUSE Neutral amino acid transporter B(0) OS=Mus musculus GN=Slc1a5 PE=1 SV=2	P51912	11	-0.299658	3.2481	+
>sp|A2AAY5|SPD2B_MOUSE SH3 and PX domain-containing protein 2B OS=Mus musculus GN=Sh3pxd2b PE=1 SV=1	A2AAY5	16	-0.297102	1.92506	+
>sp|Q8BG67|EFR3A_MOUSE Protein EFR3 homolog A OS=Mus musculus GN=Efr3a PE=1 SV=1;>sp|Q8BG67-2|EFR3A_MOUSE Isoform 2 of Protein EFR3 homolog A OS=Mus musculus GN=Efr3a	Q8BG67	18	-0.295764	1.91632	+
>sp|Q8BH74|NU107_MOUSE Nuclear pore complex protein Nup107 OS=Mus musculus GN=Nup107 PE=2 SV=1	Q8BH74	9	-0.295076	2.05715	+
>sp|Q8K358|PIGU_MOUSE Phosphatidylinositol glycan anchor biosynthesis class U protein OS=Mus musculus GN=Pigu PE=2 SV=4	Q8K358	4	-0.294012	1.32749	+
>sp|P04202|TGFB1_MOUSE Transforming growth factor beta-1 OS=Mus musculus GN=Tgfb1 PE=1 SV=1	P04202	5	-0.289946	1.6371	+
>sp|Q8R2U0|SEH1_MOUSE Nucleoporin SEH1 OS=Mus musculus GN=Seh1l PE=2 SV=1;>sp|Q8R2U0-2|SEH1_MOUSE Isoform 2 of Nucleoporin SEH1 OS=Mus musculus GN=Seh1l	Q8R2U0	8	-0.287746	1.72782	+
>sp|P30204|MSRE_MOUSE Macrophage scavenger receptor types I and II OS=Mus musculus GN=Msr1 PE=1 SV=3;>sp|P30204-2|MSRE_MOUSE Isoform II of Macrophage scavenger receptor types I and II OS=Mus musculus GN=Msr1	P30204	14	-0.285274	1.72712	+
>sp|P59999|ARPC4_MOUSE Actin-related protein 2/3 complex subunit 4 OS=Mus musculus GN=Arpc4 PE=1 SV=3	P59999	8	-0.272254	1.81815	+
>sp|P62331|ARF6_MOUSE ADP-ribosylation factor 6 OS=Mus musculus GN=Arf6 PE=1 SV=2	P62331	6	-0.265314	1.3625	+
>sp|O55143|AT2A2_MOUSE Sarcoplasmic/endoplasmic reticulum calcium ATPase 2 OS=Mus musculus GN=Atp2a2 PE=1 SV=2;>sp|O55143-2|AT2A2_MOUSE Isoform 2 of Sarcoplasmic/endoplasmic reticulum calcium ATPase 2 OS=Mus musculus GN=Atp2a2	O55143	40	-0.255312	1.55273	+
>sp|Q7TQH0-2|ATX2L_MOUSE Isoform 2 of Ataxin-2-like protein OS=Mus musculus GN=Atxn2l;>sp|Q7TQH0-3|ATX2L_MOUSE Isoform 3 of Ataxin-2-like protein OS=Mus musculus GN=Atxn2l;>sp|Q7TQH0|ATX2L_MOUSE Ataxin-2-like protein OS=Mus musculus GN=Atxn2l PE=1 SV=1	Q7TQH0-2	30	-0.254546	1.35787	+
>sp|P35979|RL12_MOUSE 60S ribosomal protein L12 OS=Mus musculus GN=Rpl12 PE=1 SV=2	P35979	7	-0.251402	1.56004	+
>sp|Q91VX9|TM168_MOUSE Transmembrane protein 168 OS=Mus musculus GN=Tmem168 PE=2 SV=1	Q91VX9	6	-0.250914	1.37036	+
>sp|P15920|VPP2_MOUSE V-type proton ATPase 116 kDa subunit a isoform 2 OS=Mus musculus GN=Atp6v0a2 PE=1 SV=2	P15920	16	-0.239798	1.59503	+
>sp|P24270|CATA_MOUSE Catalase OS=Mus musculus GN=Cat PE=1 SV=4	P24270	18	-0.237532	1.43205	+
>sp|Q9JMG1|EDF1_MOUSE Endothelial differentiation-related factor 1 OS=Mus musculus GN=Edf1 PE=1 SV=1	Q9JMG1	4	-0.232822	1.74626	+
>sp|P57780|ACTN4_MOUSE Alpha-actinin-4 OS=Mus musculus GN=Actn4 PE=1 SV=1	P57780	51	-0.227208	1.89288	+
>sp|Q6NZJ6|IF4G1_MOUSE Eukaryotic translation initiation factor 4 gamma 1 OS=Mus musculus GN=Eif4g1 PE=1 SV=1;>sp|Q6NZJ6-2|IF4G1_MOUSE Isoform 2 of Eukaryotic translation initiation factor 4 gamma 1 OS=Mus musculus GN=Eif4g1	Q6NZJ6	43	-0.227164	1.5287	+
>sp|Q9QUJ7|ACSL4_MOUSE Long-chain-fatty-acid--CoA ligase 4 OS=Mus musculus GN=Acsl4 PE=2 SV=2;>sp|Q9QUJ7-2|ACSL4_MOUSE Isoform Short of Long-chain-fatty-acid--CoA ligase 4 OS=Mus musculus GN=Acsl4	Q9QUJ7	27	-0.2257	1.39211	+
>sp|Q8R4U7|LUZP1_MOUSE Leucine zipper protein 1 OS=Mus musculus GN=Luzp1 PE=1 SV=2	Q8R4U7	30	-0.22435	1.81862	+
>sp|Q922H2|PDK3_MOUSE [Pyruvate dehydrogenase (acetyl-transferring)] kinase isozyme 3, mitochondrial OS=Mus musculus GN=Pdk3 PE=1 SV=1	Q922H2	6	-0.218608	1.3233	+
>sp|P24369|PPIB_MOUSE Peptidyl-prolyl cis-trans isomerase B OS=Mus musculus GN=Ppib PE=1 SV=2	P24369	12	-0.19944	2.08703	+
>sp|Q8BGR2|LRC8D_MOUSE Volume-regulated anion channel subunit LRRC8D OS=Mus musculus GN=Lrrc8d PE=2 SV=1	Q8BGR2	21	-0.196274	2.09279	+
>sp|Q8VDN2|AT1A1_MOUSE Sodium/potassium-transporting ATPase subunit alpha-1 OS=Mus musculus GN=Atp1a1 PE=1 SV=1	Q8VDN2	48	-0.195112	1.39077	+
>sp|O35375-5|NRP2_MOUSE Isoform B0 of Neuropilin-2 OS=Mus musculus GN=Nrp2;>sp|O35375-6|NRP2_MOUSE Isoform B5 of Neuropilin-2 OS=Mus musculus GN=Nrp2	O35375-5	28	-0.166118	1.67991	+
>sp|O35598|ADA10_MOUSE Disintegrin and metalloproteinase domain-containing protein 10 OS=Mus musculus GN=Adam10 PE=1 SV=2	O35598	22	-0.161418	1.31602	+
>sp|Q64455|PTPRJ_MOUSE Receptor-type tyrosine-protein phosphatase eta OS=Mus musculus GN=Ptprj PE=1 SV=2	Q64455	17	0.164814	1.49418	+
>sp|Q9JL15|LEG8_MOUSE Galectin-8 OS=Mus musculus GN=Lgals8 PE=2 SV=1	Q9JL15	14	0.183162	2.79378	+
>sp|Q9EP72|EMC7_MOUSE ER membrane protein complex subunit 7 OS=Mus musculus GN=Emc7 PE=2 SV=1	Q9EP72	5	0.186576	1.31574	+
>sp|P46638|RB11B_MOUSE Ras-related protein Rab-11B OS=Mus musculus GN=Rab11b PE=1 SV=3	P46638	9	0.194438	1.33089	+
>sp|P52480|KPYM_MOUSE Pyruvate kinase PKM OS=Mus musculus GN=Pkm PE=1 SV=4;>sp|P52480-2|KPYM_MOUSE Isoform M1 of Pyruvate kinase PKM OS=Mus musculus GN=Pkm	P52480	32	0.19586	1.39517	+
>sp|Q9JKK1|STX6_MOUSE Syntaxin-6 OS=Mus musculus GN=Stx6 PE=1 SV=1;>sp|Q9JKK1-2|STX6_MOUSE Isoform 2 of Syntaxin-6 OS=Mus musculus GN=Stx6	Q9JKK1	8	0.20713	1.59489	+
>sp|Q3U9N9|MOT10_MOUSE Monocarboxylate transporter 10 OS=Mus musculus GN=Slc16a10 PE=1 SV=1;>sp|Q3U9N9-2|MOT10_MOUSE Isoform 2 of Monocarboxylate transporter 10 OS=Mus musculus GN=Slc16a10	Q3U9N9	7	0.209468	1.30794	+
>sp|Q9ESD6-2|CKLF7_MOUSE Isoform 2 of CKLF-like MARVEL transmembrane domain-containing protein 7 OS=Mus musculus GN=Cmtm7;>sp|Q9ESD6|CKLF7_MOUSE CKLF-like MARVEL transmembrane domain-containing protein 7 OS=Mus musculus GN=Cmtm7 PE=2 SV=1	Q9ESD6-2	3	0.21483	1.53844	+
>sp|Q3UDW8|HGNAT_MOUSE Heparan-alpha-glucosaminide N-acetyltransferase OS=Mus musculus GN=Hgsnat PE=1 SV=2;>sp|Q3UDW8-2|HGNAT_MOUSE Isoform 2 of Heparan-alpha-glucosaminide N-acetyltransferase OS=Mus musculus GN=Hgsnat	Q3UDW8	5	0.21706	1.33646	+
>sp|P62827|RAN_MOUSE GTP-binding nuclear protein Ran OS=Mus musculus GN=Ran PE=1 SV=3	P62827	10	0.219596	1.59036	+
>sp|P11835|ITB2_MOUSE Integrin beta-2 OS=Mus musculus GN=Itgb2 PE=1 SV=2	P11835	37	0.219736	1.50369	+
>sp|Q924N4-2|S12A6_MOUSE Isoform 2 of Solute carrier family 12 member 6 OS=Mus musculus GN=Slc12a6	Q924N4-2	1	0.220997	1.34771	+
>sp|Q61233|PLSL_MOUSE Plastin-2 OS=Mus musculus GN=Lcp1 PE=1 SV=4	Q61233	33	0.22353	1.36379	+
>sp|P17426|AP2A1_MOUSE AP-2 complex subunit alpha-1 OS=Mus musculus GN=Ap2a1 PE=1 SV=1;>sp|P17426-2|AP2A1_MOUSE Isoform B of AP-2 complex subunit alpha-1 OS=Mus musculus GN=Ap2a1	P17426	37	0.226896	1.90426	+
>sp|Q99MI1|RB6I2_MOUSE ELKS/Rab6-interacting/CAST family member 1 OS=Mus musculus GN=Erc1 PE=1 SV=1	Q99MI1	58	0.227598	1.49998	+
>sp|Q924S8|SPRE1_MOUSE Sprouty-related, EVH1 domain-containing protein 1 OS=Mus musculus GN=Spred1 PE=1 SV=1;>sp|Q924S8-2|SPRE1_MOUSE Isoform 2 of Sprouty-related, EVH1 domain-containing protein 1 OS=Mus musculus GN=Spred1	Q924S8	17	0.231676	1.42123	+
>sp|Q9R233|TPSN_MOUSE Tapasin OS=Mus musculus GN=Tapbp PE=2 SV=2;>sp|Q9R233-2|TPSN_MOUSE Isoform Short of Tapasin OS=Mus musculus GN=Tapbp	Q9R233	8	0.23515	1.3146	+
>sp|O08997|ATOX1_MOUSE Copper transport protein ATOX1 OS=Mus musculus GN=Atox1 PE=1 SV=1	O08997	2	0.242852	2.38108	+
>sp|Q9JKX6|NUDT5_MOUSE ADP-sugar pyrophosphatase OS=Mus musculus GN=Nudt5 PE=1 SV=1	Q9JKX6	5	0.245178	1.40156	+
>sp|Q99KV1|DJB11_MOUSE DnaJ homolog subfamily B member 11 OS=Mus musculus GN=Dnajb11 PE=1 SV=1	Q99KV1	14	0.246354	1.50113	+
>sp|Q9CXT7|TM192_MOUSE Transmembrane protein 192 OS=Mus musculus GN=Tmem192 PE=1 SV=1;>sp|Q9CXT7-2|TM192_MOUSE Isoform 2 of Transmembrane protein 192 OS=Mus musculus GN=Tmem192	Q9CXT7	11	0.247812	1.7683	+
>sp|Q9EQQ2|YIPF5_MOUSE Protein YIPF5 OS=Mus musculus GN=Yipf5 PE=2 SV=1	Q9EQQ2	1	0.251304	2.2001	+
>sp|P70452|STX4_MOUSE Syntaxin-4 OS=Mus musculus GN=Stx4 PE=1 SV=1	P70452	14	0.252834	1.34777	+
>sp|O55022|PGRC1_MOUSE Membrane-associated progesterone receptor component 1 OS=Mus musculus GN=Pgrmc1 PE=1 SV=4	O55022	4	0.253964	1.77053	+
>sp|Q8VEK0|CC50A_MOUSE Cell cycle control protein 50A OS=Mus musculus GN=Tmem30a PE=1 SV=1	Q8VEK0	13	0.25684	2.26714	+
>sp|Q69ZN7|MYOF_MOUSE Myoferlin OS=Mus musculus GN=Myof PE=1 SV=2;>sp|Q69ZN7-4|MYOF_MOUSE Isoform 4 of Myoferlin OS=Mus musculus GN=Myof	Q69ZN7	102	0.258374	2.49831	+
>sp|Q810B6|ANFY1_MOUSE Rabankyrin-5 OS=Mus musculus GN=Ankfy1 PE=2 SV=2	Q810B6	33	0.25877	2.75364	+
>sp|Q9D1J3|SARNP_MOUSE SAP domain-containing ribonucleoprotein OS=Mus musculus GN=Sarnp PE=1 SV=3	Q9D1J3	9	0.259862	1.40071	+
>sp|O89051|ITM2B_MOUSE Integral membrane protein 2B OS=Mus musculus GN=Itm2b PE=2 SV=1	O89051	8	0.260256	1.59776	+
>sp|Q9R0Q8|CLC4E_MOUSE C-type lectin domain family 4 member E OS=Mus musculus GN=Clec4e PE=1 SV=1	Q9R0Q8	2	0.263478	1.73685	+
>sp|O08808|DIAP1_MOUSE Protein diaphanous homolog 1 OS=Mus musculus GN=Diaph1 PE=1 SV=1	O08808	31	0.2643	1.89219	+
>sp|Q61093|CY24B_MOUSE Cytochrome b-245 heavy chain OS=Mus musculus GN=Cybb PE=1 SV=1	Q61093	22	0.264692	2.11965	+
>sp|P35283|RAB12_MOUSE Ras-related protein Rab-12 OS=Mus musculus GN=Rab12 PE=1 SV=3	P35283	9	0.269388	1.3871	+
>sp|P21279|GNAQ_MOUSE Guanine nucleotide-binding protein G(q) subunit alpha OS=Mus musculus GN=Gnaq PE=1 SV=4	P21279	14	0.272514	1.56319	+
>sp|Q8K078|SO4A1_MOUSE Solute carrier organic anion transporter family member 4A1 OS=Mus musculus GN=Slco4a1 PE=1 SV=2;>sp|Q8K078-2|SO4A1_MOUSE Isoform 2 of Solute carrier organic anion transporter family member 4A1 OS=Mus musculus GN=Slco4a1	Q8K078	14	0.277132	1.52392	+
>sp|Q99JI6|RAP1B_MOUSE Ras-related protein Rap-1b OS=Mus musculus GN=Rap1b PE=2 SV=2	Q99JI6	5	0.279838	1.39426	+
>sp|P15379|CD44_MOUSE CD44 antigen OS=Mus musculus GN=Cd44 PE=1 SV=3;>sp|P15379-2|CD44_MOUSE Isoform 13 of CD44 antigen OS=Mus musculus GN=Cd44;>sp|P15379-3|CD44_MOUSE Isoform 12 of CD44 antigen OS=Mus musculus GN=Cd44;>sp|P15379-6|CD44_MOUSE Isoform 7 of	P15379	11	0.28164	1.87116	+
>sp|P29341|PABP1_MOUSE Polyadenylate-binding protein 1 OS=Mus musculus GN=Pabpc1 PE=1 SV=2	P29341	25	0.284996	1.65333	+
>sp|Q80VQ0|AL3B1_MOUSE Aldehyde dehydrogenase family 3 member B1 OS=Mus musculus GN=Aldh3b1 PE=2 SV=1	Q80VQ0	18	0.286176	2.60365	+
>sp|Q9CQC8|SPG21_MOUSE Maspardin OS=Mus musculus GN=Spg21 PE=1 SV=1;>sp|Q9CQC8-2|SPG21_MOUSE Isoform 2 of Maspardin OS=Mus musculus GN=Spg21	Q9CQC8	7	0.286584	1.607	+
>sp|Q80WJ7|LYRIC_MOUSE Protein LYRIC OS=Mus musculus GN=Mtdh PE=1 SV=1	Q80WJ7	20	0.293924	1.81395	+
>sp|Q80X90|FLNB_MOUSE Filamin-B OS=Mus musculus GN=Flnb PE=1 SV=3	Q80X90	73	0.294552	2.33888	+
>sp|P57716|NICA_MOUSE Nicastrin OS=Mus musculus GN=Ncstn PE=1 SV=3	P57716	14	0.295728	1.32174	+
>sp|Q9CQV8|1433B_MOUSE 14-3-3 protein beta/alpha OS=Mus musculus GN=Ywhab PE=1 SV=3;>sp|Q9CQV8-2|1433B_MOUSE Isoform Short of 14-3-3 protein beta/alpha OS=Mus musculus GN=Ywhab	Q9CQV8	5	0.296652	1.58321	+
>sp|Q9EQJ0|TPC1_MOUSE Two pore calcium channel protein 1 OS=Mus musculus GN=Tpcn1 PE=2 SV=1	Q9EQJ0	10	0.30292	2.33628	+
>sp|O08917|FLOT1_MOUSE Flotillin-1 OS=Mus musculus GN=Flot1 PE=1 SV=1	O08917	22	0.30371	2.27082	+
>sp|Q7TMB8|CYFP1_MOUSE Cytoplasmic FMR1-interacting protein 1 OS=Mus musculus GN=Cyfip1 PE=1 SV=1;>sp|Q7TMB8-2|CYFP1_MOUSE Isoform 2 of Cytoplasmic FMR1-interacting protein 1 OS=Mus musculus GN=Cyfip1	Q7TMB8	27	0.304108	1.87235	+
>sp|O88839|ADA15_MOUSE Disintegrin and metalloproteinase domain-containing protein 15 OS=Mus musculus GN=Adam15 PE=1 SV=2;>sp|O88839-2|ADA15_MOUSE Isoform 2 of Disintegrin and metalloproteinase domain-containing protein 15 OS=Mus musculus GN=Adam15;>sp|O88	O88839	14	0.304436	1.44836	+
>sp|Q61210-5|ARHG1_MOUSE Isoform 5 of Rho guanine nucleotide exchange factor 1 OS=Mus musculus GN=Arhgef1;>sp|Q61210-2|ARHG1_MOUSE Isoform 2 of Rho guanine nucleotide exchange factor 1 OS=Mus musculus GN=Arhgef1	Q61210-5	40	0.30532	1.91183	+
>sp|P98197|AT11A_MOUSE Probable phospholipid-transporting ATPase IH OS=Mus musculus GN=Atp11a PE=2 SV=1	P98197	23	0.306642	1.33252	+
>sp|O35887|CALU_MOUSE Calumenin OS=Mus musculus GN=Calu PE=1 SV=1	O35887	15	0.312102	1.31551	+
>sp|O08553|DPYL2_MOUSE Dihydropyrimidinase-related protein 2 OS=Mus musculus GN=Dpysl2 PE=1 SV=2	O08553	15	0.312234	2.26606	+
>sp|Q8BVE3|VATH_MOUSE V-type proton ATPase subunit H OS=Mus musculus GN=Atp6v1h PE=1 SV=1	Q8BVE3	22	0.314138	2.82102	+
>sp|O70493|SNX12_MOUSE Sorting nexin-12 OS=Mus musculus GN=Snx12 PE=1 SV=1	O70493	7	0.316346	1.46964	+
>sp|Q6ZQM8|UD17C_MOUSE UDP-glucuronosyltransferase 1-7C OS=Mus musculus GN=Ugt1a7c PE=2 SV=1	Q6ZQM8	9	0.31892	1.61288	+
>sp|P09103|PDIA1_MOUSE Protein disulfide-isomerase OS=Mus musculus GN=P4hb PE=1 SV=2	P09103	25	0.31947	2.04532	+
>sp|Q8VE70|PDC10_MOUSE Programmed cell death protein 10 OS=Mus musculus GN=Pdcd10 PE=1 SV=1	Q8VE70	3	0.323766	1.52982	+
>sp|Q9D8S3|ARFG3_MOUSE ADP-ribosylation factor GTPase-activating protein 3 OS=Mus musculus GN=Arfgap3 PE=1 SV=2	Q9D8S3	11	0.323796	2.55379	+
>sp|P49312|ROA1_MOUSE Heterogeneous nuclear ribonucleoprotein A1 OS=Mus musculus GN=Hnrnpa1 PE=1 SV=2;>sp|P49312-2|ROA1_MOUSE Isoform Short of Heterogeneous nuclear ribonucleoprotein A1 OS=Mus musculus GN=Hnrnpa1	P49312	14	0.324936	1.70888	+
>sp|Q80XR2|AT2C1_MOUSE Calcium-transporting ATPase type 2C member 1 OS=Mus musculus GN=Atp2c1 PE=1 SV=2	Q80XR2	17	0.325332	1.85477	+
>sp|P26151|FCGR1_MOUSE High affinity immunoglobulin gamma Fc receptor I OS=Mus musculus GN=Fcgr1 PE=1 SV=1	P26151	10	0.32936	3.01168	+
>sp|Q7TPR4|ACTN1_MOUSE Alpha-actinin-1 OS=Mus musculus GN=Actn1 PE=1 SV=1	Q7TPR4	27	0.331214	1.97408	+
>sp|P63094|GNAS2_MOUSE Guanine nucleotide-binding protein G(s) subunit alpha isoforms short OS=Mus musculus GN=Gnas PE=1 SV=1;>sp|Q6R0H7|GNAS1_MOUSE Guanine nucleotide-binding protein G(s) subunit alpha isoforms XLas OS=Mus musculus GN=Gnas PE=2 SV=1;>sp|P	P63094	14	0.333648	1.4067	+
>sp|Q9D1K2|VATF_MOUSE V-type proton ATPase subunit F OS=Mus musculus GN=Atp6v1f PE=1 SV=2	Q9D1K2	8	0.334736	2.5368	+
>sp|E9Q9A9|OAS2_MOUSE 2-5-oligoadenylate synthase 2 OS=Mus musculus GN=Oas2 PE=2 SV=1;>sp|E9Q9A9-2|OAS2_MOUSE Isoform 2 of 2-5-oligoadenylate synthase 2 OS=Mus musculus GN=Oas2	E9Q9A9	15	0.33507	1.71863	+
>sp|P14234|FGR_MOUSE Tyrosine-protein kinase Fgr OS=Mus musculus GN=Fgr PE=1 SV=2	P14234	19	0.339088	2.49016	+
>sp|Q9Z0F8|ADA17_MOUSE Disintegrin and metalloproteinase domain-containing protein 17 OS=Mus musculus GN=Adam17 PE=1 SV=3;>sp|Q9Z0F8-2|ADA17_MOUSE Isoform Short of Disintegrin and metalloproteinase domain-containing protein 17 OS=Mus musculus GN=Adam17	Q9Z0F8	18	0.340792	1.61422	+
>sp|Q64337|SQSTM_MOUSE Sequestosome-1 OS=Mus musculus GN=Sqstm1 PE=1 SV=1	Q64337	16	0.342242	1.69188	+
>sp|P62071|RRAS2_MOUSE Ras-related protein R-Ras2 OS=Mus musculus GN=Rras2 PE=1 SV=1	P62071	11	0.342846	3.01281	+
>sp|Q8C080|SNX16_MOUSE Sorting nexin-16 OS=Mus musculus GN=Snx16 PE=1 SV=2	Q8C080	17	0.344218	2.23946	+
>sp|Q99MR3|S12A9_MOUSE Solute carrier family 12 member 9 OS=Mus musculus GN=Slc12a9 PE=1 SV=2	Q99MR3	21	0.345288	1.81366	+
>sp|Q9JMA1|UBP14_MOUSE Ubiquitin carboxyl-terminal hydrolase 14 OS=Mus musculus GN=Usp14 PE=1 SV=3	Q9JMA1	13	0.345524	1.54323	+
>sp|Q9QZC7|PKHB2_MOUSE Pleckstrin homology domain-containing family B member 2 OS=Mus musculus GN=Plekhb2 PE=1 SV=1;>sp|Q9QZC7-2|PKHB2_MOUSE Isoform 2 of Pleckstrin homology domain-containing family B member 2 OS=Mus musculus GN=Plekhb2;>sp|Q9QZC7-3|PKHB2_	Q9QZC7	3	0.34592	1.4656	+
>sp|Q3TCH7|CUL4A_MOUSE Cullin-4A OS=Mus musculus GN=Cul4a PE=1 SV=1	Q3TCH7	1	0.345977	1.47113	+
>sp|Q3UPF5|ZCCHV_MOUSE Zinc finger CCCH-type antiviral protein 1 OS=Mus musculus GN=Zc3hav1 PE=1 SV=1;>sp|Q3UPF5-2|ZCCHV_MOUSE Isoform 2 of Zinc finger CCCH-type antiviral protein 1 OS=Mus musculus GN=Zc3hav1	Q3UPF5	17	0.346058	3.63714	+
>sp|Q9DBC3|CMTR1_MOUSE Cap-specific mRNA (nucleoside-2-O-)-methyltransferase 1 OS=Mus musculus GN=Cmtr1 PE=1 SV=1	Q9DBC3	19	0.349946	1.9671	+
>sp|P05213|TBA1B_MOUSE Tubulin alpha-1B chain OS=Mus musculus GN=Tuba1b PE=1 SV=2	P05213	16	0.352308	1.68816	+
>sp|P61967|AP1S1_MOUSE AP-1 complex subunit sigma-1A OS=Mus musculus GN=Ap1s1 PE=1 SV=1	P61967	4	0.35378	1.39984	+
>sp|Q99LM2|CK5P3_MOUSE CDK5 regulatory subunit-associated protein 3 OS=Mus musculus GN=Cdk5rap3 PE=1 SV=1	Q99LM2	6	0.354186	1.95678	+
>sp|P63321|RALA_MOUSE Ras-related protein Ral-A OS=Mus musculus GN=Rala PE=1 SV=1	P63321	6	0.355004	1.61783	+
>sp|O89053|COR1A_MOUSE Coronin-1A OS=Mus musculus GN=Coro1a PE=1 SV=5	O89053	15	0.35509	2.63348	+
>sp|Q9QYF1|RDH11_MOUSE Retinol dehydrogenase 11 OS=Mus musculus GN=Rdh11 PE=2 SV=2	Q9QYF1	8	0.355844	1.86818	+
>sp|Q9DBP5|KCY_MOUSE UMP-CMP kinase OS=Mus musculus GN=Cmpk1 PE=1 SV=1	Q9DBP5	6	0.356852	2.33534	+
>sp|Q8VDZ4|ZDHC5_MOUSE Palmitoyltransferase ZDHHC5 OS=Mus musculus GN=Zdhhc5 PE=1 SV=1;>sp|Q8VDZ4-2|ZDHC5_MOUSE Isoform 2 of Palmitoyltransferase ZDHHC5 OS=Mus musculus GN=Zdhhc5	Q8VDZ4	14	0.361218	1.38357	+
>sp|Q9Z1K8|YLAT1_MOUSE Y+L amino acid transporter 1 OS=Mus musculus GN=Slc7a7 PE=1 SV=1	Q9Z1K8	2	0.361994	2.56045	+
>sp|O35250|EXOC7_MOUSE Exocyst complex component 7 OS=Mus musculus GN=Exoc7 PE=1 SV=2;>sp|O35250-2|EXOC7_MOUSE Isoform 2 of Exocyst complex component 7 OS=Mus musculus GN=Exoc7	O35250	5	0.366332	1.40092	+
>sp|Q9D8V0|HM13_MOUSE Minor histocompatibility antigen H13 OS=Mus musculus GN=Hm13 PE=1 SV=1;>sp|Q9D8V0-4|HM13_MOUSE Isoform 4 of Minor histocompatibility antigen H13 OS=Mus musculus GN=Hm13;>sp|Q9D8V0-3|HM13_MOUSE Isoform 3 of Minor histocompatibility ant	Q9D8V0	4	0.366624	3.19601	+
>sp|Q9D8U8|SNX5_MOUSE Sorting nexin-5 OS=Mus musculus GN=Snx5 PE=1 SV=1	Q9D8U8	17	0.369486	1.73971	+
>sp|Q8BL66|EEA1_MOUSE Early endosome antigen 1 OS=Mus musculus GN=Eea1 PE=1 SV=2	Q8BL66	78	0.371036	1.36829	+
>sp|P47801|EMP1_MOUSE Epithelial membrane protein 1 OS=Mus musculus GN=Emp1 PE=1 SV=2	P47801	1	0.371614	1.43182	+
>sp|Q8C4X2|KC1G3_MOUSE Casein kinase I isoform gamma-3 OS=Mus musculus GN=Csnk1g3 PE=1 SV=2	Q8C4X2	11	0.372636	2.67883	+
>sp|P47757-2|CAPZB_MOUSE Isoform 2 of F-actin-capping protein subunit beta OS=Mus musculus GN=Capzb;>sp|P47757-4|CAPZB_MOUSE Isoform 3 of F-actin-capping protein subunit beta OS=Mus musculus GN=Capzb;>sp|P47757|CAPZB_MOUSE F-actin-capping protein subunit b	P47757-2	15	0.37364	1.77274	+
>sp|Q9JKF1|IQGA1_MOUSE Ras GTPase-activating-like protein IQGAP1 OS=Mus musculus GN=Iqgap1 PE=1 SV=2	Q9JKF1	62	0.375376	1.79827	+
>sp|Q8VBT6|APOBR_MOUSE Apolipoprotein B receptor OS=Mus musculus GN=Apobr PE=1 SV=1	Q8VBT6	25	0.375586	2.01813	+
>sp|Q9Z130|HNRDL_MOUSE Heterogeneous nuclear ribonucleoprotein D-like OS=Mus musculus GN=Hnrnpdl PE=1 SV=1	Q9Z130	3	0.37613	1.4041	+
>sp|O35239|PTN9_MOUSE Tyrosine-protein phosphatase non-receptor type 9 OS=Mus musculus GN=Ptpn9 PE=1 SV=2	O35239	10	0.376604	1.32721	+
>sp|Q9WU81-2|SPX2_MOUSE Isoform 2 of Sugar phosphate exchanger 2 OS=Mus musculus GN=Slc37a2;>sp|Q9WU81|SPX2_MOUSE Sugar phosphate exchanger 2 OS=Mus musculus GN=Slc37a2 PE=1 SV=1	Q9WU81-2	8	0.37674	1.445	+
>sp|Q6PHN9|RAB35_MOUSE Ras-related protein Rab-35 OS=Mus musculus GN=Rab35 PE=1 SV=1	Q6PHN9	10	0.37725	2.01331	+
>sp|Q91W98|S15A4_MOUSE Solute carrier family 15 member 4 OS=Mus musculus GN=Slc15a4 PE=1 SV=1	Q91W98	10	0.379024	1.36515	+
>sp|Q8BJ48|NAGPA_MOUSE N-acetylglucosamine-1-phosphodiester alpha-N-acetylglucosaminidase OS=Mus musculus GN=Nagpa PE=2 SV=2	Q8BJ48	17	0.379734	3.73336	+
>sp|Q9CZX7|TM55A_MOUSE Type 2 phosphatidylinositol 4,5-bisphosphate 4-phosphatase OS=Mus musculus GN=Tmem55a PE=1 SV=1	Q9CZX7	11	0.381792	1.36248	+
>sp|O35405|PLD3_MOUSE Phospholipase D3 OS=Mus musculus GN=Pld3 PE=2 SV=1	O35405	12	0.38316	1.40888	+
>sp|Q63994-2|CD33_MOUSE Isoform 33-A of Myeloid cell surface antigen CD33 OS=Mus musculus GN=Cd33;>sp|Q63994|CD33_MOUSE Myeloid cell surface antigen CD33 OS=Mus musculus GN=Cd33 PE=2 SV=1	Q63994-2	10	0.38523	2.02493	+
>sp|P57787|MOT4_MOUSE Monocarboxylate transporter 4 OS=Mus musculus GN=Slc16a3 PE=1 SV=1	P57787	10	0.385276	3.17803	+
>sp|Q8BHN3|GANAB_MOUSE Neutral alpha-glucosidase AB OS=Mus musculus GN=Ganab PE=1 SV=1;>sp|Q8BHN3-2|GANAB_MOUSE Isoform 2 of Neutral alpha-glucosidase AB OS=Mus musculus GN=Ganab;>sp|Q8BHN3-3|GANAB_MOUSE Isoform 3 of Neutral alpha-glucosidase AB OS=Mus mus	Q8BHN3	34	0.387658	1.42009	+
>sp|P10923|OSTP_MOUSE Osteopontin OS=Mus musculus GN=Spp1 PE=1 SV=1	P10923	7	0.38853	2.2312	+
>sp|Q8R1S4|MTSS1_MOUSE Metastasis suppressor protein 1 OS=Mus musculus GN=Mtss1 PE=1 SV=1;>sp|Q8R1S4-2|MTSS1_MOUSE Isoform 2 of Metastasis suppressor protein 1 OS=Mus musculus GN=Mtss1	Q8R1S4	16	0.388762	1.72966	+
>sp|Q9Z1Z0|USO1_MOUSE General vesicular transport factor p115 OS=Mus musculus GN=Uso1 PE=1 SV=2;>sp|Q9Z1Z0-2|USO1_MOUSE Isoform 2 of General vesicular transport factor p115 OS=Mus musculus GN=Uso1;>sp|Q9Z1Z0-4|USO1_MOUSE Isoform 4 of General vesicular tran	Q9Z1Z0	17	0.389962	1.4006	+
>sp|Q3UKJ7|SMU1_MOUSE WD40 repeat-containing protein SMU1 OS=Mus musculus GN=Smu1 PE=2 SV=2;>sp|Q3UKJ7-2|SMU1_MOUSE Isoform 2 of WD40 repeat-containing protein SMU1 OS=Mus musculus GN=Smu1	Q3UKJ7	9	0.389982	2.01725	+
>sp|Q9CRB2|NHP2_MOUSE H/ACA ribonucleoprotein complex subunit 2 OS=Mus musculus GN=Nhp2 PE=2 SV=1	Q9CRB2	2	0.390716	1.49089	+
>sp|Q9DB25|ALG5_MOUSE Dolichyl-phosphate beta-glucosyltransferase OS=Mus musculus GN=Alg5 PE=2 SV=1	Q9DB25	6	0.391974	1.81902	+
>sp|P62748|HPCL1_MOUSE Hippocalcin-like protein 1 OS=Mus musculus GN=Hpcal1 PE=2 SV=2;>sp|P84075|HPCA_MOUSE Neuron-specific calcium-binding protein hippocalcin OS=Mus musculus GN=Hpca PE=1 SV=2	P62748	9	0.392434	1.65079	+
>sp|Q64430|ATP7A_MOUSE Copper-transporting ATPase 1 OS=Mus musculus GN=Atp7a PE=1 SV=3	Q64430	23	0.393838	3.68224	+
>sp|Q91V41|RAB14_MOUSE Ras-related protein Rab-14 OS=Mus musculus GN=Rab14 PE=1 SV=3	Q91V41	14	0.394124	3.13712	+
>sp|Q05512|MARK2_MOUSE Serine/threonine-protein kinase MARK2 OS=Mus musculus GN=Mark2 PE=1 SV=3;>sp|Q05512-3|MARK2_MOUSE Isoform 3 of Serine/threonine-protein kinase MARK2 OS=Mus musculus GN=Mark2;>sp|Q05512-4|MARK2_MOUSE Isoform 4 of Serine/threonine-prot	Q05512	21	0.396938	2.63646	+
>sp|Q64012|RALY_MOUSE RNA-binding protein Raly OS=Mus musculus GN=Raly PE=1 SV=3;>sp|Q64012-2|RALY_MOUSE Isoform 1 of RNA-binding protein Raly OS=Mus musculus GN=Raly	Q64012	6	0.397686	1.36603	+
>sp|Q91XL9|OSBL1_MOUSE Oxysterol-binding protein-related protein 1 OS=Mus musculus GN=Osbpl1a PE=1 SV=2;>sp|Q91XL9-2|OSBL1_MOUSE Isoform 2 of Oxysterol-binding protein-related protein 1 OS=Mus musculus GN=Osbpl1a	Q91XL9	37	0.398198	1.58602	+
>sp|O35153|BET1L_MOUSE BET1-like protein OS=Mus musculus GN=Bet1l PE=3 SV=1	O35153	2	0.401016	1.42625	+
>sp|O88271|CFDP1_MOUSE Craniofacial development protein 1 OS=Mus musculus GN=Cfdp1 PE=1 SV=1	O88271	4	0.40349	1.597	+
>sp|P28667|MRP_MOUSE MARCKS-related protein OS=Mus musculus GN=Marcksl1 PE=1 SV=2	P28667	5	0.403934	2.28359	+
>sp|Q8BH31|MFSD8_MOUSE Major facilitator superfamily domain-containing protein 8 OS=Mus musculus GN=Mfsd8 PE=2 SV=1	Q8BH31	8	0.40724	2.82603	+
>sp|O35691|PININ_MOUSE Pinin OS=Mus musculus GN=Pnn PE=1 SV=4	O35691	10	0.408182	2.11866	+
>sp|Q8VD58|EVI2B_MOUSE Protein EVI2B OS=Mus musculus GN=Evi2b PE=1 SV=1	Q8VD58	4	0.409684	2.14504	+
>sp|Q62422|OSTF1_MOUSE Osteoclast-stimulating factor 1 OS=Mus musculus GN=Ostf1 PE=1 SV=2	Q62422	4	0.409974	1.61283	+
>sp|O35963|RB33B_MOUSE Ras-related protein Rab-33B OS=Mus musculus GN=Rab33b PE=1 SV=1	O35963	3	0.410426	1.51018	+
>sp|P62746|RHOB_MOUSE Rho-related GTP-binding protein RhoB OS=Mus musculus GN=Rhob PE=1 SV=1	P62746	3	0.410714	2.0961	+
>sp|P99024|TBB5_MOUSE Tubulin beta-5 chain OS=Mus musculus GN=Tubb5 PE=1 SV=1	P99024	4	0.411096	1.45589	+
>sp|P42225|STAT1_MOUSE Signal transducer and activator of transcription 1 OS=Mus musculus GN=Stat1 PE=1 SV=1	P42225	15	0.411528	2.10702	+
>sp|Q9WUM3|COR1B_MOUSE Coronin-1B OS=Mus musculus GN=Coro1b PE=1 SV=1	Q9WUM3	6	0.41165	1.34208	+
>sp|E9Q555|RN213_MOUSE E3 ubiquitin-protein ligase RNF213 OS=Mus musculus GN=Rnf213 PE=2 SV=1	E9Q555	54	0.412052	1.67982	+
>sp|Q9CWN7|CNO11_MOUSE CCR4-NOT transcription complex subunit 11 OS=Mus musculus GN=Cnot11 PE=2 SV=1	Q9CWN7	4	0.412372	2.42148	+
>sp|Q8JZR0|ACSL5_MOUSE Long-chain-fatty-acid--CoA ligase 5 OS=Mus musculus GN=Acsl5 PE=1 SV=1	Q8JZR0	15	0.412814	1.54927	+
>sp|P54116|STOM_MOUSE Erythrocyte band 7 integral membrane protein OS=Mus musculus GN=Stom PE=1 SV=3	P54116	15	0.413356	1.99521	+
>sp|P11983|TCPA_MOUSE T-complex protein 1 subunit alpha OS=Mus musculus GN=Tcp1 PE=1 SV=3;>sp|P11983-2|TCPA_MOUSE Isoform 2 of T-complex protein 1 subunit alpha OS=Mus musculus GN=Tcp1	P11983	23	0.414068	2.4527	+
>sp|Q9R0A0|PEX14_MOUSE Peroxisomal membrane protein PEX14 OS=Mus musculus GN=Pex14 PE=1 SV=1	Q9R0A0	6	0.414716	2.3403	+
>sp|O54692|ZW10_MOUSE Centromere/kinetochore protein zw10 homolog OS=Mus musculus GN=Zw10 PE=2 SV=3	O54692	10	0.416714	1.60749	+
>sp|Q91VW3|SH3L3_MOUSE SH3 domain-binding glutamic acid-rich-like protein 3 OS=Mus musculus GN=Sh3bgrl3 PE=1 SV=1	Q91VW3	3	0.417832	1.5094	+
>sp|P43277|H13_MOUSE Histone H1.3 OS=Mus musculus GN=Hist1h1d PE=1 SV=2	P43277	1	0.419182	1.59206	+
>sp|Q8R0X7|SGPL1_MOUSE Sphingosine-1-phosphate lyase 1 OS=Mus musculus GN=Sgpl1 PE=1 SV=1	Q8R0X7	13	0.420568	1.97274	+
>sp|P84091|AP2M1_MOUSE AP-2 complex subunit mu OS=Mus musculus GN=Ap2m1 PE=1 SV=1	P84091	19	0.420772	2.09774	+
>sp|Q6VNB8|WDFY3_MOUSE WD repeat and FYVE domain-containing protein 3 OS=Mus musculus GN=Wdfy3 PE=1 SV=1	Q6VNB8	17	0.421282	1.53432	+
>sp|Q8VDP4|CCAR2_MOUSE Cell cycle and apoptosis regulator protein 2 OS=Mus musculus GN=Ccar2 PE=1 SV=2	Q8VDP4	14	0.421502	1.60974	+
>sp|Q3TWI9|CSCL2_MOUSE CSC1-like protein 2 OS=Mus musculus GN=Tmem63b PE=1 SV=1	Q3TWI9	4	0.42172	2.01327	+
>sp|Q9D0L8|MCES_MOUSE mRNA cap guanine-N7 methyltransferase OS=Mus musculus GN=Rnmt PE=1 SV=1;>sp|Q9D0L8-3|MCES_MOUSE Isoform 3 of mRNA cap guanine-N7 methyltransferase OS=Mus musculus GN=Rnmt;>sp|Q9D0L8-2|MCES_MOUSE Isoform 2 of mRNA cap guanine-N7 methyl	Q9D0L8	12	0.422178	2.87242	+
>sp|P47753|CAZA1_MOUSE F-actin-capping protein subunit alpha-1 OS=Mus musculus GN=Capza1 PE=1 SV=4	P47753	9	0.42227	2.2812	+
>sp|O08688|CAN5_MOUSE Calpain-5 OS=Mus musculus GN=Capn5 PE=2 SV=1	O08688	12	0.422642	2.08848	+
>sp|Q61699|HS105_MOUSE Heat shock protein 105 kDa OS=Mus musculus GN=Hsph1 PE=1 SV=2;>sp|Q61699-2|HS105_MOUSE Isoform HSP105-beta of Heat shock protein 105 kDa OS=Mus musculus GN=Hsph1	Q61699	19	0.422862	2.88687	+
>sp|Q8K2T8|PAF1_MOUSE RNA polymerase II-associated factor 1 homolog OS=Mus musculus GN=Paf1 PE=2 SV=1	Q8K2T8	3	0.423692	1.43437	+
>sp|Q9DBG9|TX1B3_MOUSE Tax1-binding protein 3 OS=Mus musculus GN=Tax1bp3 PE=1 SV=1	Q9DBG9	1	0.426092	1.35947	+
>sp|P19253|RL13A_MOUSE 60S ribosomal protein L13a OS=Mus musculus GN=Rpl13a PE=1 SV=4	P19253	6	0.426248	2.28639	+
>sp|Q9JI10|STK3_MOUSE Serine/threonine-protein kinase 3 OS=Mus musculus GN=Stk3 PE=1 SV=1;>sp|Q9JI10-2|STK3_MOUSE Isoform 2 of Serine/threonine-protein kinase 3 OS=Mus musculus GN=Stk3	Q9JI10	17	0.426984	2.39732	+
>sp|P61021|RAB5B_MOUSE Ras-related protein Rab-5B OS=Mus musculus GN=Rab5b PE=1 SV=1	P61021	7	0.429606	1.32701	+
>sp|Q3UW53|NIBAN_MOUSE Protein Niban OS=Mus musculus GN=Fam129a PE=1 SV=2	Q3UW53	19	0.430558	2.53577	+
>sp|Q8VC42|MIC1_MOUSE Uncharacterized protein C18orf8 homolog OS=Mus musculus GN=Mic1 PE=2 SV=1	Q8VC42	21	0.432154	2.86973	+
>sp|Q9CR50|ZN363_MOUSE RING finger and CHY zinc finger domain-containing protein 1 OS=Mus musculus GN=Rchy1 PE=1 SV=1	Q9CR50	5	0.4335	2.28394	+
>sp|Q8BR70|YIPF6_MOUSE Protein YIPF6 OS=Mus musculus GN=Yipf6 PE=2 SV=1	Q8BR70	1	0.434064	2.10078	+
>sp|P99029|PRDX5_MOUSE Peroxiredoxin-5, mitochondrial OS=Mus musculus GN=Prdx5 PE=1 SV=2;>sp|P99029-2|PRDX5_MOUSE Isoform Cytoplasmic+peroxisomal of Peroxiredoxin-5, mitochondrial OS=Mus musculus GN=Prdx5	P99029	8	0.434108	1.75517	+
>sp|P70441|NHRF1_MOUSE Na(+)/H(+) exchange regulatory cofactor NHE-RF1 OS=Mus musculus GN=Slc9a3r1 PE=1 SV=3	P70441	8	0.43547	2.72905	+
>sp|P47754|CAZA2_MOUSE F-actin-capping protein subunit alpha-2 OS=Mus musculus GN=Capza2 PE=1 SV=3	P47754	15	0.438432	2.97958	+
>sp|Q9D8Y0|EFHD2_MOUSE EF-hand domain-containing protein D2 OS=Mus musculus GN=Efhd2 PE=1 SV=1	Q9D8Y0	8	0.439578	3.09337	+
>sp|Q8R1X6|SPG20_MOUSE Spartin OS=Mus musculus GN=Spg20 PE=1 SV=1;>sp|Q8R1X6-2|SPG20_MOUSE Isoform 2 of Spartin OS=Mus musculus GN=Spg20	Q8R1X6	6	0.441352	1.93022	+
>sp|Q64324|STXB2_MOUSE Syntaxin-binding protein 2 OS=Mus musculus GN=Stxbp2 PE=2 SV=1	Q64324	21	0.442806	3.80134	+
>sp|Q8K021|SCAM1_MOUSE Secretory carrier-associated membrane protein 1 OS=Mus musculus GN=Scamp1 PE=1 SV=1	Q8K021	9	0.44366	2.03498	+
>sp|Q9CQD1|RAB5A_MOUSE Ras-related protein Rab-5A OS=Mus musculus GN=Rab5a PE=1 SV=1	Q9CQD1	8	0.444446	2.26848	+
>sp|Q9CS42|PRPS2_MOUSE Ribose-phosphate pyrophosphokinase 2 OS=Mus musculus GN=Prps2 PE=1 SV=4	Q9CS42	1	0.446608	1.36643	+
>sp|O55102|BL1S1_MOUSE Biogenesis of lysosome-related organelles complex 1 subunit 1 OS=Mus musculus GN=Bloc1s1 PE=1 SV=2	O55102	3	0.44726	3.25655	+
>sp|Q6P9Q6|FKB15_MOUSE FK506-binding protein 15 OS=Mus musculus GN=Fkbp15 PE=1 SV=2;>sp|Q6P9Q6-2|FKB15_MOUSE Isoform B of FK506-binding protein 15 OS=Mus musculus GN=Fkbp15	Q6P9Q6	33	0.447752	2.46219	+
>sp|Q9D4C5|EAF1_MOUSE ELL-associated factor 1 OS=Mus musculus GN=Eaf1 PE=2 SV=2	Q9D4C5	4	0.448148	1.32235	+
>sp|P45376|ALDR_MOUSE Aldose reductase OS=Mus musculus GN=Akr1b1 PE=1 SV=3	P45376	8	0.449572	1.74553	+
>sp|Q9WU60|ATRN_MOUSE Attractin OS=Mus musculus GN=Atrn PE=2 SV=3	Q9WU60	25	0.450876	2.15733	+
>sp|Q61792|LASP1_MOUSE LIM and SH3 domain protein 1 OS=Mus musculus GN=Lasp1 PE=1 SV=1	Q61792	12	0.451386	1.49407	+
>sp|Q8R081|HNRPL_MOUSE Heterogeneous nuclear ribonucleoprotein L OS=Mus musculus GN=Hnrnpl PE=1 SV=2	Q8R081	18	0.45334	1.37346	+
>sp|P35561|KCNJ2_MOUSE Inward rectifier potassium channel 2 OS=Mus musculus GN=Kcnj2 PE=1 SV=1	P35561	6	0.455696	2.27871	+
>sp|Q8CIE6|COPA_MOUSE Coatomer subunit alpha OS=Mus musculus GN=Copa PE=1 SV=2	Q8CIE6	17	0.457982	1.873	+
>sp|Q9EQS3|MYCBP_MOUSE C-Myc-binding protein OS=Mus musculus GN=Mycbp PE=2 SV=5	Q9EQS3	6	0.459012	1.9382	+
>sp|Q02053|UBA1_MOUSE Ubiquitin-like modifier-activating enzyme 1 OS=Mus musculus GN=Uba1 PE=1 SV=1	Q02053	14	0.460246	1.33245	+
>sp|Q9D9B4|CJ011_MOUSE Leucine-rich repeat-containing protein C10orf11 homolog OS=Mus musculus PE=2 SV=1	Q9D9B4	4	0.461046	2.51126	+
>sp|P68181-4|KAPCB_MOUSE Isoform 4 of cAMP-dependent protein kinase catalytic subunit beta OS=Mus musculus GN=Prkacb;>sp|P68181|KAPCB_MOUSE cAMP-dependent protein kinase catalytic subunit beta OS=Mus musculus GN=Prkacb PE=1 SV=2;>sp|P68181-2|KAPCB_MOUSE Is	P68181-4	5	0.46248	1.59252	+
>sp|P13020-2|GELS_MOUSE Isoform 2 of Gelsolin OS=Mus musculus GN=Gsn;>sp|P13020|GELS_MOUSE Gelsolin OS=Mus musculus GN=Gsn PE=1 SV=3	P13020-2	13	0.463218	1.7842	+
>sp|Q61017|GBGT2_MOUSE Guanine nucleotide-binding protein G(I)/G(S)/G(O) subunit gamma-T2 OS=Mus musculus GN=Gngt2 PE=3 SV=2	Q61017	1	0.464769	1.45263	+
>sp|Q9QYC0|ADDA_MOUSE Alpha-adducin OS=Mus musculus GN=Add1 PE=1 SV=2;>sp|Q9QYC0-2|ADDA_MOUSE Isoform 2 of Alpha-adducin OS=Mus musculus GN=Add1	Q9QYC0	9	0.46632	1.63245	+
>sp|P17439|GLCM_MOUSE Glucosylceramidase OS=Mus musculus GN=Gba PE=1 SV=1	P17439	15	0.46794	1.79887	+
>sp|Q9CQI6|COTL1_MOUSE Coactosin-like protein OS=Mus musculus GN=Cotl1 PE=1 SV=3	Q9CQI6	2	0.470144	2.1466	+
>sp|P06339|HA15_MOUSE H-2 class I histocompatibility antigen, D-37 alpha chain OS=Mus musculus GN=H2-T23 PE=1 SV=1	P06339	5	0.471552	1.45222	+
>sp|Q8VDW0|DX39A_MOUSE ATP-dependent RNA helicase DDX39A OS=Mus musculus GN=Ddx39a PE=2 SV=1	Q8VDW0	11	0.472666	1.45767	+
>sp|P41251|NRAM1_MOUSE Natural resistance-associated macrophage protein 1 OS=Mus musculus GN=Slc11a1 PE=2 SV=2	P41251	1	0.473984	1.82887	+
>sp|P61028|RAB8B_MOUSE Ras-related protein Rab-8B OS=Mus musculus GN=Rab8b PE=1 SV=1	P61028	5	0.47437	2.55335	+
>sp|Q8BU31|RAP2C_MOUSE Ras-related protein Rap-2c OS=Mus musculus GN=Rap2c PE=1 SV=1;>sp|Q80ZJ1-2|RAP2A_MOUSE Isoform 2 of Ras-related protein Rap-2a OS=Mus musculus GN=Rap2a	Q8BU31	10	0.474412	1.91221	+
>sp|Q8CAS9|PARP9_MOUSE Poly [ADP-ribose] polymerase 9 OS=Mus musculus GN=Parp9 PE=1 SV=2;>sp|Q8CAS9-2|PARP9_MOUSE Isoform 2 of Poly [ADP-ribose] polymerase 9 OS=Mus musculus GN=Parp9;>sp|Q8CAS9-3|PARP9_MOUSE Isoform 3 of Poly [ADP-ribose] polymerase 9 OS=M	Q8CAS9	15	0.474436	1.55901	+
>sp|Q8C261|NCKX5_MOUSE Sodium/potassium/calcium exchanger 5 OS=Mus musculus GN=Slc24a5 PE=2 SV=1	Q8C261	1	0.474714	1.93924	+
>sp|Q5EG47|AAPK1_MOUSE 5-AMP-activated protein kinase catalytic subunit alpha-1 OS=Mus musculus GN=Prkaa1 PE=1 SV=2	Q5EG47	16	0.475244	3.92797	+
>sp|Q58NB6|DHRS9_MOUSE Dehydrogenase/reductase SDR family member 9 OS=Mus musculus GN=Dhrs9 PE=2 SV=2	Q58NB6	4	0.475282	1.77652	+
>sp|P62852|RS25_MOUSE 40S ribosomal protein S25 OS=Mus musculus GN=Rps25 PE=1 SV=1	P62852	4	0.476424	2.27859	+
>sp|Q8BU88|RM22_MOUSE 39S ribosomal protein L22, mitochondrial OS=Mus musculus GN=Mrpl22 PE=2 SV=1	Q8BU88	6	0.477048	1.3244	+
>sp|P09411|PGK1_MOUSE Phosphoglycerate kinase 1 OS=Mus musculus GN=Pgk1 PE=1 SV=4	P09411	19	0.478026	2.6208	+
>sp|Q8BPN8|DMXL2_MOUSE DmX-like protein 2 OS=Mus musculus GN=Dmxl2 PE=1 SV=3;>sp|Q8BPN8-2|DMXL2_MOUSE Isoform 2 of DmX-like protein 2 OS=Mus musculus GN=Dmxl2	Q8BPN8	40	0.47811	1.67534	+
>sp|P40124|CAP1_MOUSE Adenylyl cyclase-associated protein 1 OS=Mus musculus GN=Cap1 PE=1 SV=4	P40124	20	0.47884	2.4363	+
>sp|Q9Z315|SNUT1_MOUSE U4/U6.U5 tri-snRNP-associated protein 1 OS=Mus musculus GN=Sart1 PE=2 SV=1	Q9Z315	2	0.479202	2.04493	+
>sp|P62806|H4_MOUSE Histone H4 OS=Mus musculus GN=Hist1h4a PE=1 SV=2	P62806	11	0.479442	1.32515	+
>sp|Q99KW9|TIP_MOUSE T-cell immunomodulatory protein OS=Mus musculus GN=Itfg1 PE=2 SV=2	Q99KW9	8	0.479588	1.84589	+
>sp|Q61584|FXR1_MOUSE Fragile X mental retardation syndrome-related protein 1 OS=Mus musculus GN=Fxr1 PE=1 SV=2;>sp|Q61584-4|FXR1_MOUSE Isoform C of Fragile X mental retardation syndrome-related protein 1 OS=Mus musculus GN=Fxr1;>sp|Q61584-3|FXR1_MOUSE Iso	Q61584	14	0.481218	2.00299	+
>sp|O35682|MYADM_MOUSE Myeloid-associated differentiation marker OS=Mus musculus GN=Myadm PE=2 SV=2	O35682	5	0.487258	2.13002	+
>sp|Q9Z204-3|HNRPC_MOUSE Isoform 3 of Heterogeneous nuclear ribonucleoproteins C1/C2 OS=Mus musculus GN=Hnrnpc;>sp|Q9Z204-2|HNRPC_MOUSE Isoform C1 of Heterogeneous nuclear ribonucleoproteins C1/C2 OS=Mus musculus GN=Hnrnpc;>sp|Q9Z204-4|HNRPC_MOUSE Isoform	Q9Z204-3	10	0.493706	2.51995	+
>sp|Q8BGS2|BOLA2_MOUSE BolA-like protein 2 OS=Mus musculus GN=Bola2 PE=1 SV=1;>sp|Q8BGS2-2|BOLA2_MOUSE Isoform 2 of BolA-like protein 2 OS=Mus musculus GN=Bola2	Q8BGS2	4	0.493876	1.31449	+
>sp|Q9WTM5|RUVB2_MOUSE RuvB-like 2 OS=Mus musculus GN=Ruvbl2 PE=2 SV=3	Q9WTM5	14	0.495844	1.85498	+
>sp|Q8C2K1|DEFI6_MOUSE Differentially expressed in FDCP 6 OS=Mus musculus GN=Def6 PE=1 SV=1;>sp|Q8C2K1-2|DEFI6_MOUSE Isoform 2 of Differentially expressed in FDCP 6 OS=Mus musculus GN=Def6	Q8C2K1	3	0.497761	1.90071	+
>sp|Q9Z2M7|PMM2_MOUSE Phosphomannomutase 2 OS=Mus musculus GN=Pmm2 PE=1 SV=1	Q9Z2M7	3	0.499	1.72927	+
>sp|Q8VDC1|FYCO1_MOUSE FYVE and coiled-coil domain-containing protein 1 OS=Mus musculus GN=Fyco1 PE=1 SV=1	Q8VDC1	42	0.499442	1.42794	+
>sp|P27659|RL3_MOUSE 60S ribosomal protein L3 OS=Mus musculus GN=Rpl3 PE=1 SV=3	P27659	12	0.501268	1.87863	+
>sp|Q9CQW1|YKT6_MOUSE Synaptobrevin homolog YKT6 OS=Mus musculus GN=Ykt6 PE=2 SV=1	Q9CQW1	7	0.501352	2.10718	+
>sp|Q9WUP7|UCHL5_MOUSE Ubiquitin carboxyl-terminal hydrolase isozyme L5 OS=Mus musculus GN=Uchl5 PE=1 SV=2;>sp|Q9WUP7-2|UCHL5_MOUSE Isoform 2 of Ubiquitin carboxyl-terminal hydrolase isozyme L5 OS=Mus musculus GN=Uchl5	Q9WUP7	10	0.502056	3.11407	+
>sp|Q9D6Z1|NOP56_MOUSE Nucleolar protein 56 OS=Mus musculus GN=Nop56 PE=1 SV=2	Q9D6Z1	14	0.50218	1.44962	+
>sp|Q9R060|NUBP1_MOUSE Cytosolic Fe-S cluster assembly factor NUBP1 OS=Mus musculus GN=Nubp1 PE=1 SV=1	Q9R060	2	0.502339	1.41568	+
>sp|Q62465|VAT1_MOUSE Synaptic vesicle membrane protein VAT-1 homolog OS=Mus musculus GN=Vat1 PE=1 SV=3	Q62465	16	0.503588	4.90889	+
>sp|Q80X71|T106B_MOUSE Transmembrane protein 106B OS=Mus musculus GN=Tmem106b PE=1 SV=1	Q80X71	9	0.504396	3.42844	+
>sp|P58252|EF2_MOUSE Elongation factor 2 OS=Mus musculus GN=Eef2 PE=1 SV=2	P58252	30	0.50552	2.6228	+
>sp|P70207|PLXA2_MOUSE Plexin-A2 OS=Mus musculus GN=Plxna2 PE=1 SV=2	P70207	9	0.505584	1.44013	+
>sp|Q80WQ2|VAC14_MOUSE Protein VAC14 homolog OS=Mus musculus GN=Vac14 PE=1 SV=1	Q80WQ2	11	0.505608	5.81161	+
>sp|P80317|TCPZ_MOUSE T-complex protein 1 subunit zeta OS=Mus musculus GN=Cct6a PE=1 SV=3	P80317	14	0.506204	2.27625	+
>sp|Q61542|STAR3_MOUSE StAR-related lipid transfer protein 3 OS=Mus musculus GN=Stard3 PE=2 SV=1	Q61542	13	0.506534	3.39979	+
>sp|Q8CIF6|SIDT2_MOUSE SID1 transmembrane family member 2 OS=Mus musculus GN=Sidt2 PE=1 SV=1;>sp|Q8CIF6-2|SIDT2_MOUSE Isoform 2 of SID1 transmembrane family member 2 OS=Mus musculus GN=Sidt2	Q8CIF6	6	0.508266	3.3759	+
>sp|Q03141|MARK3_MOUSE MAP/microtubule affinity-regulating kinase 3 OS=Mus musculus GN=Mark3 PE=1 SV=2;>sp|Q03141-2|MARK3_MOUSE Isoform 2 of MAP/microtubule affinity-regulating kinase 3 OS=Mus musculus GN=Mark3;>sp|Q03141-3|MARK3_MOUSE Isoform 3 of MAP/mic	Q03141	8	0.508496	1.66805	+
>sp|Q9CR27|CCD53_MOUSE WASH complex subunit CCDC53 OS=Mus musculus GN=Ccdc53 PE=2 SV=1	Q9CR27	4	0.509214	1.67556	+
>sp|O08795|GLU2B_MOUSE Glucosidase 2 subunit beta OS=Mus musculus GN=Prkcsh PE=1 SV=1;>sp|O08795-2|GLU2B_MOUSE Isoform 2 of Glucosidase 2 subunit beta OS=Mus musculus GN=Prkcsh	O08795	13	0.509672	3.27488	+
>sp|P05064|ALDOA_MOUSE Fructose-bisphosphate aldolase A OS=Mus musculus GN=Aldoa PE=1 SV=2	P05064	21	0.509688	3.65531	+
>sp|Q6A4J8|UBP7_MOUSE Ubiquitin carboxyl-terminal hydrolase 7 OS=Mus musculus GN=Usp7 PE=1 SV=1;>sp|Q6A4J8-2|UBP7_MOUSE Isoform 2 of Ubiquitin carboxyl-terminal hydrolase 7 OS=Mus musculus GN=Usp7;>sp|Q6A4J8-3|UBP7_MOUSE Isoform 3 of Ubiquitin carboxyl-ter	Q6A4J8	19	0.510558	1.44538	+
>sp|Q78ZA7|NP1L4_MOUSE Nucleosome assembly protein 1-like 4 OS=Mus musculus GN=Nap1l4 PE=1 SV=1	Q78ZA7	5	0.510592	1.46895	+
>sp|P30412|PPIC_MOUSE Peptidyl-prolyl cis-trans isomerase C OS=Mus musculus GN=Ppic PE=1 SV=1	P30412	5	0.511144	2.42436	+
>sp|O08547|SC22B_MOUSE Vesicle-trafficking protein SEC22b OS=Mus musculus GN=Sec22b PE=1 SV=3	O08547	13	0.511206	3.10922	+
>sp|P60843|IF4A1_MOUSE Eukaryotic initiation factor 4A-I OS=Mus musculus GN=Eif4a1 PE=1 SV=1	P60843	16	0.511694	3.6032	+
>sp|Q9JKN1|ZNT7_MOUSE Zinc transporter 7 OS=Mus musculus GN=Slc30a7 PE=1 SV=1	Q9JKN1	4	0.516372	1.94788	+
>sp|Q8R3P2|DTX2_MOUSE Probable E3 ubiquitin-protein ligase DTX2 OS=Mus musculus GN=Dtx2 PE=1 SV=2;>sp|Q8R3P2-2|DTX2_MOUSE Isoform 2 of Probable E3 ubiquitin-protein ligase DTX2 OS=Mus musculus GN=Dtx2	Q8R3P2	5	0.51724	1.81855	+
>sp|Q8BVW3|TRI14_MOUSE Tripartite motif-containing protein 14 OS=Mus musculus GN=Trim14 PE=1 SV=2;>sp|Q8BVW3-2|TRI14_MOUSE Isoform 2 of Tripartite motif-containing protein 14 OS=Mus musculus GN=Trim14;>sp|Q8BVW3-3|TRI14_MOUSE Isoform 3 of Tripartite motif-	Q8BVW3	22	0.521236	3.91852	+
>sp|Q8C1Y8|CCZ1_MOUSE Vacuolar fusion protein CCZ1 homolog OS=Mus musculus GN=Ccz1 PE=1 SV=1	Q8C1Y8	23	0.521264	2.85491	+
>sp|Q6PGG2|GMIP_MOUSE GEM-interacting protein OS=Mus musculus GN=Gmip PE=1 SV=1;>sp|Q6PGG2-2|GMIP_MOUSE Isoform 2 of GEM-interacting protein OS=Mus musculus GN=Gmip	Q6PGG2	20	0.521966	2.96908	+
>sp|O55029|COPB2_MOUSE Coatomer subunit beta OS=Mus musculus GN=Copb2 PE=2 SV=2	O55029	18	0.522464	1.88644	+
>sp|Q9QYI3|DNJC7_MOUSE DnaJ homolog subfamily C member 7 OS=Mus musculus GN=Dnajc7 PE=1 SV=2	Q9QYI3	12	0.52407	1.73827	+
>sp|P14152|MDHC_MOUSE Malate dehydrogenase, cytoplasmic OS=Mus musculus GN=Mdh1 PE=1 SV=3	P14152	8	0.524494	2.69231	+
>sp|O70325|GPX41_MOUSE Phospholipid hydroperoxide glutathione peroxidase, mitochondrial OS=Mus musculus GN=Gpx4 PE=1 SV=4;>sp|O70325-2|GPX41_MOUSE Isoform Cytoplasmic of Phospholipid hydroperoxide glutathione peroxidase, mitochondrial OS=Mus musculus GN=Gp	O70325	8	0.524662	1.47016	+
>sp|Q9D3J9|CX021_MOUSE Uncharacterized protein CXorf21 homolog OS=Mus musculus PE=2 SV=1	Q9D3J9	6	0.525618	1.32267	+
>sp|Q99104|MYO5A_MOUSE Unconventional myosin-Va OS=Mus musculus GN=Myo5a PE=1 SV=2	Q99104	39	0.52643	1.52354	+
>sp|P55937|GOGA3_MOUSE Golgin subfamily A member 3 OS=Mus musculus GN=Golga3 PE=1 SV=3;>sp|P55937-1|GOGA3_MOUSE Isoform 1 of Golgin subfamily A member 3 OS=Mus musculus GN=Golga3	P55937	25	0.527562	1.88802	+
>sp|O35604|NPC1_MOUSE Niemann-Pick C1 protein OS=Mus musculus GN=Npc1 PE=1 SV=2	O35604	16	0.528066	1.81748	+
>sp|O35295|PURB_MOUSE Transcriptional activator protein Pur-beta OS=Mus musculus GN=Purb PE=1 SV=3	O35295	5	0.52826	2.54451	+
>sp|P61027|RAB10_MOUSE Ras-related protein Rab-10 OS=Mus musculus GN=Rab10 PE=1 SV=1	P61027	10	0.528618	2.22531	+
>sp|Q9D1C8|VPS28_MOUSE Vacuolar protein sorting-associated protein 28 homolog OS=Mus musculus GN=Vps28 PE=2 SV=1	Q9D1C8	10	0.529124	1.57203	+
>sp|Q9Z1X4|ILF3_MOUSE Interleukin enhancer-binding factor 3 OS=Mus musculus GN=Ilf3 PE=1 SV=2;>sp|Q9Z1X4-2|ILF3_MOUSE Isoform 2 of Interleukin enhancer-binding factor 3 OS=Mus musculus GN=Ilf3;>sp|Q9Z1X4-3|ILF3_MOUSE Isoform 3 of Interleukin enhancer-bindi	Q9Z1X4	3	0.529308	1.94158	+
>sp|Q8BJZ3|LFG3_MOUSE Protein lifeguard 3 OS=Mus musculus GN=Tmbim1 PE=1 SV=1;>sp|Q8BJZ3-2|LFG3_MOUSE Isoform 2 of Protein lifeguard 3 OS=Mus musculus GN=Tmbim1	Q8BJZ3	2	0.532976	2.99131	+
>sp|Q64008|RAB34_MOUSE Ras-related protein Rab-34 OS=Mus musculus GN=Rab34 PE=1 SV=2	Q64008	8	0.533832	3.12233	+
>sp|P05132|KAPCA_MOUSE cAMP-dependent protein kinase catalytic subunit alpha OS=Mus musculus GN=Prkaca PE=1 SV=3;>sp|P05132-2|KAPCA_MOUSE Isoform 2 of cAMP-dependent protein kinase catalytic subunit alpha OS=Mus musculus GN=Prkaca	P05132	2	0.535007	1.60268	+
>sp|Q8R239-3|CI091_MOUSE Isoform 3 of Transmembrane protein C9orf91 homolog OS=Mus musculus;>sp|Q8R239|CI091_MOUSE Transmembrane protein C9orf91 homolog OS=Mus musculus PE=2 SV=2	Q8R239-3	3	0.536178	2.37112	+
>sp|Q9ERG0|LIMA1_MOUSE LIM domain and actin-binding protein 1 OS=Mus musculus GN=Lima1 PE=1 SV=3;>sp|Q9ERG0-2|LIMA1_MOUSE Isoform Alpha of LIM domain and actin-binding protein 1 OS=Mus musculus GN=Lima1	Q9ERG0	15	0.536312	1.35417	+
>sp|Q8BI72|CARF_MOUSE CDKN2A-interacting protein OS=Mus musculus GN=Cdkn2aip PE=2 SV=1	Q8BI72	8	0.536316	1.58209	+
>sp|Q3TYS2|CQ062_MOUSE Uncharacterized protein C17orf62 homolog OS=Mus musculus PE=2 SV=2	Q3TYS2	4	0.53891	1.876	+
>sp|Q99KP6|PRP19_MOUSE Pre-mRNA-processing factor 19 OS=Mus musculus GN=Prpf19 PE=1 SV=1;>sp|Q99KP6-2|PRP19_MOUSE Isoform 2 of Pre-mRNA-processing factor 19 OS=Mus musculus GN=Prpf19;>sp|Q99KP6-3|PRP19_MOUSE Isoform 3 of Pre-mRNA-processing factor 19 OS=Mu	Q99KP6	9	0.539214	1.48156	+
>sp|P51830|ADCY9_MOUSE Adenylate cyclase type 9 OS=Mus musculus GN=Adcy9 PE=1 SV=1	P51830	8	0.540308	3.29739	+
>sp|Q923D4|SF3B5_MOUSE Splicing factor 3B subunit 5 OS=Mus musculus GN=Sf3b5 PE=2 SV=1	Q923D4	4	0.541054	1.73847	+
>sp|Q8K4Z5|SF3A1_MOUSE Splicing factor 3A subunit 1 OS=Mus musculus GN=Sf3a1 PE=1 SV=1	Q8K4Z5	14	0.541626	2.61373	+
>sp|Q9QWR8|NAGAB_MOUSE Alpha-N-acetylgalactosaminidase OS=Mus musculus GN=Naga PE=2 SV=2	Q9QWR8	14	0.543056	1.31687	+
>sp|P48193|41_MOUSE Protein 4.1 OS=Mus musculus GN=Epb41 PE=1 SV=2;>sp|P48193-2|41_MOUSE Isoform 2 of Protein 4.1 OS=Mus musculus GN=Epb41	P48193	24	0.545618	3.13174	+
>sp|P19096|FAS_MOUSE Fatty acid synthase OS=Mus musculus GN=Fasn PE=1 SV=2	P19096	48	0.54613	4.7384	+
>sp|Q9CR16|PPID_MOUSE Peptidyl-prolyl cis-trans isomerase D OS=Mus musculus GN=Ppid PE=1 SV=3	Q9CR16	13	0.546454	2.17337	+
>sp|P63082|VATL_MOUSE V-type proton ATPase 16 kDa proteolipid subunit OS=Mus musculus GN=Atp6v0c PE=2 SV=1	P63082	4	0.546488	1.93457	+
>sp|Q9CY24|T179B_MOUSE Transmembrane protein 179B OS=Mus musculus GN=Tmem179b PE=2 SV=1	Q9CY24	2	0.546534	1.4943	+
>sp|P12367|KAP2_MOUSE cAMP-dependent protein kinase type II-alpha regulatory subunit OS=Mus musculus GN=Prkar2a PE=1 SV=2	P12367	8	0.548704	2.52917	+
>sp|O35654|DPOD2_MOUSE DNA polymerase delta subunit 2 OS=Mus musculus GN=Pold2 PE=2 SV=2	O35654	6	0.550178	1.5383	+
>sp|Q2TBE6|P4K2A_MOUSE Phosphatidylinositol 4-kinase type 2-alpha OS=Mus musculus GN=Pi4k2a PE=1 SV=1	Q2TBE6	24	0.55018	3.29394	+
>sp|Q99MS7|EH1L1_MOUSE EH domain-binding protein 1-like protein 1 OS=Mus musculus GN=Ehbp1l1 PE=1 SV=1;>sp|Q99MS7-3|EH1L1_MOUSE Isoform 3 of EH domain-binding protein 1-like protein 1 OS=Mus musculus GN=Ehbp1l1;>sp|Q99MS7-2|EH1L1_MOUSE Isoform 2 of EH doma	Q99MS7	29	0.551844	1.42089	+
>sp|A1L314|MPEG1_MOUSE Macrophage-expressed gene 1 protein OS=Mus musculus GN=Mpeg1 PE=2 SV=1	A1L314	19	0.553978	4.69405	+
>sp|P27870|VAV_MOUSE Proto-oncogene vav OS=Mus musculus GN=Vav1 PE=1 SV=1	P27870	6	0.554614	2.01849	+
>sp|O35075|DSCR3_MOUSE Down syndrome critical region protein 3 homolog OS=Mus musculus GN=Dscr3 PE=2 SV=1	O35075	8	0.556042	2.62543	+
>sp|Q569Z5|DDX46_MOUSE Probable ATP-dependent RNA helicase DDX46 OS=Mus musculus GN=Ddx46 PE=1 SV=2;>sp|Q569Z5-2|DDX46_MOUSE Isoform 2 of Probable ATP-dependent RNA helicase DDX46 OS=Mus musculus GN=Ddx46	Q569Z5	12	0.556492	1.72204	+
>sp|O88746|TOM1_MOUSE Target of Myb protein 1 OS=Mus musculus GN=Tom1 PE=1 SV=1	O88746	14	0.557082	2.29835	+
>sp|Q91WQ3|SYYC_MOUSE Tyrosine--tRNA ligase, cytoplasmic OS=Mus musculus GN=Yars PE=2 SV=3	Q91WQ3	11	0.557258	1.76719	+
>sp|Q8R311|CTGE5_MOUSE cTAGE family member 5 OS=Mus musculus GN=Ctage5 PE=1 SV=1	Q8R311	10	0.557306	1.65652	+
>sp|P42932|TCPQ_MOUSE T-complex protein 1 subunit theta OS=Mus musculus GN=Cct8 PE=1 SV=3	P42932	29	0.557904	2.11289	+
>sp|Q91XU3|PI42C_MOUSE Phosphatidylinositol 5-phosphate 4-kinase type-2 gamma OS=Mus musculus GN=Pip4k2c PE=2 SV=1	Q91XU3	2	0.558544	2.29673	+
>sp|Q8BPX9|S15A3_MOUSE Solute carrier family 15 member 3 OS=Mus musculus GN=Slc15a3 PE=2 SV=1	Q8BPX9	3	0.558956	3.06212	+
>sp|Q8BX70|VP13C_MOUSE Vacuolar protein sorting-associated protein 13C OS=Mus musculus GN=Vps13c PE=1 SV=2;>sp|Q8BX70-3|VP13C_MOUSE Isoform 3 of Vacuolar protein sorting-associated protein 13C OS=Mus musculus GN=Vps13c;>sp|Q8BX70-2|VP13C_MOUSE Isoform 2 of	Q8BX70	137	0.55898	1.92601	+
>sp|Q9Z1M0|P2RX7_MOUSE P2X purinoceptor 7 OS=Mus musculus GN=P2rx7 PE=1 SV=2	Q9Z1M0	12	0.559456	3.31533	+
>sp|P62754|RS6_MOUSE 40S ribosomal protein S6 OS=Mus musculus GN=Rps6 PE=1 SV=1	P62754	4	0.560066	2.69438	+
>sp|O88844|IDHC_MOUSE Isocitrate dehydrogenase [NADP] cytoplasmic OS=Mus musculus GN=Idh1 PE=1 SV=2	O88844	13	0.561636	3.48144	+
>sp|Q62159|RHOC_MOUSE Rho-related GTP-binding protein RhoC OS=Mus musculus GN=Rhoc PE=1 SV=2	Q62159	1	0.561682	1.74606	+
>sp|Q61187|TS101_MOUSE Tumor susceptibility gene 101 protein OS=Mus musculus GN=Tsg101 PE=1 SV=2	Q61187	15	0.56198	2.11702	+
>sp|Q99J21|MCLN1_MOUSE Mucolipin-1 OS=Mus musculus GN=Mcoln1 PE=1 SV=1;>sp|Q99J21-2|MCLN1_MOUSE Isoform 2 of Mucolipin-1 OS=Mus musculus GN=Mcoln1	Q99J21	4	0.562188	2.75319	+
>sp|Q3TDK6|ROGDI_MOUSE Protein rogdi homolog OS=Mus musculus GN=Rogdi PE=2 SV=2;>sp|Q3TDK6-3|ROGDI_MOUSE Isoform 3 of Protein rogdi homolog OS=Mus musculus GN=Rogdi;>sp|Q3TDK6-2|ROGDI_MOUSE Isoform 2 of Protein rogdi homolog OS=Mus musculus GN=Rogdi	Q3TDK6	7	0.563108	1.77738	+
>sp|Q91V17|ZNRF1_MOUSE E3 ubiquitin-protein ligase ZNRF1 OS=Mus musculus GN=Znrf1 PE=1 SV=1	Q91V17	3	0.563306	2.50958	+
>sp|Q99KR8|FUCO2_MOUSE Plasma alpha-L-fucosidase OS=Mus musculus GN=Fuca2 PE=2 SV=1	Q99KR8	12	0.56384	1.93318	+
>sp|O35704|SPTC1_MOUSE Serine palmitoyltransferase 1 OS=Mus musculus GN=Sptlc1 PE=2 SV=2	O35704	7	0.564742	2.63531	+
>sp|P62702|RS4X_MOUSE 40S ribosomal protein S4, X isoform OS=Mus musculus GN=Rps4x PE=2 SV=2	P62702	14	0.565298	3.54096	+
>sp|P61961|UFM1_MOUSE Ubiquitin-fold modifier 1 OS=Mus musculus GN=Ufm1 PE=1 SV=1	P61961	2	0.566116	1.30339	+
>sp|P49718|MCM5_MOUSE DNA replication licensing factor MCM5 OS=Mus musculus GN=Mcm5 PE=2 SV=1	P49718	9	0.567392	1.58046	+
>sp|P16858|G3P_MOUSE Glyceraldehyde-3-phosphate dehydrogenase OS=Mus musculus GN=Gapdh PE=1 SV=2	P16858	15	0.568594	3.30722	+
>sp|P23298|KPCL_MOUSE Protein kinase C eta type OS=Mus musculus GN=Prkch PE=1 SV=2	P23298	14	0.5691	3.41458	+
>sp|P55821|STMN2_MOUSE Stathmin-2 OS=Mus musculus GN=Stmn2 PE=1 SV=1	P55821	1	0.569544	1.62941	+
>sp|Q920I9-2|WDR7_MOUSE Isoform 2 of WD repeat-containing protein 7 OS=Mus musculus GN=Wdr7;>sp|Q920I9|WDR7_MOUSE WD repeat-containing protein 7 OS=Mus musculus GN=Wdr7 PE=1 SV=3	Q920I9-2	35	0.570188	3.25028	+
>sp|Q8BYW1|RHG25_MOUSE Rho GTPase-activating protein 25 OS=Mus musculus GN=Arhgap25 PE=1 SV=2;>sp|Q8BYW1-3|RHG25_MOUSE Isoform 3 of Rho GTPase-activating protein 25 OS=Mus musculus GN=Arhgap25;>sp|Q8BYW1-2|RHG25_MOUSE Isoform 2 of Rho GTPase-activating pro	Q8BYW1	27	0.57021	3.93987	+
>sp|P53996-2|CNBP_MOUSE Isoform 2 of Cellular nucleic acid-binding protein OS=Mus musculus GN=Cnbp;>sp|P53996-3|CNBP_MOUSE Isoform 3 of Cellular nucleic acid-binding protein OS=Mus musculus GN=Cnbp	P53996-2	6	0.570568	4.43642	+
>sp|P83870|PHF5A_MOUSE PHD finger-like domain-containing protein 5A OS=Mus musculus GN=Phf5a PE=1 SV=1	P83870	1	0.570878	1.72041	+
>sp|Q9Z172|SUMO3_MOUSE Small ubiquitin-related modifier 3 OS=Mus musculus GN=Sumo3 PE=1 SV=1;>sp|Q9Z172-2|SUMO3_MOUSE Isoform 2 of Small ubiquitin-related modifier 3 OS=Mus musculus GN=Sumo3	Q9Z172	1	0.572889	1.31441	+
>sp|Q9EP69|SAC1_MOUSE Phosphatidylinositide phosphatase SAC1 OS=Mus musculus GN=Sacm1l PE=2 SV=1	Q9EP69	22	0.57497	3.58711	+
>sp|Q9CQC9|SAR1B_MOUSE GTP-binding protein SAR1b OS=Mus musculus GN=Sar1b PE=1 SV=1;>sp|P36536|SAR1A_MOUSE GTP-binding protein SAR1a OS=Mus musculus GN=Sar1a PE=2 SV=1	Q9CQC9	2	0.575148	1.77903	+
>sp|Q6WKZ7|NOSTN_MOUSE Nostrin OS=Mus musculus GN=Nostrin PE=1 SV=2	Q6WKZ7	1	0.57725	1.35426	+
>sp|Q9D1C2|CBY1_MOUSE Protein chibby homolog 1 OS=Mus musculus GN=Cby1 PE=2 SV=1	Q9D1C2	2	0.578974	1.60658	+
>sp|Q61469|LPP1_MOUSE Lipid phosphate phosphohydrolase 1 OS=Mus musculus GN=Ppap2a PE=1 SV=1;>sp|Q61469-2|LPP1_MOUSE Isoform 2 of Lipid phosphate phosphohydrolase 1 OS=Mus musculus GN=Ppap2a	Q61469	2	0.579586	1.84214	+
>sp|Q8VI94|OASL1_MOUSE 2-5-oligoadenylate synthase-like protein 1 OS=Mus musculus GN=Oasl1 PE=2 SV=1	Q8VI94	9	0.57988	2.41534	+
>sp|Q03963|E2AK2_MOUSE Interferon-induced, double-stranded RNA-activated protein kinase OS=Mus musculus GN=Eif2ak2 PE=1 SV=2	Q03963	5	0.580538	2.25017	+
>sp|Q8K5B2|MCFD2_MOUSE Multiple coagulation factor deficiency protein 2 homolog OS=Mus musculus GN=Mcfd2 PE=2 SV=1	Q8K5B2	1	0.582452	1.61423	+
>sp|Q9CQT9|CT024_MOUSE Uncharacterized protein C20orf24 homolog OS=Mus musculus PE=2 SV=1	Q9CQT9	2	0.58628	1.95753	+
>sp|Q91VC9|GHITM_MOUSE Growth hormone-inducible transmembrane protein OS=Mus musculus GN=Ghitm PE=2 SV=1	Q91VC9	4	0.586424	1.70269	+
>sp|Q9Z1Q9|SYVC_MOUSE Valine--tRNA ligase OS=Mus musculus GN=Vars PE=2 SV=1	Q9Z1Q9	23	0.586828	2.82986	+
>sp|Q3UMW8|CLN5_MOUSE Ceroid-lipofuscinosis neuronal protein 5 homolog OS=Mus musculus GN=Cln5 PE=2 SV=1	Q3UMW8	7	0.587474	2.31954	+
>sp|P97484|LIRB3_MOUSE Leukocyte immunoglobulin-like receptor subfamily B member 3 OS=Mus musculus GN=Lilrb3 PE=1 SV=1	P97484	9	0.58778	2.36431	+
>sp|Q3TWL2|TM55B_MOUSE Type 1 phosphatidylinositol 4,5-bisphosphate 4-phosphatase OS=Mus musculus GN=Tmem55b PE=1 SV=1	Q3TWL2	6	0.587838	3.76648	+
>sp|Q8BWH0|S38A7_MOUSE Putative sodium-coupled neutral amino acid transporter 7 OS=Mus musculus GN=Slc38a7 PE=1 SV=1	Q8BWH0	7	0.587962	1.43449	+
>sp|Q8R001|MARE2_MOUSE Microtubule-associated protein RP/EB family member 2 OS=Mus musculus GN=Mapre2 PE=1 SV=1;>sp|Q8R001-2|MARE2_MOUSE Isoform 2 of Microtubule-associated protein RP/EB family member 2 OS=Mus musculus GN=Mapre2	Q8R001	1	0.588254	3.56726	+
>sp|P06797|CATL1_MOUSE Cathepsin L1 OS=Mus musculus GN=Ctsl PE=1 SV=2	P06797	11	0.589142	2.89487	+
>sp|Q9DBT5|AMPD2_MOUSE AMP deaminase 2 OS=Mus musculus GN=Ampd2 PE=1 SV=1	Q9DBT5	15	0.58976	1.34116	+
>sp|Q91WJ0|FRS3_MOUSE Fibroblast growth factor receptor substrate 3 OS=Mus musculus GN=Frs3 PE=1 SV=3	Q91WJ0	3	0.590136	1.30658	+
>sp|Q8C181|MBNL2_MOUSE Muscleblind-like protein 2 OS=Mus musculus GN=Mbnl2 PE=2 SV=2;>sp|Q8C181-3|MBNL2_MOUSE Isoform 3 of Muscleblind-like protein 2 OS=Mus musculus GN=Mbnl2;>sp|Q8C181-2|MBNL2_MOUSE Isoform 2 of Muscleblind-like protein 2 OS=Mus musculus	Q8C181	4	0.59109	1.48329	+
>sp|Q9DC53|CPNE8_MOUSE Copine-8 OS=Mus musculus GN=Cpne8 PE=2 SV=3	Q9DC53	16	0.591686	1.66954	+
>sp|Q61210|ARHG1_MOUSE Rho guanine nucleotide exchange factor 1 OS=Mus musculus GN=Arhgef1 PE=1 SV=2;>sp|Q61210-4|ARHG1_MOUSE Isoform 4 of Rho guanine nucleotide exchange factor 1 OS=Mus musculus GN=Arhgef1;>sp|Q61210-3|ARHG1_MOUSE Isoform 3 of Rho guanine	Q61210	2	0.591854	2.23468	+
>sp|Q6R5N8|TLR13_MOUSE Toll-like receptor 13 OS=Mus musculus GN=Tlr13 PE=1 SV=1	Q6R5N8	22	0.593046	5.18982	+
>sp|Q8VEK3|HNRPU_MOUSE Heterogeneous nuclear ribonucleoprotein U OS=Mus musculus GN=Hnrnpu PE=1 SV=1	Q8VEK3	19	0.593572	1.67512	+
>sp|Q9R1T4|SEPT6_MOUSE Septin-6 OS=Mus musculus GN=Sept6 PE=1 SV=4;>sp|Q9R1T4-2|SEPT6_MOUSE Isoform I of Septin-6 OS=Mus musculus GN=Sept6;>sp|Q9R1T4-3|SEPT6_MOUSE Isoform V of Septin-6 OS=Mus musculus GN=Sept6	Q9R1T4	5	0.593664	1.74283	+
>sp|Q9D1L9|LTOR5_MOUSE Ragulator complex protein LAMTOR5 OS=Mus musculus GN=Lamtor5 PE=2 SV=1	Q9D1L9	6	0.59509	1.92226	+
>sp|Q8C2E7|STRUM_MOUSE WASH complex subunit strumpellin OS=Mus musculus GN=Kiaa0196 PE=2 SV=2;>sp|Q8C2E7-2|STRUM_MOUSE Isoform 2 of WASH complex subunit strumpellin OS=Mus musculus GN=Kiaa0196	Q8C2E7	32	0.59514	2.66898	+
>sp|Q01405|SC23A_MOUSE Protein transport protein Sec23A OS=Mus musculus GN=Sec23a PE=1 SV=2	Q01405	5	0.596098	2.04182	+
>sp|Q80ZQ3|CH074_MOUSE Uncharacterized protein C8orf74 homolog OS=Mus musculus PE=2 SV=1	Q80ZQ3	1	0.596302	1.97198	+
>sp|B2RXC1|TPC11_MOUSE Trafficking protein particle complex subunit 11 OS=Mus musculus GN=Trappc11 PE=2 SV=1	B2RXC1	3	0.596709	1.4831	+
>sp|Q99KY4|GAK_MOUSE Cyclin-G-associated kinase OS=Mus musculus GN=Gak PE=1 SV=2;>sp|Q99KY4-2|GAK_MOUSE Isoform 2 of Cyclin-G-associated kinase OS=Mus musculus GN=Gak	Q99KY4	7	0.597426	1.46663	+
>sp|O55135|IF6_MOUSE Eukaryotic translation initiation factor 6 OS=Mus musculus GN=Eif6 PE=1 SV=2	O55135	6	0.600818	1.86556	+
>sp|O54916|REPS1_MOUSE RalBP1-associated Eps domain-containing protein 1 OS=Mus musculus GN=Reps1 PE=1 SV=2;>sp|O54916-4|REPS1_MOUSE Isoform 4 of RalBP1-associated Eps domain-containing protein 1 OS=Mus musculus GN=Reps1;>sp|O54916-3|REPS1_MOUSE Isoform 3	O54916	10	0.601114	1.38564	+
>sp|Q9JLQ2|GIT2_MOUSE ARF GTPase-activating protein GIT2 OS=Mus musculus GN=Git2 PE=1 SV=2	Q9JLQ2	16	0.60151	1.54309	+
>sp|Q61165|SL9A1_MOUSE Sodium/hydrogen exchanger 1 OS=Mus musculus GN=Slc9a1 PE=1 SV=1	Q61165	11	0.603728	3.74931	+
>sp|O88983|STX8_MOUSE Syntaxin-8 OS=Mus musculus GN=Stx8 PE=1 SV=1	O88983	10	0.605018	2.90491	+
>sp|Q9R1Q9|VAS1_MOUSE V-type proton ATPase subunit S1 OS=Mus musculus GN=Atp6ap1 PE=1 SV=1	Q9R1Q9	11	0.605574	1.97994	+
>sp|P41274|TNFL9_MOUSE Tumor necrosis factor ligand superfamily member 9 OS=Mus musculus GN=Tnfsf9 PE=3 SV=1	P41274	6	0.605886	3.07347	+
>sp|Q9DCI3|MENTO_MOUSE MLN64 N-terminal domain homolog OS=Mus musculus GN=Stard3nl PE=1 SV=2	Q9DCI3	4	0.60594	3.33098	+
>sp|Q8BWQ6|CP062_MOUSE UPF0505 protein C16orf62 homolog OS=Mus musculus PE=2 SV=2;>sp|Q8BWQ6-3|CP062_MOUSE Isoform 3 of UPF0505 protein C16orf62 homolog OS=Mus musculus	Q8BWQ6	33	0.606108	3.24289	+
>sp|Q9R0Q7|TEBP_MOUSE Prostaglandin E synthase 3 OS=Mus musculus GN=Ptges3 PE=1 SV=1	Q9R0Q7	7	0.607558	3.59601	+
>sp|P98195|ATP9B_MOUSE Probable phospholipid-transporting ATPase IIB OS=Mus musculus GN=Atp9b PE=2 SV=4;>sp|P98195-2|ATP9B_MOUSE Isoform 2 of Probable phospholipid-transporting ATPase IIB OS=Mus musculus GN=Atp9b	P98195	24	0.607656	4.45526	+
>sp|Q9QYB5|ADDG_MOUSE Gamma-adducin OS=Mus musculus GN=Add3 PE=1 SV=2;>sp|Q9QYB5-2|ADDG_MOUSE Isoform 1 of Gamma-adducin OS=Mus musculus GN=Add3	Q9QYB5	6	0.609438	1.7715	+
>sp|O70439|STX7_MOUSE Syntaxin-7 OS=Mus musculus GN=Stx7 PE=1 SV=3	O70439	12	0.609918	2.44069	+
>sp|Q91YQ1|RAB7L_MOUSE Ras-related protein Rab-7L1 OS=Mus musculus GN=Rab29 PE=1 SV=1	Q91YQ1	7	0.61031	1.68762	+
>sp|Q6A039|TBC12_MOUSE TBC1 domain family member 12 OS=Mus musculus GN=Tbc1d12 PE=1 SV=2	Q6A039	3	0.611062	1.32042	+
>sp|Q921M3|SF3B3_MOUSE Splicing factor 3B subunit 3 OS=Mus musculus GN=Sf3b3 PE=2 SV=1;>sp|Q921M3-2|SF3B3_MOUSE Isoform 2 of Splicing factor 3B subunit 3 OS=Mus musculus GN=Sf3b3	Q921M3	21	0.613552	2.44365	+
>sp|Q9CX30|YIF1B_MOUSE Protein YIF1B OS=Mus musculus GN=Yif1b PE=1 SV=2;>sp|Q9CX30-2|YIF1B_MOUSE Isoform 2 of Protein YIF1B OS=Mus musculus GN=Yif1b	Q9CX30	3	0.61358	1.6281	+
>sp|Q9DAU1|CNPY3_MOUSE Protein canopy homolog 3 OS=Mus musculus GN=Cnpy3 PE=1 SV=1;>sp|Q9DAU1-2|CNPY3_MOUSE Isoform 2 of Protein canopy homolog 3 OS=Mus musculus GN=Cnpy3	Q9DAU1	3	0.614496	1.84527	+
>sp|Q9Z2R6|U119A_MOUSE Protein unc-119 homolog A OS=Mus musculus GN=Unc119 PE=1 SV=1	Q9Z2R6	1	0.615149	1.92719	+
>sp|Q9Z1G4-3|VPP1_MOUSE Isoform A1-III of V-type proton ATPase 116 kDa subunit a isoform 1 OS=Mus musculus GN=Atp6v0a1;>sp|Q9Z1G4-2|VPP1_MOUSE Isoform A1-I of V-type proton ATPase 116 kDa subunit a isoform 1 OS=Mus musculus GN=Atp6v0a1	Q9Z1G4-3	23	0.619388	2.25705	+
>sp|Q9CWG9|BL1S2_MOUSE Biogenesis of lysosome-related organelles complex 1 subunit 2 OS=Mus musculus GN=Bloc1s2 PE=1 SV=1	Q9CWG9	4	0.621584	2.23496	+
>sp|P26041|MOES_MOUSE Moesin OS=Mus musculus GN=Msn PE=1 SV=3	P26041	27	0.624484	5.03158	+
>sp|Q61335|BAP31_MOUSE B-cell receptor-associated protein 31 OS=Mus musculus GN=Bcap31 PE=1 SV=4	Q61335	9	0.624646	2.04366	+
>sp|Q9D0T1|NH2L1_MOUSE NHP2-like protein 1 OS=Mus musculus GN=Nhp2l1 PE=1 SV=4	Q9D0T1	5	0.625218	4.01867	+
>sp|Q8K183|PDXK_MOUSE Pyridoxal kinase OS=Mus musculus GN=Pdxk PE=1 SV=1	Q8K183	1	0.626035	1.58739	+
>sp|P61222|ABCE1_MOUSE ATP-binding cassette sub-family E member 1 OS=Mus musculus GN=Abce1 PE=2 SV=1	P61222	12	0.627776	1.82451	+
>sp|Q9CXY1|TM175_MOUSE Transmembrane protein 175 OS=Mus musculus GN=Tmem175 PE=1 SV=2	Q9CXY1	2	0.627886	4.23882	+
>sp|Q61549|EMR1_MOUSE EGF-like module-containing mucin-like hormone receptor-like 1 OS=Mus musculus GN=Emr1 PE=2 SV=1	Q61549	10	0.627928	2.47609	+
>sp|Q6A0A9|F120A_MOUSE Constitutive coactivator of PPAR-gamma-like protein 1 OS=Mus musculus GN=FAM120A PE=1 SV=2	Q6A0A9	16	0.628702	2.66864	+
>sp|Q3TB48|TM104_MOUSE Transmembrane protein 104 OS=Mus musculus GN=Tmem104 PE=2 SV=1	Q3TB48	5	0.628976	2.99429	+
>sp|Q9CR57|RL14_MOUSE 60S ribosomal protein L14 OS=Mus musculus GN=Rpl14 PE=1 SV=3	Q9CR57	5	0.629112	1.8481	+
>sp|P56399|UBP5_MOUSE Ubiquitin carboxyl-terminal hydrolase 5 OS=Mus musculus GN=Usp5 PE=1 SV=1	P56399	8	0.629482	1.64583	+
>sp|P43276|H15_MOUSE Histone H1.5 OS=Mus musculus GN=Hist1h1b PE=1 SV=2	P43276	6	0.630422	3.42401	+
>sp|Q9WUU7|CATZ_MOUSE Cathepsin Z OS=Mus musculus GN=Ctsz PE=2 SV=1	Q9WUU7	15	0.631618	2.12316	+
>sp|O89023|TPP1_MOUSE Tripeptidyl-peptidase 1 OS=Mus musculus GN=Tpp1 PE=1 SV=2	O89023	13	0.632196	2.98401	+
>sp|Q9JLN9|MTOR_MOUSE Serine/threonine-protein kinase mTOR OS=Mus musculus GN=Mtor PE=1 SV=2	Q9JLN9	48	0.632504	3.53458	+
>sp|O09159|MA2B1_MOUSE Lysosomal alpha-mannosidase OS=Mus musculus GN=Man2b1 PE=2 SV=4	O09159	25	0.633058	2.50446	+
>sp|O70404|VAMP8_MOUSE Vesicle-associated membrane protein 8 OS=Mus musculus GN=Vamp8 PE=1 SV=1	O70404	6	0.63405	2.13947	+
>sp|Q9D920|L12R1_MOUSE Loss of heterozygosity 12 chromosomal region 1 protein homolog OS=Mus musculus GN=Loh12cr1 PE=2 SV=1	Q9D920	11	0.636032	4.67606	+
>sp|Q8BYU6|TOIP2_MOUSE Torsin-1A-interacting protein 2 OS=Mus musculus GN=Tor1aip2 PE=1 SV=1	Q8BYU6	5	0.636238	3.14372	+
>sp|Q60780|GAS7_MOUSE Growth arrest-specific protein 7 OS=Mus musculus GN=Gas7 PE=1 SV=1;>sp|Q60780-2|GAS7_MOUSE Isoform 2 of Growth arrest-specific protein 7 OS=Mus musculus GN=Gas7	Q60780	12	0.63686	2.17601	+
>sp|O88569|ROA2_MOUSE Heterogeneous nuclear ribonucleoproteins A2/B1 OS=Mus musculus GN=Hnrnpa2b1 PE=1 SV=2;>sp|O88569-2|ROA2_MOUSE Isoform 2 of Heterogeneous nuclear ribonucleoproteins A2/B1 OS=Mus musculus GN=Hnrnpa2b1;>sp|O88569-3|ROA2_MOUSE Isoform 3 o	O88569	16	0.637658	3.22787	+
>sp|Q9WV54|ASAH1_MOUSE Acid ceramidase OS=Mus musculus GN=Asah1 PE=1 SV=1	Q9WV54	20	0.639964	3.20128	+
>sp|Q8BL86|MBLC2_MOUSE Metallo-beta-lactamase domain-containing protein 2 OS=Mus musculus GN=Mblac2 PE=2 SV=2	Q8BL86	6	0.642754	1.55548	+
>sp|P23198|CBX3_MOUSE Chromobox protein homolog 3 OS=Mus musculus GN=Cbx3 PE=1 SV=2	P23198	6	0.64352	1.36834	+
>sp|Q99KG7|HPS4_MOUSE Hermansky-Pudlak syndrome 4 protein homolog OS=Mus musculus GN=Hps4 PE=1 SV=2	Q99KG7	11	0.644902	3.00309	+
>sp|Q91WG5|AAKG2_MOUSE 5-AMP-activated protein kinase subunit gamma-2 OS=Mus musculus GN=Prkag2 PE=1 SV=2;>sp|Q91WG5-2|AAKG2_MOUSE Isoform B of 5-AMP-activated protein kinase subunit gamma-2 OS=Mus musculus GN=Prkag2	Q91WG5	11	0.6458	5.1883	+
>sp|Q9D8T4|TV23B_MOUSE Golgi apparatus membrane protein TVP23 homolog B OS=Mus musculus GN=Tvp23b PE=1 SV=1	Q9D8T4	1	0.650664	1.39457	+
>sp|Q5Y5T2|ZDH18_MOUSE Palmitoyltransferase ZDHHC18 OS=Mus musculus GN=Zdhhc18 PE=1 SV=4	Q5Y5T2	4	0.650848	2.44805	+
>sp|O88384|VTI1B_MOUSE Vesicle transport through interaction with t-SNAREs homolog 1B OS=Mus musculus GN=Vti1b PE=1 SV=1	O88384	7	0.653094	4.66839	+
>sp|P34022|RANG_MOUSE Ran-specific GTPase-activating protein OS=Mus musculus GN=Ranbp1 PE=1 SV=2	P34022	5	0.65348	2.67855	+
>sp|Q3UHA3|SPTCS_MOUSE Spatacsin OS=Mus musculus GN=Spg11 PE=2 SV=3	Q3UHA3	16	0.653638	1.56479	+
>sp|P18242|CATD_MOUSE Cathepsin D OS=Mus musculus GN=Ctsd PE=1 SV=1	P18242	24	0.653702	3.26936	+
>sp|P51569|AGAL_MOUSE Alpha-galactosidase A OS=Mus musculus GN=Gla PE=1 SV=1	P51569	11	0.655038	1.55392	+
>sp|Q8BFR4|GNS_MOUSE N-acetylglucosamine-6-sulfatase OS=Mus musculus GN=Gns PE=2 SV=1	Q8BFR4	21	0.655102	2.2589	+
>sp|Q6A0A2|LAR4B_MOUSE La-related protein 4B OS=Mus musculus GN=Larp4b PE=1 SV=2;>sp|Q6A0A2-2|LAR4B_MOUSE Isoform 2 of La-related protein 4B OS=Mus musculus GN=Larp4b;>sp|Q6A0A2-3|LAR4B_MOUSE Isoform 3 of La-related protein 4B OS=Mus musculus GN=Larp4b	Q6A0A2	10	0.655664	2.09227	+
>sp|Q8CDN6|TXNL1_MOUSE Thioredoxin-like protein 1 OS=Mus musculus GN=Txnl1 PE=2 SV=3	Q8CDN6	7	0.655882	2.10979	+
>sp|P16330|CN37_MOUSE 2,3-cyclic-nucleotide 3-phosphodiesterase OS=Mus musculus GN=Cnp PE=1 SV=3;>sp|P16330-2|CN37_MOUSE Isoform CNPI of 2,3-cyclic-nucleotide 3-phosphodiesterase OS=Mus musculus GN=Cnp	P16330	11	0.65616	4.36019	+
>sp|O08539|BIN1_MOUSE Myc box-dependent-interacting protein 1 OS=Mus musculus GN=Bin1 PE=1 SV=1;>sp|O08539-2|BIN1_MOUSE Isoform 2 of Myc box-dependent-interacting protein 1 OS=Mus musculus GN=Bin1	O08539	9	0.658034	1.59063	+
>sp|Q64378|FKBP5_MOUSE Peptidyl-prolyl cis-trans isomerase FKBP5 OS=Mus musculus GN=Fkbp5 PE=1 SV=1	Q64378	5	0.661872	1.3407	+
>sp|Q8K211|COPT1_MOUSE High affinity copper uptake protein 1 OS=Mus musculus GN=Slc31a1 PE=2 SV=1	Q8K211	3	0.662468	2.55699	+
>sp|P58044|IDI1_MOUSE Isopentenyl-diphosphate Delta-isomerase 1 OS=Mus musculus GN=Idi1 PE=2 SV=1	P58044	2	0.663038	2.16316	+
>sp|Q8JZY2|COMDA_MOUSE COMM domain-containing protein 10 OS=Mus musculus GN=Commd10 PE=2 SV=1	Q8JZY2	6	0.666678	1.69345	+
>sp|Q6DFW4|NOP58_MOUSE Nucleolar protein 58 OS=Mus musculus GN=Nop58 PE=1 SV=1	Q6DFW4	7	0.666956	2.80682	+
>sp|Q9JJI8|RL38_MOUSE 60S ribosomal protein L38 OS=Mus musculus GN=Rpl38 PE=2 SV=3	Q9JJI8	6	0.668506	3.33716	+
>sp|Q9WVD4|CLCN5_MOUSE H(+)/Cl(-) exchange transporter 5 OS=Mus musculus GN=Clcn5 PE=2 SV=1	Q9WVD4	8	0.669206	1.83069	+
>sp|P28656|NP1L1_MOUSE Nucleosome assembly protein 1-like 1 OS=Mus musculus GN=Nap1l1 PE=1 SV=2	P28656	6	0.669364	1.69881	+
>sp|Q80WQ6|RHDF2_MOUSE Inactive rhomboid protein 2 OS=Mus musculus GN=Rhbdf2 PE=1 SV=1	Q80WQ6	16	0.670736	1.57065	+
>sp|Q9WV55|VAPA_MOUSE Vesicle-associated membrane protein-associated protein A OS=Mus musculus GN=Vapa PE=1 SV=2	Q9WV55	13	0.672144	4.82486	+
>sp|Q9WUQ2|PREB_MOUSE Prolactin regulatory element-binding protein OS=Mus musculus GN=Preb PE=1 SV=1	Q9WUQ2	9	0.67219	2.38178	+
>sp|Q9JHJ0|TMOD3_MOUSE Tropomodulin-3 OS=Mus musculus GN=Tmod3 PE=2 SV=1	Q9JHJ0	10	0.672432	1.51091	+
>sp|P14148|RL7_MOUSE 60S ribosomal protein L7 OS=Mus musculus GN=Rpl7 PE=1 SV=2	P14148	13	0.672492	4.26835	+
>sp|Q99K70|RRAGC_MOUSE Ras-related GTP-binding protein C OS=Mus musculus GN=Rragc PE=1 SV=1	Q99K70	16	0.672748	3.71351	+
>sp|Q9CWJ9|PUR9_MOUSE Bifunctional purine biosynthesis protein PURH OS=Mus musculus GN=Atic PE=1 SV=2	Q9CWJ9	16	0.67704	2.0416	+
>sp|Q3UHG7|LCHN_MOUSE Protein LCHN OS=Mus musculus GN=Lchn PE=2 SV=1;>sp|Q3UHG7-2|LCHN_MOUSE Isoform 2 of Protein LCHN OS=Mus musculus GN=Lchn	Q3UHG7	10	0.678514	1.90254	+
>sp|Q01965|LY9_MOUSE T-lymphocyte surface antigen Ly-9 OS=Mus musculus GN=Ly9 PE=1 SV=2	Q01965	15	0.679568	1.38637	+
>sp|P11499|HS90B_MOUSE Heat shock protein HSP 90-beta OS=Mus musculus GN=Hsp90ab1 PE=1 SV=3	P11499	34	0.6823	5.92433	+
>sp|P16045|LEG1_MOUSE Galectin-1 OS=Mus musculus GN=Lgals1 PE=1 SV=3	P16045	5	0.685884	3.15667	+
>sp|Q8BLF1|NCEH1_MOUSE Neutral cholesterol ester hydrolase 1 OS=Mus musculus GN=Nceh1 PE=1 SV=1	Q8BLF1	10	0.685946	2.09211	+
>sp|P25444|RS2_MOUSE 40S ribosomal protein S2 OS=Mus musculus GN=Rps2 PE=2 SV=3	P25444	9	0.686106	2.55222	+
>sp|Q8BN82|S17A5_MOUSE Sialin OS=Mus musculus GN=Slc17a5 PE=1 SV=2;>sp|Q8BN82-2|S17A5_MOUSE Isoform 2 of Sialin OS=Mus musculus GN=Slc17a5	Q8BN82	9	0.687756	2.29436	+
>sp|Q6PAR5|GAPD1_MOUSE GTPase-activating protein and VPS9 domain-containing protein 1 OS=Mus musculus GN=Gapvd1 PE=1 SV=2;>sp|Q6PAR5-5|GAPD1_MOUSE Isoform 5 of GTPase-activating protein and VPS9 domain-containing protein 1 OS=Mus musculus GN=Gapvd1;>sp|Q6P	Q6PAR5	18	0.68837	3.0528	+
>sp|Q8C147|DOCK8_MOUSE Dedicator of cytokinesis protein 8 OS=Mus musculus GN=Dock8 PE=1 SV=4	Q8C147	40	0.688782	3.37164	+
>sp|Q64514|TPP2_MOUSE Tripeptidyl-peptidase 2 OS=Mus musculus GN=Tpp2 PE=1 SV=3;>sp|Q64514-2|TPP2_MOUSE Isoform Short of Tripeptidyl-peptidase 2 OS=Mus musculus GN=Tpp2	Q64514	13	0.688842	1.96987	+
>sp|Q9WUN2|TBK1_MOUSE Serine/threonine-protein kinase TBK1 OS=Mus musculus GN=Tbk1 PE=1 SV=1	Q9WUN2	5	0.688904	1.80116	+
>sp|Q8CGC7|SYEP_MOUSE Bifunctional glutamate/proline--tRNA ligase OS=Mus musculus GN=Eprs PE=1 SV=4	Q8CGC7	33	0.690186	1.45428	+
>sp|Q8BGC4|ZADH2_MOUSE Zinc-binding alcohol dehydrogenase domain-containing protein 2 OS=Mus musculus GN=Zadh2 PE=1 SV=1	Q8BGC4	6	0.69354	3.49477	+
>sp|Q9Z1Z2|STRAP_MOUSE Serine-threonine kinase receptor-associated protein OS=Mus musculus GN=Strap PE=1 SV=2	Q9Z1Z2	9	0.697042	3.18366	+
>sp|P57776|EF1D_MOUSE Elongation factor 1-delta OS=Mus musculus GN=Eef1d PE=1 SV=3;>sp|P57776-3|EF1D_MOUSE Isoform 3 of Elongation factor 1-delta OS=Mus musculus GN=Eef1d	P57776	16	0.697528	2.13732	+
>sp|Q8BZN6|DOC10_MOUSE Dedicator of cytokinesis protein 10 OS=Mus musculus GN=Dock10 PE=1 SV=3;>sp|Q8BZN6-2|DOC10_MOUSE Isoform 2 of Dedicator of cytokinesis protein 10 OS=Mus musculus GN=Dock10;>sp|Q8BZN6-3|DOC10_MOUSE Isoform 3 of Dedicator of cytokinesi	Q8BZN6	60	0.700434	4.48089	+
>sp|Q8R1F1|NIBL1_MOUSE Niban-like protein 1 OS=Mus musculus GN=Fam129b PE=2 SV=2	Q8R1F1	15	0.701918	3.00044	+
>sp|O35609|SCAM3_MOUSE Secretory carrier-associated membrane protein 3 OS=Mus musculus GN=Scamp3 PE=1 SV=3	O35609	9	0.703398	4.31983	+
>sp|Q99J78|DEFI8_MOUSE Differentially expressed in FDCP 8 OS=Mus musculus GN=Def8 PE=2 SV=1;>sp|Q99J78-2|DEFI8_MOUSE Isoform 2 of Differentially expressed in FDCP 8 OS=Mus musculus GN=Def8	Q99J78	7	0.70549	2.44195	+
>sp|P18654|KS6A3_MOUSE Ribosomal protein S6 kinase alpha-3 OS=Mus musculus GN=Rps6ka3 PE=1 SV=2	P18654	5	0.7067	1.84294	+
>sp|O70133-2|DHX9_MOUSE Isoform 2 of ATP-dependent RNA helicase A OS=Mus musculus GN=Dhx9;>sp|O70133|DHX9_MOUSE ATP-dependent RNA helicase A OS=Mus musculus GN=Dhx9 PE=1 SV=2;>sp|O70133-3|DHX9_MOUSE Isoform 3 of ATP-dependent RNA helicase A OS=Mus musculus	O70133-2	28	0.706874	4.03209	+
>sp|Q99PQ2|TRI11_MOUSE E3 ubiquitin-protein ligase TRIM11 OS=Mus musculus GN=Trim11 PE=1 SV=1;>sp|Q99PQ2-2|TRI11_MOUSE Isoform 2 of E3 ubiquitin-protein ligase TRIM11 OS=Mus musculus GN=Trim11	Q99PQ2	4	0.707572	1.45193	+
>sp|P49300|CLC10_MOUSE C-type lectin domain family 10 member A OS=Mus musculus GN=Clec10a PE=1 SV=1	P49300	7	0.707598	1.68441	+
>sp|Q60664|LRMP_MOUSE Lymphoid-restricted membrane protein OS=Mus musculus GN=Lrmp PE=1 SV=1	Q60664	10	0.70771	5.32365	+
>sp|Q6PNC0|DMXL1_MOUSE DmX-like protein 1 OS=Mus musculus GN=Dmxl1 PE=1 SV=1	Q6PNC0	57	0.712154	2.58821	+
>sp|P62855|RS26_MOUSE 40S ribosomal protein S26 OS=Mus musculus GN=Rps26 PE=2 SV=3	P62855	1	0.713358	2.01363	+
>sp|Q570Y9|DPTOR_MOUSE DEP domain-containing mTOR-interacting protein OS=Mus musculus GN=Deptor PE=1 SV=2;>sp|Q570Y9-2|DPTOR_MOUSE Isoform 2 of DEP domain-containing mTOR-interacting protein OS=Mus musculus GN=Deptor;>sp|Q570Y9-3|DPTOR_MOUSE Isoform 3 of D	Q570Y9	7	0.713752	1.31469	+
>sp|O54984|ASNA_MOUSE ATPase Asna1 OS=Mus musculus GN=Asna1 PE=1 SV=2	O54984	6	0.715344	3.87901	+
>sp|Q78T54|VMA21_MOUSE Vacuolar ATPase assembly integral membrane protein Vma21 OS=Mus musculus GN=Vma21 PE=1 SV=1;>sp|Q78T54-2|VMA21_MOUSE Isoform 2 of Vacuolar ATPase assembly integral membrane protein Vma21 OS=Mus musculus GN=Vma21	Q78T54	1	0.716132	2.47963	+
>sp|Q64281|LIRB4_MOUSE Leukocyte immunoglobulin-like receptor subfamily B member 4 OS=Mus musculus GN=Lilrb4 PE=1 SV=1;>sp|Q64281-2|LIRB4_MOUSE Isoform 2 of Leukocyte immunoglobulin-like receptor subfamily B member 4 OS=Mus musculus GN=Lilrb4	Q64281	6	0.717034	4.18777	+
>sp|Q924N4|S12A6_MOUSE Solute carrier family 12 member 6 OS=Mus musculus GN=Slc12a6 PE=1 SV=2	Q924N4	13	0.71991	1.6706	+
>sp|Q5SXY1-3|CYTSB_MOUSE Isoform 4 of Cytospin-B OS=Mus musculus GN=Specc1	Q5SXY1-3	1	0.721802	4.94054	+
>sp|P35282|RAB21_MOUSE Ras-related protein Rab-21 OS=Mus musculus GN=Rab21 PE=1 SV=4	P35282	11	0.722132	2.21474	+
>sp|Q9DBJ1|PGAM1_MOUSE Phosphoglycerate mutase 1 OS=Mus musculus GN=Pgam1 PE=1 SV=3	Q9DBJ1	13	0.722484	4.52127	+
>sp|Q9Z266|SNAPN_MOUSE SNARE-associated protein Snapin OS=Mus musculus GN=Snapin PE=1 SV=1;>sp|Q9Z266-2|SNAPN_MOUSE Isoform 2 of SNARE-associated protein Snapin OS=Mus musculus GN=Snapin	Q9Z266	5	0.723926	3.51608	+
>sp|Q8R016|BLMH_MOUSE Bleomycin hydrolase OS=Mus musculus GN=Blmh PE=1 SV=1	Q8R016	9	0.724472	1.97872	+
>sp|Q9Z2X1|HNRPF_MOUSE Heterogeneous nuclear ribonucleoprotein F OS=Mus musculus GN=Hnrnpf PE=1 SV=3;>sp|Q9Z2X1-2|HNRPF_MOUSE Isoform 2 of Heterogeneous nuclear ribonucleoprotein F OS=Mus musculus GN=Hnrnpf	Q9Z2X1	8	0.724832	4.74789	+
>sp|Q5ND28|SREC_MOUSE Scavenger receptor class F member 1 OS=Mus musculus GN=Scarf1 PE=1 SV=1	Q5ND28	18	0.72575	3.41694	+
>sp|Q8BGQ1|SPE39_MOUSE Spermatogenesis-defective protein 39 homolog OS=Mus musculus GN=Vipas39 PE=1 SV=1;>sp|Q8BGQ1-2|SPE39_MOUSE Isoform 2 of Spermatogenesis-defective protein 39 homolog OS=Mus musculus GN=Vipas39	Q8BGQ1	3	0.725964	1.95516	+
>sp|Q9CQJ6|DENR_MOUSE Density-regulated protein OS=Mus musculus GN=Denr PE=2 SV=1	Q9CQJ6	2	0.726084	1.47838	+
>sp|P06745|G6PI_MOUSE Glucose-6-phosphate isomerase OS=Mus musculus GN=Gpi PE=1 SV=4	P06745	9	0.726628	3.81096	+
>sp|Q8C854|MYEF2_MOUSE Myelin expression factor 2 OS=Mus musculus GN=Myef2 PE=1 SV=1;>sp|Q8C854-3|MYEF2_MOUSE Isoform 2 of Myelin expression factor 2 OS=Mus musculus GN=Myef2;>sp|Q8C854-1|MYEF2_MOUSE Isoform 3 of Myelin expression factor 2 OS=Mus musculus	Q8C854	6	0.727632	2.17486	+
>sp|Q9QXD8|LIMD1_MOUSE LIM domain-containing protein 1 OS=Mus musculus GN=Limd1 PE=1 SV=2	Q9QXD8	19	0.728782	2.6164	+
>sp|Q9JMH6|TRXR1_MOUSE Thioredoxin reductase 1, cytoplasmic OS=Mus musculus GN=Txnrd1 PE=1 SV=3;>sp|Q9JMH6-2|TRXR1_MOUSE Isoform 2 of Thioredoxin reductase 1, cytoplasmic OS=Mus musculus GN=Txnrd1	Q9JMH6	4	0.72893	2.32684	+
>sp|Q6RI63|F120B_MOUSE Constitutive coactivator of peroxisome proliferator-activated receptor gamma OS=Mus musculus GN=Fam120b PE=1 SV=1;>sp|Q6RI63-2|F120B_MOUSE Isoform 2 of Constitutive coactivator of peroxisome proliferator-activated receptor gamma OS=M	Q6RI63	3	0.729298	1.41164	+
>sp|Q9Z280|PLD1_MOUSE Phospholipase D1 OS=Mus musculus GN=Pld1 PE=2 SV=1	Q9Z280	25	0.730024	2.35813	+
>sp|Q922B2|SYDC_MOUSE Aspartate--tRNA ligase, cytoplasmic OS=Mus musculus GN=Dars PE=2 SV=2	Q922B2	12	0.730472	2.16569	+
>sp|Q8BMP6|GCP60_MOUSE Golgi resident protein GCP60 OS=Mus musculus GN=Acbd3 PE=1 SV=3	Q8BMP6	8	0.731502	2.56488	+
>sp|Q9R078|AAKB1_MOUSE 5-AMP-activated protein kinase subunit beta-1 OS=Mus musculus GN=Prkab1 PE=1 SV=2	Q9R078	6	0.73176	1.53328	+
>sp|B2RQC6|PYR1_MOUSE CAD protein OS=Mus musculus GN=Cad PE=2 SV=1;>sp|B2RQC6-2|PYR1_MOUSE Isoform 2 of CAD protein OS=Mus musculus GN=Cad	B2RQC6	32	0.734116	1.54746	+
>sp|Q3TAA7|S11IP_MOUSE Serine/threonine-protein kinase 11-interacting protein OS=Mus musculus GN=Stk11ip PE=1 SV=1	Q3TAA7	31	0.734196	3.74645	+
>sp|Q3UEB3-3|PUF60_MOUSE Isoform 3 of Poly(U)-binding-splicing factor PUF60 OS=Mus musculus GN=Puf60;>sp|Q3UEB3-2|PUF60_MOUSE Isoform 2 of Poly(U)-binding-splicing factor PUF60 OS=Mus musculus GN=Puf60;>sp|Q3UEB3|PUF60_MOUSE Poly(U)-binding-splicing factor	Q3UEB3-3	4	0.734608	2.28372	+
>sp|P17751|TPIS_MOUSE Triosephosphate isomerase OS=Mus musculus GN=Tpi1 PE=1 SV=4	P17751	13	0.734654	5.25569	+
>sp|Q9ET26|RN114_MOUSE E3 ubiquitin-protein ligase RNF114 OS=Mus musculus GN=Rnf114 PE=2 SV=2	Q9ET26	3	0.735382	2.97479	+
>sp|P48441|IDUA_MOUSE Alpha-L-iduronidase OS=Mus musculus GN=Idua PE=1 SV=2	P48441	8	0.736496	1.62235	+
>sp|Q9CQ22|LTOR1_MOUSE Ragulator complex protein LAMTOR1 OS=Mus musculus GN=Lamtor1 PE=1 SV=1	Q9CQ22	11	0.73854	3.26159	+
>sp|P17182|ENOA_MOUSE Alpha-enolase OS=Mus musculus GN=Eno1 PE=1 SV=3	P17182	15	0.73868	5.01839	+
>sp|O88685|PRS6A_MOUSE 26S protease regulatory subunit 6A OS=Mus musculus GN=Psmc3 PE=1 SV=2	O88685	11	0.738762	3.83198	+
>sp|Q8BG94|COMD7_MOUSE COMM domain-containing protein 7 OS=Mus musculus GN=Commd7 PE=2 SV=1	Q8BG94	5	0.738888	6.43358	+
>sp|Q5KU39|VPS41_MOUSE Vacuolar protein sorting-associated protein 41 homolog OS=Mus musculus GN=Vps41 PE=2 SV=1	Q5KU39	35	0.740498	5.19964	+
>sp|P49586|PCY1A_MOUSE Choline-phosphate cytidylyltransferase A OS=Mus musculus GN=Pcyt1a PE=1 SV=1	P49586	5	0.74074	2.20408	+
>sp|P62245|RS15A_MOUSE 40S ribosomal protein S15a OS=Mus musculus GN=Rps15a PE=1 SV=2	P62245	4	0.740812	4.45167	+
>sp|O35657|NEUR1_MOUSE Sialidase-1 OS=Mus musculus GN=Neu1 PE=1 SV=1	O35657	13	0.741268	2.7237	+
>sp|P07901|HS90A_MOUSE Heat shock protein HSP 90-alpha OS=Mus musculus GN=Hsp90aa1 PE=1 SV=4	P07901	18	0.743532	5.29492	+
>sp|Q8CIG8|ANM5_MOUSE Protein arginine N-methyltransferase 5 OS=Mus musculus GN=Prmt5 PE=1 SV=3	Q8CIG8	6	0.743808	1.45098	+
>sp|P20060|HEXB_MOUSE Beta-hexosaminidase subunit beta OS=Mus musculus GN=Hexb PE=2 SV=2	P20060	20	0.743854	3.24683	+
>sp|Q9ERI6|RDH14_MOUSE Retinol dehydrogenase 14 OS=Mus musculus GN=Rdh14 PE=2 SV=1	Q9ERI6	7	0.744628	4.36721	+
>sp|Q7TNV0|DEK_MOUSE Protein DEK OS=Mus musculus GN=Dek PE=1 SV=1	Q7TNV0	6	0.744768	3.36665	+
>sp|P50428|ARSA_MOUSE Arylsulfatase A OS=Mus musculus GN=Arsa PE=2 SV=2	P50428	6	0.74566	1.67579	+
>sp|Q3TXS7|PSMD1_MOUSE 26S proteasome non-ATPase regulatory subunit 1 OS=Mus musculus GN=Psmd1 PE=1 SV=1	Q3TXS7	13	0.74753	2.00074	+
>sp|Q9D6W8|CQ059_MOUSE Uncharacterized protein C17orf59 homolog OS=Mus musculus PE=1 SV=1	Q9D6W8	10	0.747538	3.993	+
>sp|Q9QZ03|S39A1_MOUSE Zinc transporter ZIP1 OS=Mus musculus GN=Slc39a1 PE=2 SV=3	Q9QZ03	3	0.750668	1.70111	+
>sp|P35700|PRDX1_MOUSE Peroxiredoxin-1 OS=Mus musculus GN=Prdx1 PE=1 SV=1	P35700	11	0.751786	2.24867	+
>sp|Q9R0P5|DEST_MOUSE Destrin OS=Mus musculus GN=Dstn PE=1 SV=3	Q9R0P5	7	0.75388	2.15621	+
>sp|A2AJ88|PLPL7_MOUSE Patatin-like phospholipase domain-containing protein 7 OS=Mus musculus GN=Pnpla7 PE=1 SV=1;>sp|A2AJ88-2|PLPL7_MOUSE Isoform 2 of Patatin-like phospholipase domain-containing protein 7 OS=Mus musculus GN=Pnpla7;>sp|A2AJ88-3|PLPL7_MOUS	A2AJ88	6	0.754282	1.62319	+
>sp|Q3THW5|H2AV_MOUSE Histone H2A.V OS=Mus musculus GN=H2afv PE=1 SV=3;>sp|P0C0S6|H2AZ_MOUSE Histone H2A.Z OS=Mus musculus GN=H2afz PE=1 SV=2	Q3THW5	2	0.755258	1.39337	+
>sp|Q7TQK5|CCD93_MOUSE Coiled-coil domain-containing protein 93 OS=Mus musculus GN=Ccdc93 PE=2 SV=1	Q7TQK5	26	0.755716	3.25216	+
>sp|Q9WVG6|CARM1_MOUSE Histone-arginine methyltransferase CARM1 OS=Mus musculus GN=Carm1 PE=1 SV=2;>sp|Q9WVG6-2|CARM1_MOUSE Isoform 2 of Histone-arginine methyltransferase CARM1 OS=Mus musculus GN=Carm1	Q9WVG6	6	0.758458	1.9291	+
>sp|P10639|THIO_MOUSE Thioredoxin OS=Mus musculus GN=Txn PE=1 SV=3	P10639	5	0.759212	1.76694	+
>sp|P34884|MIF_MOUSE Macrophage migration inhibitory factor OS=Mus musculus GN=Mif PE=1 SV=2	P34884	2	0.759442	3.65853	+
>sp|Q80YR4|ZN598_MOUSE Zinc finger protein 598 OS=Mus musculus GN=Znf598 PE=2 SV=1;>sp|Q80YR4-2|ZN598_MOUSE Isoform 2 of Zinc finger protein 598 OS=Mus musculus GN=Znf598;>sp|Q80YR4-3|ZN598_MOUSE Isoform 3 of Zinc finger protein 598 OS=Mus musculus GN=Znf5	Q80YR4	4	0.760132	3.54844	+
>sp|A2A8Z1|OSBL9_MOUSE Oxysterol-binding protein-related protein 9 OS=Mus musculus GN=Osbpl9 PE=1 SV=1;>sp|A2A8Z1-2|OSBL9_MOUSE Isoform 2 of Oxysterol-binding protein-related protein 9 OS=Mus musculus GN=Osbpl9	A2A8Z1	18	0.760408	2.01072	+
>sp|Q99L27|GMPR2_MOUSE GMP reductase 2 OS=Mus musculus GN=Gmpr2 PE=2 SV=2	Q99L27	3	0.762196	3.82656	+
>sp|P97820|M4K4_MOUSE Mitogen-activated protein kinase kinase kinase kinase 4 OS=Mus musculus GN=Map4k4 PE=1 SV=1	P97820	4	0.763389	1.35357	+
>sp|P00375|DYR_MOUSE Dihydrofolate reductase OS=Mus musculus GN=Dhfr PE=1 SV=3	P00375	6	0.7669	3.74369	+
>sp|Q80X80|C2C2L_MOUSE C2 domain-containing protein 2-like OS=Mus musculus GN=C2cd2l PE=1 SV=3	Q80X80	7	0.769874	2.41654	+
>sp|Q3TCV3|GSAP_MOUSE Gamma-secretase-activating protein OS=Mus musculus GN=Gsap PE=2 SV=1;>sp|Q3TCV3-2|GSAP_MOUSE Isoform 2 of Gamma-secretase-activating protein OS=Mus musculus GN=Gsap	Q3TCV3	14	0.770108	5.81904	+
>sp|Q9DCE5|PK1IP_MOUSE p21-activated protein kinase-interacting protein 1 OS=Mus musculus GN=Pak1ip1 PE=2 SV=2	Q9DCE5	2	0.770563	1.56448	+
>sp|P10605|CATB_MOUSE Cathepsin B OS=Mus musculus GN=Ctsb PE=1 SV=2	P10605	17	0.772726	3.41662	+
>sp|Q68FD7|FNIP1_MOUSE Folliculin-interacting protein 1 OS=Mus musculus GN=Fnip1 PE=1 SV=1	Q68FD7	19	0.773322	2.60901	+
>sp|Q80XJ2|RN168_MOUSE E3 ubiquitin-protein ligase RNF168 OS=Mus musculus GN=Rnf168 PE=2 SV=3	Q80XJ2	2	0.773614	2.44392	+
>sp|Q9D0E3|LYSM1_MOUSE LysM and putative peptidoglycan-binding domain-containing protein 1 OS=Mus musculus GN=Lysmd1 PE=2 SV=1	Q9D0E3	11	0.774026	3.0056	+
>sp|Q9QUR7|PIN1_MOUSE Peptidyl-prolyl cis-trans isomerase NIMA-interacting 1 OS=Mus musculus GN=Pin1 PE=1 SV=1	Q9QUR7	5	0.774426	2.56364	+
>sp|P47740|AL3A2_MOUSE Fatty aldehyde dehydrogenase OS=Mus musculus GN=Aldh3a2 PE=2 SV=2	P47740	8	0.776514	1.57324	+
>sp|P04441|HG2A_MOUSE H-2 class II histocompatibility antigen gamma chain OS=Mus musculus GN=Cd74 PE=1 SV=3	P04441	9	0.77707	3.828	+
>sp|P46471|PRS7_MOUSE 26S protease regulatory subunit 7 OS=Mus musculus GN=Psmc2 PE=1 SV=5	P46471	15	0.777512	5.87862	+
>sp|Q99P65|S29A3_MOUSE Equilibrative nucleoside transporter 3 OS=Mus musculus GN=Slc29a3 PE=1 SV=1	Q99P65	7	0.777578	3.52004	+
>sp|P42208|SEPT2_MOUSE Septin-2 OS=Mus musculus GN=Sept2 PE=1 SV=2	P42208	15	0.777794	2.41315	+
>sp|Q8VE19|MIO_MOUSE WD repeat-containing protein mio OS=Mus musculus GN=Mios PE=2 SV=2	Q8VE19	18	0.778132	2.99145	+
>sp|Q8R5C5|ACTY_MOUSE Beta-centractin OS=Mus musculus GN=Actr1b PE=1 SV=1	Q8R5C5	7	0.77993	3.93586	+
>sp|P16110|LEG3_MOUSE Galectin-3 OS=Mus musculus GN=Lgals3 PE=1 SV=3	P16110	9	0.781412	2.44536	+
>sp|Q60766-2|IRGM1_MOUSE Isoform 2 of Immunity-related GTPase family M protein 1 OS=Mus musculus GN=Irgm1	Q60766-2	13	0.783864	3.65476	+
>sp|Q8K1M6-3|DNM1L_MOUSE Isoform 3 of Dynamin-1-like protein OS=Mus musculus GN=Dnm1l;>sp|Q8K1M6|DNM1L_MOUSE Dynamin-1-like protein OS=Mus musculus GN=Dnm1l PE=1 SV=2;>sp|Q8K1M6-2|DNM1L_MOUSE Isoform 2 of Dynamin-1-like protein OS=Mus musculus GN=Dnm1l;>sp	Q8K1M6-3	10	0.785304	2.3933	+
>sp|O55131|SEPT7_MOUSE Septin-7 OS=Mus musculus GN=Sept7 PE=1 SV=1	O55131	20	0.786746	2.34042	+
>sp|Q5ND34|WDR81_MOUSE WD repeat-containing protein 81 OS=Mus musculus GN=Wdr81 PE=1 SV=2;>sp|Q5ND34-2|WDR81_MOUSE Isoform 2 of WD repeat-containing protein 81 OS=Mus musculus GN=Wdr81;>sp|Q5ND34-3|WDR81_MOUSE Isoform 3 of WD repeat-containing protein 81 O	Q5ND34	59	0.787226	2.79474	+
>sp|P47911|RL6_MOUSE 60S ribosomal protein L6 OS=Mus musculus GN=Rpl6 PE=1 SV=3	P47911	11	0.788186	3.51138	+
>sp|P31324|KAP3_MOUSE cAMP-dependent protein kinase type II-beta regulatory subunit OS=Mus musculus GN=Prkar2b PE=1 SV=3	P31324	2	0.788463	1.49029	+
>sp|O54782|MA2B2_MOUSE Epididymis-specific alpha-mannosidase OS=Mus musculus GN=Man2b2 PE=2 SV=2	O54782	22	0.789356	2.87729	+
>sp|P24638|PPAL_MOUSE Lysosomal acid phosphatase OS=Mus musculus GN=Acp2 PE=2 SV=2	P24638	7	0.789554	4.97449	+
>sp|Q9ERB0|SNP29_MOUSE Synaptosomal-associated protein 29 OS=Mus musculus GN=Snap29 PE=2 SV=1	Q9ERB0	12	0.79174	4.22116	+
>sp|Q64704|STX3_MOUSE Syntaxin-3 OS=Mus musculus GN=Stx3 PE=2 SV=1;>sp|Q64704-2|STX3_MOUSE Isoform 3B of Syntaxin-3 OS=Mus musculus GN=Stx3;>sp|Q64704-6|STX3_MOUSE Isoform 3D-2 of Syntaxin-3 OS=Mus musculus GN=Stx3;>sp|Q64704-5|STX3_MOUSE Isoform 3D-1 of S	Q64704	8	0.791848	2.91084	+
>sp|P08228|SODC_MOUSE Superoxide dismutase [Cu-Zn] OS=Mus musculus GN=Sod1 PE=1 SV=2	P08228	5	0.792096	2.12237	+
>sp|Q8BFY6|PEF1_MOUSE Peflin OS=Mus musculus GN=Pef1 PE=2 SV=1	Q8BFY6	3	0.795182	1.94333	+
>sp|Q8BH93|MISSL_MOUSE MAPK-interacting and spindle-stabilizing protein-like OS=Mus musculus GN=Mapk1ip1l PE=2 SV=3	Q8BH93	1	0.796764	1.62863	+
>sp|Q9CQW9|IFM3_MOUSE Interferon-induced transmembrane protein 3 OS=Mus musculus GN=Ifitm3 PE=1 SV=1	Q9CQW9	5	0.798572	2.30215	+
>sp|Q31125|S39A7_MOUSE Zinc transporter SLC39A7 OS=Mus musculus GN=Slc39a7 PE=1 SV=2	Q31125	2	0.800184	2.06522	+
>sp|P36371|TAP2_MOUSE Antigen peptide transporter 2 OS=Mus musculus GN=Tap2 PE=2 SV=1	P36371	13	0.800616	1.60495	+
>sp|Q3TIV5|ZC3HF_MOUSE Zinc finger CCCH domain-containing protein 15 OS=Mus musculus GN=Zc3h15 PE=1 SV=2;>sp|Q3TIV5-2|ZC3HF_MOUSE Isoform 2 of Zinc finger CCCH domain-containing protein 15 OS=Mus musculus GN=Zc3h15	Q3TIV5	6	0.801456	1.59583	+
>sp|Q61081|CDC37_MOUSE Hsp90 co-chaperone Cdc37 OS=Mus musculus GN=Cdc37 PE=2 SV=1	Q61081	7	0.80297	4.23478	+
>sp|Q8BJU0|SGTA_MOUSE Small glutamine-rich tetratricopeptide repeat-containing protein alpha OS=Mus musculus GN=Sgta PE=1 SV=2;>sp|Q8BJU0-2|SGTA_MOUSE Isoform 2 of Small glutamine-rich tetratricopeptide repeat-containing protein alpha OS=Mus musculus GN=Sg	Q8BJU0	6	0.804148	2.09652	+
>sp|O08983|HPS1_MOUSE Hermansky-Pudlak syndrome 1 protein homolog OS=Mus musculus GN=Hps1 PE=2 SV=2	O08983	10	0.804734	3.79831	+
>sp|Q9D6L8|PPIL3_MOUSE Peptidyl-prolyl cis-trans isomerase-like 3 OS=Mus musculus GN=Ppil3 PE=2 SV=1;>sp|Q9D6L8-2|PPIL3_MOUSE Isoform 2 of Peptidyl-prolyl cis-trans isomerase-like 3 OS=Mus musculus GN=Ppil3	Q9D6L8	4	0.806012	2.13282	+
>sp|Q8C0J6|SWAHC_MOUSE Ankyrin repeat domain-containing protein SOWAHC OS=Mus musculus GN=Sowahc PE=1 SV=2	Q8C0J6	5	0.808958	1.48068	+
>sp|B1AZP2|DLGP4_MOUSE Disks large-associated protein 4 OS=Mus musculus GN=Dlgap4 PE=1 SV=1;>sp|B1AZP2-2|DLGP4_MOUSE Isoform 2 of Disks large-associated protein 4 OS=Mus musculus GN=Dlgap4;>sp|B1AZP2-3|DLGP4_MOUSE Isoform 3 of Disks large-associated protei	B1AZP2	2	0.809531	1.3406	+
>sp|P62751|RL23A_MOUSE 60S ribosomal protein L23a OS=Mus musculus GN=Rpl23a PE=1 SV=1	P62751	5	0.809534	3.09781	+
>sp|Q6ZWN5|RS9_MOUSE 40S ribosomal protein S9 OS=Mus musculus GN=Rps9 PE=1 SV=3	Q6ZWN5	6	0.81011	1.52302	+
>sp|P61082|UBC12_MOUSE NEDD8-conjugating enzyme Ubc12 OS=Mus musculus GN=Ube2m PE=2 SV=1	P61082	6	0.810212	1.80635	+
>sp|Q61462|CY24A_MOUSE Cytochrome b-245 light chain OS=Mus musculus GN=Cyba PE=1 SV=3;>sp|Q61462-2|CY24A_MOUSE Isoform 2 of Cytochrome b-245 light chain OS=Mus musculus GN=Cyba	Q61462	6	0.810762	1.34965	+
>sp|Q04899|CDK18_MOUSE Cyclin-dependent kinase 18 OS=Mus musculus GN=Cdk18 PE=1 SV=1	Q04899	16	0.811508	2.91825	+
>sp|Q80UG5|SEPT9_MOUSE Septin-9 OS=Mus musculus GN=Sept9 PE=1 SV=1;>sp|Q80UG5-3|SEPT9_MOUSE Isoform 3 of Septin-9 OS=Mus musculus GN=Sept9	Q80UG5	21	0.811762	4.74246	+
>sp|Q5U5M8|BL1S3_MOUSE Biogenesis of lysosome-related organelles complex 1 subunit 3 OS=Mus musculus GN=Bloc1s3 PE=1 SV=1	Q5U5M8	3	0.813686	3.39956	+
>sp|P28662|BRI3_MOUSE Brain protein I3 OS=Mus musculus GN=Bri3 PE=2 SV=2	P28662	2	0.814148	3.62337	+
>sp|P50543|S10AB_MOUSE Protein S100-A11 OS=Mus musculus GN=S100a11 PE=1 SV=1	P50543	4	0.814307	1.36215	+
>sp|Q6P4T2|U520_MOUSE U5 small nuclear ribonucleoprotein 200 kDa helicase OS=Mus musculus GN=Snrnp200 PE=1 SV=1	Q6P4T2	19	0.814876	2.84153	+
>sp|P14115|RL27A_MOUSE 60S ribosomal protein L27a OS=Mus musculus GN=Rpl27a PE=2 SV=5	P14115	2	0.817302	2.46669	+
>sp|O35593|PSDE_MOUSE 26S proteasome non-ATPase regulatory subunit 14 OS=Mus musculus GN=Psmd14 PE=1 SV=2	O35593	4	0.817374	1.96234	+
>sp|Q64518|AT2A3_MOUSE Sarcoplasmic/endoplasmic reticulum calcium ATPase 3 OS=Mus musculus GN=Atp2a3 PE=2 SV=3;>sp|Q64518-2|AT2A3_MOUSE Isoform SERCA3A of Sarcoplasmic/endoplasmic reticulum calcium ATPase 3 OS=Mus musculus GN=Atp2a3;>sp|Q64518-3|AT2A3_MOUS	Q64518	8	0.8174	1.48523	+
>sp|Q4QRL3|CC88B_MOUSE Coiled-coil domain-containing protein 88B OS=Mus musculus GN=Ccdc88b PE=1 SV=2;>sp|Q4QRL3-2|CC88B_MOUSE Isoform 2 of Coiled-coil domain-containing protein 88B OS=Mus musculus GN=Ccdc88b	Q4QRL3	39	0.817432	3.38089	+
>sp|Q61124|CLN3_MOUSE Battenin OS=Mus musculus GN=Cln3 PE=1 SV=2	Q61124	6	0.817732	3.51506	+
>sp|Q9DCZ1|GMPR1_MOUSE GMP reductase 1 OS=Mus musculus GN=Gmpr PE=2 SV=1	Q9DCZ1	2	0.820423	1.6438	+
>sp|Q9D554|SF3A3_MOUSE Splicing factor 3A subunit 3 OS=Mus musculus GN=Sf3a3 PE=2 SV=2	Q9D554	7	0.820912	2.84894	+
>sp|Q8K3C3|LZIC_MOUSE Protein LZIC OS=Mus musculus GN=Lzic PE=1 SV=1	Q8K3C3	3	0.82227	1.36268	+
>sp|Q8CI95|OSB11_MOUSE Oxysterol-binding protein-related protein 11 OS=Mus musculus GN=Osbpl11 PE=1 SV=2	Q8CI95	18	0.824852	2.96154	+
>sp|P25206|MCM3_MOUSE DNA replication licensing factor MCM3 OS=Mus musculus GN=Mcm3 PE=1 SV=2	P25206	15	0.825364	3.32672	+
>sp|Q9D1H7|GET4_MOUSE Golgi to ER traffic protein 4 homolog OS=Mus musculus GN=Get4 PE=2 SV=2;>sp|Q9D1H7-2|GET4_MOUSE Isoform 2 of Golgi to ER traffic protein 4 homolog OS=Mus musculus GN=Get4	Q9D1H7	1	0.82702	1.6257	+
>sp|Q9EQ06|DHB11_MOUSE Estradiol 17-beta-dehydrogenase 11 OS=Mus musculus GN=Hsd17b11 PE=2 SV=1;>sp|Q9EQ06-2|DHB11_MOUSE Isoform 2 of Estradiol 17-beta-dehydrogenase 11 OS=Mus musculus GN=Hsd17b11	Q9EQ06	6	0.828206	1.33332	+
>sp|O70496|CLCN7_MOUSE H(+)/Cl(-) exchange transporter 7 OS=Mus musculus GN=Clcn7 PE=1 SV=1	O70496	19	0.82981	3.20566	+
>sp|Q9Z0Y1|DCTN3_MOUSE Dynactin subunit 3 OS=Mus musculus GN=Dctn3 PE=2 SV=2	Q9Z0Y1	2	0.83041	2.27643	+
>sp|Q9CPU9|COPT2_MOUSE Probable low affinity copper uptake protein 2 OS=Mus musculus GN=Slc31a2 PE=1 SV=1	Q9CPU9	1	0.831438	4.81259	+
>sp|Q8VC04|T106A_MOUSE Transmembrane protein 106A OS=Mus musculus GN=Tmem106a PE=2 SV=1	Q8VC04	6	0.831628	6.07868	+
>sp|Q60864|STIP1_MOUSE Stress-induced-phosphoprotein 1 OS=Mus musculus GN=Stip1 PE=1 SV=1	Q60864	19	0.832192	5.10788	+
>sp|Q64737|PUR2_MOUSE Trifunctional purine biosynthetic protein adenosine-3 OS=Mus musculus GN=Gart PE=2 SV=3	Q64737	15	0.833784	1.40849	+
>sp|P29416|HEXA_MOUSE Beta-hexosaminidase subunit alpha OS=Mus musculus GN=Hexa PE=2 SV=2	P29416	17	0.834286	3.34968	+
>sp|Q9Z0H4|CELF2_MOUSE CUGBP Elav-like family member 2 OS=Mus musculus GN=Celf2 PE=1 SV=1;>sp|Q9Z0H4-9|CELF2_MOUSE Isoform 9 of CUGBP Elav-like family member 2 OS=Mus musculus GN=Celf2;>sp|Q9Z0H4-11|CELF2_MOUSE Isoform 11 of CUGBP Elav-like family member 2	Q9Z0H4	7	0.838516	1.93123	+
>sp|P28334|5HT1B_MOUSE 5-hydroxytryptamine receptor 1B OS=Mus musculus GN=Htr1b PE=2 SV=1	P28334	2	0.839146	2.6319	+
>sp|O09047|C3AR_MOUSE C3a anaphylatoxin chemotactic receptor OS=Mus musculus GN=C3ar1 PE=2 SV=1	O09047	1	0.83959	2.06983	+
>sp|P43275|H11_MOUSE Histone H1.1 OS=Mus musculus GN=Hist1h1a PE=1 SV=2	P43275	4	0.840064	1.6197	+
>sp|Q8R180|ERO1A_MOUSE ERO1-like protein alpha OS=Mus musculus GN=Ero1l PE=1 SV=2	Q8R180	15	0.842804	2.42963	+
>sp|A2AGL3|RYR3_MOUSE Ryanodine receptor 3 OS=Mus musculus GN=Ryr3 PE=1 SV=1;>sp|A2AGL3-2|RYR3_MOUSE Isoform 2 of Ryanodine receptor 3 OS=Mus musculus GN=Ryr3	A2AGL3	5	0.846017	1.89999	+
>sp|O35874|SATT_MOUSE Neutral amino acid transporter A OS=Mus musculus GN=Slc1a4 PE=1 SV=1	O35874	6	0.846786	2.51551	+
>sp|Q62523|ZYX_MOUSE Zyxin OS=Mus musculus GN=Zyx PE=1 SV=2	Q62523	6	0.848244	1.99786	+
>sp|Q8R050|ERF3A_MOUSE Eukaryotic peptide chain release factor GTP-binding subunit ERF3A OS=Mus musculus GN=Gspt1 PE=1 SV=2;>sp|Q8R050-2|ERF3A_MOUSE Isoform 2 of Eukaryotic peptide chain release factor GTP-binding subunit ERF3A OS=Mus musculus GN=Gspt1	Q8R050	9	0.848702	2.24106	+
>sp|P04925|PRIO_MOUSE Major prion protein OS=Mus musculus GN=Prnp PE=1 SV=2	P04925	1	0.848826	1.71556	+
>sp|Q61144|PSN2_MOUSE Presenilin-2 OS=Mus musculus GN=Psen2 PE=1 SV=3;>sp|Q61144-2|PSN2_MOUSE Isoform 2 of Presenilin-2 OS=Mus musculus GN=Psen2	Q61144	9	0.849298	4.28862	+
>sp|Q9ET22|DPP2_MOUSE Dipeptidyl peptidase 2 OS=Mus musculus GN=Dpp7 PE=2 SV=2	Q9ET22	8	0.850998	2.38563	+
>sp|Q7TT50|MRCKB_MOUSE Serine/threonine-protein kinase MRCK beta OS=Mus musculus GN=Cdc42bpb PE=1 SV=2	Q7TT50	8	0.854524	2.28238	+
>sp|Q8C1B7|SEP11_MOUSE Septin-11 OS=Mus musculus GN=Sept11 PE=1 SV=4;>sp|Q8C1B7-3|SEP11_MOUSE Isoform 3 of Septin-11 OS=Mus musculus GN=Sept11;>sp|Q8C1B7-2|SEP11_MOUSE Isoform 2 of Septin-11 OS=Mus musculus GN=Sept11	Q8C1B7	17	0.854752	3.12546	+
>sp|P54227|STMN1_MOUSE Stathmin OS=Mus musculus GN=Stmn1 PE=1 SV=2	P54227	5	0.855736	2.84108	+
>sp|Q8VCT3|AMPB_MOUSE Aminopeptidase B OS=Mus musculus GN=Rnpep PE=2 SV=2	Q8VCT3	7	0.85742	2.07154	+
>sp|Q91WZ8|DTBP1_MOUSE Dysbindin OS=Mus musculus GN=Dtnbp1 PE=1 SV=1;>sp|Q91WZ8-2|DTBP1_MOUSE Isoform 2 of Dysbindin OS=Mus musculus GN=Dtnbp1	Q91WZ8	1	0.857926	1.63002	+
>sp|Q9DCJ1|LST8_MOUSE Target of rapamycin complex subunit LST8 OS=Mus musculus GN=Mlst8 PE=1 SV=1	Q9DCJ1	10	0.859696	3.09677	+
>sp|Q9R269|PEPL_MOUSE Periplakin OS=Mus musculus GN=Ppl PE=1 SV=1	Q9R269	3	0.859767	1.57142	+
>sp|Q7TMQ7|WDR91_MOUSE WD repeat-containing protein 91 OS=Mus musculus GN=Wdr91 PE=1 SV=1	Q7TMQ7	36	0.860236	4.04715	+
>sp|P57725|SAMN1_MOUSE SAM domain-containing protein SAMSN-1 OS=Mus musculus GN=Samsn1 PE=1 SV=2	P57725	8	0.860648	2.28029	+
>sp|Q9D8N2|FA45A_MOUSE Protein FAM45A OS=Mus musculus GN=Fam45a PE=2 SV=2	Q9D8N2	14	0.863632	3.64259	+
>sp|Q9Z2X2|PSD10_MOUSE 26S proteasome non-ATPase regulatory subunit 10 OS=Mus musculus GN=Psmd10 PE=1 SV=3	Q9Z2X2	3	0.864734	2.28581	+
>sp|Q9QXH4|ITAX_MOUSE Integrin alpha-X OS=Mus musculus GN=Itgax PE=2 SV=1	Q9QXH4	10	0.864922	1.729	+
>sp|Q3U481|MFS12_MOUSE Major facilitator superfamily domain-containing protein 12 OS=Mus musculus GN=Mfsd12 PE=1 SV=1	Q3U481	5	0.865578	3.45804	+
>sp|Q3TCN2|PLBL2_MOUSE Putative phospholipase B-like 2 OS=Mus musculus GN=Plbd2 PE=1 SV=2;>sp|Q3TCN2-2|PLBL2_MOUSE Isoform 2 of Putative phospholipase B-like 2 OS=Mus musculus GN=Plbd2	Q3TCN2	15	0.866254	1.97358	+
>sp|P23116|EIF3A_MOUSE Eukaryotic translation initiation factor 3 subunit A OS=Mus musculus GN=Eif3a PE=1 SV=5	P23116	20	0.868262	3.71642	+
>sp|Q8R5H1|UBP15_MOUSE Ubiquitin carboxyl-terminal hydrolase 15 OS=Mus musculus GN=Usp15 PE=1 SV=1;>sp|Q8R5H1-2|UBP15_MOUSE Isoform 2 of Ubiquitin carboxyl-terminal hydrolase 15 OS=Mus musculus GN=Usp15;>sp|Q8R5H1-5|UBP15_MOUSE Isoform 5 of Ubiquitin carbo	Q8R5H1	5	0.869438	1.60773	+
>sp|Q9CZD3|SYG_MOUSE Glycine--tRNA ligase OS=Mus musculus GN=Gars PE=1 SV=1	Q9CZD3	10	0.870482	3.39044	+
>sp|Q9QY76|VAPB_MOUSE Vesicle-associated membrane protein-associated protein B OS=Mus musculus GN=Vapb PE=2 SV=3	Q9QY76	8	0.871374	3.64342	+
>sp|Q8K3G9|DP13B_MOUSE DCC-interacting protein 13-beta OS=Mus musculus GN=Appl2 PE=2 SV=1	Q8K3G9	3	0.873305	2.34603	+
>sp|O88456|CPNS1_MOUSE Calpain small subunit 1 OS=Mus musculus GN=Capns1 PE=2 SV=1	O88456	4	0.873758	1.66603	+
>sp|Q7TMK9|HNRPQ_MOUSE Heterogeneous nuclear ribonucleoprotein Q OS=Mus musculus GN=Syncrip PE=1 SV=2;>sp|Q7TMK9-2|HNRPQ_MOUSE Isoform 2 of Heterogeneous nuclear ribonucleoprotein Q OS=Mus musculus GN=Syncrip	Q7TMK9	15	0.875046	2.77042	+
>sp|P61514|RL37A_MOUSE 60S ribosomal protein L37a OS=Mus musculus GN=Rpl37a PE=2 SV=2	P61514	1	0.87793	1.95626	+
>sp|O08788|DCTN1_MOUSE Dynactin subunit 1 OS=Mus musculus GN=Dctn1 PE=1 SV=3;>sp|O08788-2|DCTN1_MOUSE Isoform 2 of Dynactin subunit 1 OS=Mus musculus GN=Dctn1	O08788	14	0.87818	3.10019	+
>sp|Q9JHU4|DYHC1_MOUSE Cytoplasmic dynein 1 heavy chain 1 OS=Mus musculus GN=Dync1h1 PE=1 SV=2	Q9JHU4	77	0.879346	3.45176	+
>sp|P83626|TNR26_MOUSE Tumor necrosis factor receptor superfamily member 26 OS=Mus musculus GN=Tnfrsf26 PE=2 SV=1	P83626	4	0.879408	3.26563	+
>sp|Q3UPL0|SC31A_MOUSE Protein transport protein Sec31A OS=Mus musculus GN=Sec31a PE=1 SV=2;>sp|Q3UPL0-2|SC31A_MOUSE Isoform 2 of Protein transport protein Sec31A OS=Mus musculus GN=Sec31a	Q3UPL0	9	0.883112	3.04645	+
>sp|Q8BNQ3|G137B_MOUSE Integral membrane protein GPR137B OS=Mus musculus GN=Gpr137b PE=2 SV=2	Q8BNQ3	3	0.883928	4.25429	+
>sp|P15535-2|B4GT1_MOUSE Isoform Short of Beta-1,4-galactosyltransferase 1 OS=Mus musculus GN=B4galt1;>sp|P15535|B4GT1_MOUSE Beta-1,4-galactosyltransferase 1 OS=Mus musculus GN=B4galt1 PE=1 SV=1	P15535-2	4	0.884986	1.3049	+
>sp|Q80X95|RRAGA_MOUSE Ras-related GTP-binding protein A OS=Mus musculus GN=Rraga PE=2 SV=1;>sp|Q6NTA4|RRAGB_MOUSE Ras-related GTP-binding protein B OS=Mus musculus GN=Rragb PE=2 SV=1	Q80X95	8	0.88506	4.20855	+
>sp|Q7TMM9|TBB2A_MOUSE Tubulin beta-2A chain OS=Mus musculus GN=Tubb2a PE=1 SV=1;>sp|Q9CWF2|TBB2B_MOUSE Tubulin beta-2B chain OS=Mus musculus GN=Tubb2b PE=1 SV=1	Q7TMM9	2	0.88567	2.06619	+
>sp|Q62446|FKBP3_MOUSE Peptidyl-prolyl cis-trans isomerase FKBP3 OS=Mus musculus GN=Fkbp3 PE=1 SV=2	Q62446	5	0.888342	3.8532	+
>sp|P62911|RL32_MOUSE 60S ribosomal protein L32 OS=Mus musculus GN=Rpl32 PE=1 SV=2	P62911	2	0.88887	2.20734	+
>sp|P60824|CIRBP_MOUSE Cold-inducible RNA-binding protein OS=Mus musculus GN=Cirbp PE=1 SV=1	P60824	4	0.889716	1.63806	+
>sp|Q4FZF3|DDX49_MOUSE Probable ATP-dependent RNA helicase DDX49 OS=Mus musculus GN=Ddx49 PE=2 SV=1	Q4FZF3	3	0.891874	4.29973	+
>sp|P08101|FCGR2_MOUSE Low affinity immunoglobulin gamma Fc region receptor II OS=Mus musculus GN=Fcgr2 PE=1 SV=2;>sp|P08101-3|FCGR2_MOUSE Isoform IIB1 of Low affinity immunoglobulin gamma Fc region receptor II OS=Mus musculus GN=Fcgr2;>sp|P08101-2|FCGR2_	P08101	8	0.893726	4.39557	+
>sp|Q9D1F4|AKTS1_MOUSE Proline-rich AKT1 substrate 1 OS=Mus musculus GN=Akt1s1 PE=1 SV=1	Q9D1F4	4	0.894692	1.64478	+
>sp|Q9CQF9|PCYOX_MOUSE Prenylcysteine oxidase OS=Mus musculus GN=Pcyox1 PE=1 SV=1	Q9CQF9	9	0.895376	2.15118	+
>sp|P62270|RS18_MOUSE 40S ribosomal protein S18 OS=Mus musculus GN=Rps18 PE=1 SV=3	P62270	8	0.89585	5.22516	+
>sp|Q3TDD9|PPR21_MOUSE Protein phosphatase 1 regulatory subunit 21 OS=Mus musculus GN=Ppp1r21 PE=2 SV=2	Q3TDD9	6	0.898146	1.61481	+
>sp|Q8BWY3|ERF1_MOUSE Eukaryotic peptide chain release factor subunit 1 OS=Mus musculus GN=Etf1 PE=1 SV=4	Q8BWY3	12	0.898578	3.89533	+
>sp|O55098|STK10_MOUSE Serine/threonine-protein kinase 10 OS=Mus musculus GN=Stk10 PE=1 SV=2	O55098	4	0.901063	1.34252	+
>sp|Q8K4Q0|RPTOR_MOUSE Regulatory-associated protein of mTOR OS=Mus musculus GN=Rptor PE=1 SV=1	Q8K4Q0	23	0.902928	4.57188	+
>sp|Q3TH73|TTYH2_MOUSE Protein tweety homolog 2 OS=Mus musculus GN=Ttyh2 PE=2 SV=1;>sp|Q3TH73-2|TTYH2_MOUSE Isoform 2 of Protein tweety homolog 2 OS=Mus musculus GN=Ttyh2	Q3TH73	5	0.90455	2.85109	+
>sp|Q9JIF3|GTR8_MOUSE Solute carrier family 2, facilitated glucose transporter member 8 OS=Mus musculus GN=Slc2a8 PE=1 SV=2	Q9JIF3	4	0.907506	4.45923	+
>sp|Q8K4D3|S36A1_MOUSE Proton-coupled amino acid transporter 1 OS=Mus musculus GN=Slc36a1 PE=2 SV=1	Q8K4D3	4	0.907892	2.55125	+
>sp|Q8R146|APEH_MOUSE Acylamino-acid-releasing enzyme OS=Mus musculus GN=Apeh PE=2 SV=3;>sp|Q8R146-2|APEH_MOUSE Isoform 2 of Acylamino-acid-releasing enzyme OS=Mus musculus GN=Apeh	Q8R146	3	0.909142	2.12479	+
>sp|Q8C8U0|LIPB1_MOUSE Liprin-beta-1 OS=Mus musculus GN=Ppfibp1 PE=1 SV=3;>sp|Q8C8U0-3|LIPB1_MOUSE Isoform 3 of Liprin-beta-1 OS=Mus musculus GN=Ppfibp1;>sp|Q8C8U0-2|LIPB1_MOUSE Isoform 2 of Liprin-beta-1 OS=Mus musculus GN=Ppfibp1	Q8C8U0	26	0.909768	1.66576	+
>sp|Q9D819|IPYR_MOUSE Inorganic pyrophosphatase OS=Mus musculus GN=Ppa1 PE=1 SV=1	Q9D819	5	0.910652	1.6792	+
>sp|P30681|HMGB2_MOUSE High mobility group protein B2 OS=Mus musculus GN=Hmgb2 PE=1 SV=3	P30681	8	0.910988	4.046	+
>sp|Q8K2T1|NMRL1_MOUSE NmrA-like family domain-containing protein 1 OS=Mus musculus GN=Nmral1 PE=1 SV=1;>sp|Q8K2T1-2|NMRL1_MOUSE Isoform 2 of NmrA-like family domain-containing protein 1 OS=Mus musculus GN=Nmral1	Q8K2T1	2	0.911272	1.42157	+
>sp|Q9JIX8|ACINU_MOUSE Apoptotic chromatin condensation inducer in the nucleus OS=Mus musculus GN=Acin1 PE=1 SV=3;>sp|Q9JIX8-3|ACINU_MOUSE Isoform 3 of Apoptotic chromatin condensation inducer in the nucleus OS=Mus musculus GN=Acin1;>sp|Q9JIX8-2|ACINU_MOUS	Q9JIX8	1	0.915029	2.72714	+
>sp|P60229|EIF3E_MOUSE Eukaryotic translation initiation factor 3 subunit E OS=Mus musculus GN=Eif3e PE=1 SV=1	P60229	11	0.916418	4.96146	+
>sp|O35345|IMA7_MOUSE Importin subunit alpha-7 OS=Mus musculus GN=Kpna6 PE=1 SV=2	O35345	4	0.923444	1.41034	+
>sp|P70372|ELAV1_MOUSE ELAV-like protein 1 OS=Mus musculus GN=Elavl1 PE=1 SV=2	P70372	10	0.923856	3.68139	+
>sp|P56546|CTBP2_MOUSE C-terminal-binding protein 2 OS=Mus musculus GN=Ctbp2 PE=1 SV=2;>sp|P56546-2|CTBP2_MOUSE Isoform 2 of C-terminal-binding protein 2 OS=Mus musculus GN=Ctbp2	P56546	2	0.92829	3.0216	+
>sp|P62317|SMD2_MOUSE Small nuclear ribonucleoprotein Sm D2 OS=Mus musculus GN=Snrpd2 PE=2 SV=1	P62317	5	0.92849	2.90784	+
>sp|P62320|SMD3_MOUSE Small nuclear ribonucleoprotein Sm D3 OS=Mus musculus GN=Snrpd3 PE=1 SV=1	P62320	5	0.934012	3.60918	+
>sp|Q9CZX8|RS19_MOUSE 40S ribosomal protein S19 OS=Mus musculus GN=Rps19 PE=1 SV=3	Q9CZX8	10	0.934934	3.66887	+
>sp|Q91WK2|EIF3H_MOUSE Eukaryotic translation initiation factor 3 subunit H OS=Mus musculus GN=Eif3h PE=1 SV=1	Q91WK2	17	0.935772	2.95053	+
>sp|O88448|KLC2_MOUSE Kinesin light chain 2 OS=Mus musculus GN=Klc2 PE=1 SV=1	O88448	12	0.936282	3.327	+
>sp|Q64339|ISG15_MOUSE Ubiquitin-like protein ISG15 OS=Mus musculus GN=Isg15 PE=1 SV=4	Q64339	3	0.9366	2.89233	+
>sp|Q9CPR4|RL17_MOUSE 60S ribosomal protein L17 OS=Mus musculus GN=Rpl17 PE=2 SV=3	Q9CPR4	3	0.942568	3.22279	+
>sp|Q93092|TALDO_MOUSE Transaldolase OS=Mus musculus GN=Taldo1 PE=1 SV=2	Q93092	6	0.943354	4.05767	+
>sp|Q8BG26-2|RUSC1_MOUSE Isoform 2 of RUN and SH3 domain-containing protein 1 OS=Mus musculus GN=Rusc1;>sp|Q8BG26|RUSC1_MOUSE RUN and SH3 domain-containing protein 1 OS=Mus musculus GN=Rusc1 PE=1 SV=2;>sp|Q8BG26-3|RUSC1_MOUSE Isoform 3 of RUN and SH3 domai	Q8BG26-2	6	0.943754	2.14785	+
>sp|Q8CIN4|PAK2_MOUSE Serine/threonine-protein kinase PAK 2 OS=Mus musculus GN=Pak2 PE=1 SV=1	Q8CIN4	17	0.944154	5.64562	+
>sp|P30999-3|CTND1_MOUSE Isoform 3 of Catenin delta-1 OS=Mus musculus GN=Ctnnd1;>sp|P30999-2|CTND1_MOUSE Isoform 2 of Catenin delta-1 OS=Mus musculus GN=Ctnnd1	P30999-3	1	0.945234	1.65957	+
>sp|A2ADY9|DDI2_MOUSE Protein DDI1 homolog 2 OS=Mus musculus GN=Ddi2 PE=1 SV=1	A2ADY9	3	0.951542	1.62954	+
>sp|P10107|ANXA1_MOUSE Annexin A1 OS=Mus musculus GN=Anxa1 PE=1 SV=2	P10107	26	0.95209	1.96702	+
>sp|P51908|ABEC1_MOUSE C->U-editing enzyme APOBEC-1 OS=Mus musculus GN=Apobec1 PE=1 SV=1	P51908	4	0.953632	1.32219	+
>sp|Q9DCH4|EIF3F_MOUSE Eukaryotic translation initiation factor 3 subunit F OS=Mus musculus GN=Eif3f PE=1 SV=2	Q9DCH4	3	0.958162	3.34977	+
>sp|P35980|RL18_MOUSE 60S ribosomal protein L18 OS=Mus musculus GN=Rpl18 PE=2 SV=3	P35980	5	0.960396	2.51325	+
>sp|Q8BGD9|IF4B_MOUSE Eukaryotic translation initiation factor 4B OS=Mus musculus GN=Eif4b PE=1 SV=1	Q8BGD9	13	0.961224	3.09017	+
>sp|O55186|CD59A_MOUSE CD59A glycoprotein OS=Mus musculus GN=Cd59a PE=2 SV=1	O55186	2	0.963144	2.41406	+
>sp|O54774|AP3D1_MOUSE AP-3 complex subunit delta-1 OS=Mus musculus GN=Ap3d1 PE=1 SV=1	O54774	32	0.963516	3.24009	+
>sp|Q80TD3|FNIP2_MOUSE Folliculin-interacting protein 2 OS=Mus musculus GN=Fnip2 PE=1 SV=2	Q80TD3	22	0.964256	2.83204	+
>sp|P62309|RUXG_MOUSE Small nuclear ribonucleoprotein G OS=Mus musculus GN=Snrpg PE=1 SV=1	P62309	1	0.96511	2.0154	+
>sp|Q99KK2|NEUA_MOUSE N-acylneuraminate cytidylyltransferase OS=Mus musculus GN=Cmas PE=1 SV=2;>sp|Q99KK2-2|NEUA_MOUSE Isoform 2 of N-acylneuraminate cytidylyltransferase OS=Mus musculus GN=Cmas	Q99KK2	8	0.968142	2.64669	+
>sp|Q9JL25|RGS1_MOUSE Regulator of G-protein signaling 1 OS=Mus musculus GN=Rgs1 PE=2 SV=2;>sp|Q9JL25-2|RGS1_MOUSE Isoform 2 of Regulator of G-protein signaling 1 OS=Mus musculus GN=Rgs1	Q9JL25	11	0.968508	3.22509	+
>sp|P57784|RU2A_MOUSE U2 small nuclear ribonucleoprotein A OS=Mus musculus GN=Snrpa1 PE=1 SV=2	P57784	5	0.968588	1.75046	+
>sp|Q61753|SERA_MOUSE D-3-phosphoglycerate dehydrogenase OS=Mus musculus GN=Phgdh PE=1 SV=3	Q61753	15	0.972238	6.01252	+
>sp|Q6PHZ2|KCC2D_MOUSE Calcium/calmodulin-dependent protein kinase type II subunit delta OS=Mus musculus GN=Camk2d PE=1 SV=1;>sp|Q6PHZ2-5|KCC2D_MOUSE Isoform 4 of Calcium/calmodulin-dependent protein kinase type II subunit delta OS=Mus musculus GN=Camk2d;>	Q6PHZ2	3	0.973252	1.35946	+
>sp|O09043|NAPSA_MOUSE Napsin-A OS=Mus musculus GN=Napsa PE=1 SV=1	O09043	7	0.975048	4.72109	+
>sp|O35218|CPSF2_MOUSE Cleavage and polyadenylation specificity factor subunit 2 OS=Mus musculus GN=Cpsf2 PE=1 SV=1	O35218	3	0.975917	1.496	+
>sp|Q60854|SPB6_MOUSE Serpin B6 OS=Mus musculus GN=Serpinb6 PE=1 SV=1	Q60854	6	0.978486	1.8995	+
>sp|Q8C4Y3|NELFB_MOUSE Negative elongation factor B OS=Mus musculus GN=Nelfb PE=1 SV=2	Q8C4Y3	4	0.97915	1.92465	+
>sp|P70699|LYAG_MOUSE Lysosomal alpha-glucosidase OS=Mus musculus GN=Gaa PE=1 SV=2	P70699	22	0.979352	3.25301	+
>sp|Q7TPD0|INT3_MOUSE Integrator complex subunit 3 OS=Mus musculus GN=Ints3 PE=2 SV=2	Q7TPD0	5	0.980102	1.42205	+
>sp|Q9WUA3|PFKAP_MOUSE ATP-dependent 6-phosphofructokinase, platelet type OS=Mus musculus GN=Pfkp PE=1 SV=1;>sp|Q9WUA3-2|PFKAP_MOUSE Isoform 2 of ATP-dependent 6-phosphofructokinase, platelet type OS=Mus musculus GN=Pfkp	Q9WUA3	18	0.98042	3.16268	+
>sp|Q80TJ7|PHF8_MOUSE Histone lysine demethylase PHF8 OS=Mus musculus GN=Phf8 PE=1 SV=2;>sp|Q80TJ7-2|PHF8_MOUSE Isoform 2 of Histone lysine demethylase PHF8 OS=Mus musculus GN=Phf8;>sp|Q80TJ7-3|PHF8_MOUSE Isoform 3 of Histone lysine demethylase PHF8 OS=Mus	Q80TJ7	10	0.981126	2.10541	+
>sp|O55100-2|SNG1_MOUSE Isoform 1B of Synaptogyrin-1 OS=Mus musculus GN=Syngr1;>sp|O55100|SNG1_MOUSE Synaptogyrin-1 OS=Mus musculus GN=Syngr1 PE=1 SV=2	O55100-2	4	0.981762	9.18474	+
>sp|P40142|TKT_MOUSE Transketolase OS=Mus musculus GN=Tkt PE=1 SV=1	P40142	22	0.985486	4.79868	+
>sp|Q505F5|LRC47_MOUSE Leucine-rich repeat-containing protein 47 OS=Mus musculus GN=Lrrc47 PE=2 SV=1	Q505F5	4	0.987606	1.56268	+
>sp|P09405|NUCL_MOUSE Nucleolin OS=Mus musculus GN=Ncl PE=1 SV=2	P09405	22	0.987664	4.50128	+
>sp|Q9D6Y4|MF2NB_MOUSE Protein MEF2BNB OS=Mus musculus GN=Mef2bnb PE=2 SV=1	Q9D6Y4	5	0.988256	2.04271	+
>sp|Q9JKX4|AATF_MOUSE Protein AATF OS=Mus musculus GN=Aatf PE=1 SV=1;>sp|Q9JKX4-2|AATF_MOUSE Isoform 2 of Protein AATF OS=Mus musculus GN=Aatf;>sp|Q9JKX4-3|AATF_MOUSE Isoform 3 of Protein AATF OS=Mus musculus GN=Aatf	Q9JKX4	3	0.988443	2.44608	+
>sp|Q04519|ASM_MOUSE Sphingomyelin phosphodiesterase OS=Mus musculus GN=Smpd1 PE=2 SV=2	Q04519	8	0.99154	3.24985	+
>sp|P62281|RS11_MOUSE 40S ribosomal protein S11 OS=Mus musculus GN=Rps11 PE=1 SV=3	P62281	6	0.991982	2.94008	+
>sp|Q9Z2U0|PSA7_MOUSE Proteasome subunit alpha type-7 OS=Mus musculus GN=Psma7 PE=1 SV=1;>sp|Q9CWH6|PSA7L_MOUSE Proteasome subunit alpha type-7-like OS=Mus musculus GN=Psma8 PE=2 SV=1	Q9Z2U0	9	0.992982	2.38006	+
>sp|Q61334|BAP29_MOUSE B-cell receptor-associated protein 29 OS=Mus musculus GN=Bcap29 PE=1 SV=1	Q61334	8	0.996898	4.05853	+
>sp|P54276|MSH6_MOUSE DNA mismatch repair protein Msh6 OS=Mus musculus GN=Msh6 PE=1 SV=3	P54276	2	0.9986	1.78396	+
>sp|P70665|SIAE_MOUSE Sialate O-acetylesterase OS=Mus musculus GN=Siae PE=2 SV=3;>sp|P70665-3|SIAE_MOUSE Isoform 3 of Sialate O-acetylesterase OS=Mus musculus GN=Siae	P70665	7	0.998756	2.32981	+
>sp|Q9CYL5|GAPR1_MOUSE Golgi-associated plant pathogenesis-related protein 1 OS=Mus musculus GN=Glipr2 PE=2 SV=3	Q9CYL5	4	0.999124	3.02149	+
>sp|Q8BLA8|TRPA1_MOUSE Transient receptor potential cation channel subfamily A member 1 OS=Mus musculus GN=Trpa1 PE=1 SV=1	Q8BLA8	2	3.04247	0.867471
>sp|Q01237|HMDH_MOUSE 3-hydroxy-3-methylglutaryl-coenzyme A reductase OS=Mus musculus GN=Hmgcr PE=2 SV=3	Q01237	3	2.26302	0.852977
>sp|Q58A65|JIP4_MOUSE C-Jun-amino-terminal kinase-interacting protein 4 OS=Mus musculus GN=Spag9 PE=1 SV=2;>sp|Q58A65-2|JIP4_MOUSE Isoform 2 of C-Jun-amino-terminal kinase-interacting protein 4 OS=Mus musculus GN=Spag9;>sp|Q58A65-5|JIP4_MOUSE Isoform 5 of	Q58A65	7	2.21842	1.22474
>sp|O55013|TPPC3_MOUSE Trafficking protein particle complex subunit 3 OS=Mus musculus GN=Trappc3 PE=1 SV=1	O55013	3	2.17701	1.06152
>sp|Q8K1H1|TDRD7_MOUSE Tudor domain-containing protein 7 OS=Mus musculus GN=Tdrd7 PE=1 SV=1	Q8K1H1	4	1.88085	0.6246
>sp|P45591|COF2_MOUSE Cofilin-2 OS=Mus musculus GN=Cfl2 PE=1 SV=1	P45591	3	1.86582	1.29489
>sp|Q9DBN5|LONP2_MOUSE Lon protease homolog 2, peroxisomal OS=Mus musculus GN=Lonp2 PE=2 SV=1;>sp|Q9DBN5-2|LONP2_MOUSE Isoform 2 of Lon protease homolog 2, peroxisomal OS=Mus musculus GN=Lonp2;>sp|Q9DBN5-3|LONP2_MOUSE Isoform 3 of Lon protease homolog 2, p	Q9DBN5	2	1.86531	1.03828
>sp|Q9DBG1|CP27A_MOUSE Sterol 26-hydroxylase, mitochondrial OS=Mus musculus GN=Cyp27a1 PE=1 SV=1	Q9DBG1	3	1.82527	0.421475
>sp|Q9JI18|LRP1B_MOUSE Low-density lipoprotein receptor-related protein 1B OS=Mus musculus GN=Lrp1b PE=1 SV=1	Q9JI18	6	1.71407	0.681003
>sp|Q8K2Y7|RM47_MOUSE 39S ribosomal protein L47, mitochondrial OS=Mus musculus GN=Mrpl47 PE=2 SV=2	Q8K2Y7	2	1.69855	1.1127
>sp|O35551-2|RABE1_MOUSE Isoform 2 of Rab GTPase-binding effector protein 1 OS=Mus musculus GN=Rabep1;>sp|O35551|RABE1_MOUSE Rab GTPase-binding effector protein 1 OS=Mus musculus GN=Rabep1 PE=1 SV=2;>sp|O35551-3|RABE1_MOUSE Isoform 3 of Rab GTPase-binding	O35551-2	3	1.69282	0.59925
>sp|Q8BM88|CATO_MOUSE Cathepsin O OS=Mus musculus GN=Ctso PE=2 SV=1	Q8BM88	2	1.65507	1.17752
>sp|Q91YE6|IPO9_MOUSE Importin-9 OS=Mus musculus GN=Ipo9 PE=1 SV=3	Q91YE6	3	1.64813	0.536997
>sp|Q3UXL4|KIZ_MOUSE Centrosomal protein kizuna OS=Mus musculus GN=Kiz PE=1 SV=1	Q3UXL4	4	1.62637	1.11004
>sp|Q6PGC1|DHX29_MOUSE ATP-dependent RNA helicase Dhx29 OS=Mus musculus GN=Dhx29 PE=2 SV=1	Q6PGC1	6	1.57499	1.1325
>sp|Q9CQR7|PEN2_MOUSE Gamma-secretase subunit PEN-2 OS=Mus musculus GN=Psenen PE=2 SV=1	Q9CQR7	2	1.54484	1.27582
>sp|Q3UBX0|TM109_MOUSE Transmembrane protein 109 OS=Mus musculus GN=Tmem109 PE=1 SV=2	Q3UBX0	2	1.49444	0.76474
>sp|E9PVB5|TTC17_MOUSE Tetratricopeptide repeat protein 17 OS=Mus musculus GN=Ttc17 PE=2 SV=1;>sp|E9PVB5-2|TTC17_MOUSE Isoform 2 of Tetratricopeptide repeat protein 17 OS=Mus musculus GN=Ttc17	E9PVB5	4	1.48447	1.11027
>sp|O70145|NCF2_MOUSE Neutrophil cytosol factor 2 OS=Mus musculus GN=Ncf2 PE=1 SV=1	O70145	12	1.48446	1.03131
>sp|Q61337|BAD_MOUSE Bcl2-associated agonist of cell death OS=Mus musculus GN=Bad PE=1 SV=1	Q61337	3	1.47785	1.27882
>sp|P59764|DOCK4_MOUSE Dedicator of cytokinesis protein 4 OS=Mus musculus GN=Dock4 PE=1 SV=1	P59764	4	1.43916	0.605065
>sp|Q6PDI6|FA63B_MOUSE Protein FAM63B OS=Mus musculus GN=Fam63b PE=2 SV=1;>sp|Q6PDI6-3|FA63B_MOUSE Isoform 3 of Protein FAM63B OS=Mus musculus GN=Fam63b	Q6PDI6	4	1.43417	0.893907
>sp|Q9D8T2|GSDMD_MOUSE Gasdermin-D OS=Mus musculus GN=Gsdmdc1 PE=2 SV=1	Q9D8T2	2	1.41472	1.07279
>sp|Q9QY33|TSN3_MOUSE Tetraspanin-3 OS=Mus musculus GN=Tspan3 PE=1 SV=1	Q9QY33	2	1.41177	0.517548
>sp|Q9ESX5|DKC1_MOUSE H/ACA ribonucleoprotein complex subunit 4 OS=Mus musculus GN=Dkc1 PE=1 SV=4	Q9ESX5	10	1.40239	1.12377
>sp|Q9CR41|HYPK_MOUSE Huntingtin-interacting protein K OS=Mus musculus GN=Hypk PE=2 SV=2;>sp|Q9CR41-2|HYPK_MOUSE Isoform 2 of Huntingtin-interacting protein K OS=Mus musculus GN=Hypk	Q9CR41	2	1.35109	1.28743
>sp|Q8CG79|ASPP2_MOUSE Apoptosis-stimulating of p53 protein 2 OS=Mus musculus GN=Tp53bp2 PE=1 SV=3	Q8CG79	8	1.34993	0.796875
>sp|Q91YR7|PRP6_MOUSE Pre-mRNA-processing factor 6 OS=Mus musculus GN=Prpf6 PE=2 SV=1;>sp|Q91YR7-2|PRP6_MOUSE Isoform 2 of Pre-mRNA-processing factor 6 OS=Mus musculus GN=Prpf6	Q91YR7	7	1.32451	0.385084
>sp|Q9CZV8-4|FXL20_MOUSE Isoform 2 of F-box/LRR-repeat protein 20 OS=Mus musculus GN=Fbxl20;>sp|Q9CZV8|FXL20_MOUSE F-box/LRR-repeat protein 20 OS=Mus musculus GN=Fbxl20 PE=1 SV=3;>sp|Q9CZV8-3|FXL20_MOUSE Isoform 3 of F-box/LRR-repeat protein 20 OS=Mus musc	Q9CZV8-4	10	1.3167	1.19665
>sp|Q9DB98|LENG1_MOUSE Leukocyte receptor cluster member 1 homolog OS=Mus musculus GN=Leng1 PE=2 SV=1	Q9DB98	3	1.28266	1.18486
>sp|Q3V0J1|TM237_MOUSE Transmembrane protein 237 OS=Mus musculus GN=Tmem237 PE=1 SV=1;>sp|Q3V0J1-3|TM237_MOUSE Isoform 3 of Transmembrane protein 237 OS=Mus musculus GN=Tmem237;>sp|Q3V0J1-2|TM237_MOUSE Isoform 2 of Transmembrane protein 237 OS=Mus musculus	Q3V0J1	2	1.2754	0.491013
>sp|Q9DBR4|APBB2_MOUSE Amyloid beta A4 precursor protein-binding family B member 2 OS=Mus musculus GN=Apbb2 PE=1 SV=2;>sp|Q9DBR4-2|APBB2_MOUSE Isoform 2 of Amyloid beta A4 precursor protein-binding family B member 2 OS=Mus musculus GN=Apbb2;>sp|Q9DBR4-3|AP	Q9DBR4	4	1.27104	0.720662
>sp|Q3U2I3|F16A2_MOUSE FTS and Hook-interacting protein OS=Mus musculus GN=Fam160a2 PE=1 SV=2;>sp|Q3U2I3-3|F16A2_MOUSE Isoform 3 of FTS and Hook-interacting protein OS=Mus musculus GN=Fam160a2;>sp|Q3U2I3-2|F16A2_MOUSE Isoform 2 of FTS and Hook-interacting	Q3U2I3	3	1.27003	1.24022
>sp|Q3TDQ1|STT3B_MOUSE Dolichyl-diphosphooligosaccharide--protein glycosyltransferase subunit STT3B OS=Mus musculus GN=Stt3b PE=1 SV=2	Q3TDQ1	8	1.23111	1.24046
>sp|O88512|AP1G2_MOUSE AP-1 complex subunit gamma-like 2 OS=Mus musculus GN=Ap1g2 PE=2 SV=2	O88512	4	1.21264	0.645661
>sp|O88520|SHOC2_MOUSE Leucine-rich repeat protein SHOC-2 OS=Mus musculus GN=Shoc2 PE=2 SV=2	O88520	2	1.20154	0.934526
>sp|Q61559|FCGRN_MOUSE IgG receptor FcRn large subunit p51 OS=Mus musculus GN=Fcgrt PE=1 SV=1	Q61559	3	1.20084	0.922182
>sp|Q9D1P0|RM13_MOUSE 39S ribosomal protein L13, mitochondrial OS=Mus musculus GN=Mrpl13 PE=2 SV=1	Q9D1P0	7	1.1991	1.16942
>sp|Q922U1|PRPF3_MOUSE U4/U6 small nuclear ribonucleoprotein Prp3 OS=Mus musculus GN=Prpf3 PE=2 SV=1	Q922U1	5	1.1885	1.19556
>sp|O88627|S28A2_MOUSE Sodium/nucleoside cotransporter 2 OS=Mus musculus GN=Slc28a2 PE=2 SV=2	O88627	2	1.17787	0.815658
>sp|Q9QXW9|LAT2_MOUSE Large neutral amino acids transporter small subunit 2 OS=Mus musculus GN=Slc7a8 PE=1 SV=1	Q9QXW9	2	1.1737	0.969767
>sp|P56677|ST14_MOUSE Suppressor of tumorigenicity 14 protein homolog OS=Mus musculus GN=St14 PE=1 SV=2	P56677	3	1.15254	1.12115
>sp|Q8BZ98|DYN3_MOUSE Dynamin-3 OS=Mus musculus GN=Dnm3 PE=1 SV=1;>sp|Q8BZ98-2|DYN3_MOUSE Isoform 2 of Dynamin-3 OS=Mus musculus GN=Dnm3	Q8BZ98	2	1.13635	1.16937
>sp|Q9JJT9|PHAX_MOUSE Phosphorylated adapter RNA export protein OS=Mus musculus GN=Phax PE=1 SV=1	Q9JJT9	2	1.13222	1.14124
>sp|Q8VBZ0|DHRSX_MOUSE Dehydrogenase/reductase SDR family member on chromosome X homolog OS=Mus musculus GN=Dhrsx PE=2 SV=2	Q8VBZ0	3	1.12812	0.531568
>sp|Q6PGD0|ARAID_MOUSE All-trans retinoic acid-induced differentiation factor OS=Mus musculus GN=Atraid PE=2 SV=2	Q6PGD0	1	1.12671	0.57958
>sp|Q8CB62|CNTRB_MOUSE Centrobin OS=Mus musculus GN=Cntrob PE=2 SV=2;>sp|Q8CB62-2|CNTRB_MOUSE Isoform 2 of Centrobin OS=Mus musculus GN=Cntrob	Q8CB62	6	1.12378	0.814159
>sp|Q99PU8|DHX30_MOUSE Putative ATP-dependent RNA helicase DHX30 OS=Mus musculus GN=Dhx30 PE=2 SV=1;>sp|Q99PU8-2|DHX30_MOUSE Isoform 2 of Putative ATP-dependent RNA helicase DHX30 OS=Mus musculus GN=Dhx30;>sp|Q99PU8-3|DHX30_MOUSE Isoform 3 of Putative ATP-	Q99PU8	8	1.12186	1.02799
>sp|Q8VEB2|SAV1_MOUSE Protein salvador homolog 1 OS=Mus musculus GN=Sav1 PE=1 SV=2	Q8VEB2	5	1.12042	0.845307
>sp|Q8R404|QIL1_MOUSE Protein QIL1 OS=Mus musculus GN=Qil1 PE=2 SV=1	Q8R404	3	1.11312	0.224228
>sp|Q6P5B0|RRP12_MOUSE RRP12-like protein OS=Mus musculus GN=Rrp12 PE=1 SV=1	Q6P5B0	4	1.10597	1.15828
>sp|Q8BLR7|RND1_MOUSE Rho-related GTP-binding protein Rho6 OS=Mus musculus GN=Rnd1 PE=2 SV=1;>sp|Q8BLR7-3|RND1_MOUSE Isoform 3 of Rho-related GTP-binding protein Rho6 OS=Mus musculus GN=Rnd1;>sp|Q8BLR7-2|RND1_MOUSE Isoform 2 of Rho-related GTP-binding prot	Q8BLR7	1	1.10297	0.709565
>sp|Q68ED7|CRTC1_MOUSE CREB-regulated transcription coactivator 1 OS=Mus musculus GN=Crtc1 PE=1 SV=1	Q68ED7	6	1.08788	0.869864
>sp|Q99J39|DCMC_MOUSE Malonyl-CoA decarboxylase, mitochondrial OS=Mus musculus GN=Mlycd PE=1 SV=1;>sp|Q99J39-2|DCMC_MOUSE Isoform Cytoplasmic+peroxisomal of Malonyl-CoA decarboxylase, mitochondrial OS=Mus musculus GN=Mlycd	Q99J39	6	1.08414	0.833899
>sp|Q99J45|NRBP_MOUSE Nuclear receptor-binding protein OS=Mus musculus GN=Nrbp1 PE=1 SV=1	Q99J45	1	1.08297	0.577558
>sp|Q8CB77|ELOA1_MOUSE Transcription elongation factor B polypeptide 3 OS=Mus musculus GN=Tceb3 PE=1 SV=3	Q8CB77	4	1.07806	0.807896
>sp|P35991|BTK_MOUSE Tyrosine-protein kinase BTK OS=Mus musculus GN=Btk PE=1 SV=4	P35991	3	1.07545	0.891966
>sp|Q91WK0|LRRF2_MOUSE Leucine-rich repeat flightless-interacting protein 2 OS=Mus musculus GN=Lrrfip2 PE=1 SV=1;>sp|Q91WK0-2|LRRF2_MOUSE Isoform 2 of Leucine-rich repeat flightless-interacting protein 2 OS=Mus musculus GN=Lrrfip2	Q91WK0	4	1.07498	1.11867
>sp|P53995|APC1_MOUSE Anaphase-promoting complex subunit 1 OS=Mus musculus GN=Anapc1 PE=2 SV=2	P53995	6	1.06681	0.57058
>sp|Q8K394|PLCL2_MOUSE Inactive phospholipase C-like protein 2 OS=Mus musculus GN=Plcl2 PE=1 SV=2	Q8K394	4	1.0532	0.434939
>sp|Q9DBL7|COASY_MOUSE Bifunctional coenzyme A synthase OS=Mus musculus GN=Coasy PE=1 SV=2	Q9DBL7	4	1.04104	1.10435
>sp|Q9Z268|RASL1_MOUSE RasGAP-activating-like protein 1 OS=Mus musculus GN=Rasal1 PE=2 SV=2	Q9Z268	3	1.03941	0.513174
>sp|Q91ZJ9-2|HYAL1_MOUSE Isoform 2 of Hyaluronidase-1 OS=Mus musculus GN=Hyal1;>sp|Q91ZJ9|HYAL1_MOUSE Hyaluronidase-1 OS=Mus musculus GN=Hyal1 PE=1 SV=3	Q91ZJ9-2	1	1.01962	1.23093
>sp|P54103|DNJC2_MOUSE DnaJ homolog subfamily C member 2 OS=Mus musculus GN=Dnajc2 PE=1 SV=2	P54103	3	1.01811	0.212135
>sp|Q9CWZ3|RBM8A_MOUSE RNA-binding protein 8A OS=Mus musculus GN=Rbm8a PE=1 SV=3;>sp|Q9CWZ3-2|RBM8A_MOUSE Isoform 2 of RNA-binding protein 8A OS=Mus musculus GN=Rbm8a	Q9CWZ3	3	1.01552	1.22606
>sp|Q8BMG7|RBGPR_MOUSE Rab3 GTPase-activating protein non-catalytic subunit OS=Mus musculus GN=Rab3gap2 PE=1 SV=2	Q8BMG7	5	1.00834	0.713537
>sp|O88708|ORC4_MOUSE Origin recognition complex subunit 4 OS=Mus musculus GN=Orc4 PE=1 SV=2;>Q2YDI2 SWISS-PROT:Q2YDI2 (Bos taurus) Origin recognition complex subunit 4	O88708	2	0.980347	0.314284
>sp|P28650|PURA1_MOUSE Adenylosuccinate synthetase isozyme 1 OS=Mus musculus GN=Adssl1 PE=1 SV=2;>sp|P28650-2|PURA1_MOUSE Isoform 2 of Adenylosuccinate synthetase isozyme 1 OS=Mus musculus GN=Adssl1	P28650	3	0.978775	0.528744
>sp|Q68FE6|FA65A_MOUSE Protein FAM65A OS=Mus musculus GN=Fam65a PE=1 SV=2	Q68FE6	4	0.952368	0.434971
>sp|Q3UMB5|SMCR8_MOUSE Smith-Magenis syndrome chromosomal region candidate gene 8 protein homolog OS=Mus musculus GN=Smcr8 PE=1 SV=2;>sp|Q3UMB5-2|SMCR8_MOUSE Isoform 2 of Smith-Magenis syndrome chromosomal region candidate gene 8 protein homolog OS=Mus mus	Q3UMB5	5	0.951927	0.731744
>sp|P54822|PUR8_MOUSE Adenylosuccinate lyase OS=Mus musculus GN=Adsl PE=2 SV=2	P54822	7	0.946286	1.00204
>sp|Q149R9|LPAR5_MOUSE Lysophosphatidic acid receptor 5 OS=Mus musculus GN=Lpar5 PE=2 SV=2	Q149R9	1	0.94571	0.617624
>sp|Q8R1N0|ZN830_MOUSE Zinc finger protein 830 OS=Mus musculus GN=Znf830 PE=1 SV=1	Q8R1N0	2	0.941201	0.735022
>sp|P62915|TF2B_MOUSE Transcription initiation factor IIB OS=Mus musculus GN=Gtf2b PE=1 SV=1	P62915	3	0.940205	0.727396
>sp|Q3UHX2|HAP28_MOUSE 28 kDa heat- and acid-stable phosphoprotein OS=Mus musculus GN=Pdap1 PE=1 SV=1	Q3UHX2	3	0.916136	0.254999
>sp|O08848|RO60_MOUSE 60 kDa SS-A/Ro ribonucleoprotein OS=Mus musculus GN=Trove2 PE=1 SV=1	O08848	2	0.909582	0.580953
>sp|O08915|AIP_MOUSE AH receptor-interacting protein OS=Mus musculus GN=Aip PE=1 SV=1	O08915	4	0.908044	1.17007
>sp|Q76LS9|FA63A_MOUSE Protein FAM63A OS=Mus musculus GN=Fam63a PE=1 SV=1;>sp|Q76LS9-2|FA63A_MOUSE Isoform 2 of Protein FAM63A OS=Mus musculus GN=Fam63a	Q76LS9	8	0.896228	1.23928
>sp|O35099|M3K5_MOUSE Mitogen-activated protein kinase kinase kinase 5 OS=Mus musculus GN=Map3k5 PE=1 SV=3	O35099	3	0.89621	0.391466
>sp|Q80Y81|RNZ2_MOUSE Zinc phosphodiesterase ELAC protein 2 OS=Mus musculus GN=Elac2 PE=1 SV=1;>sp|Q80Y81-2|RNZ2_MOUSE Isoform 2 of Zinc phosphodiesterase ELAC protein 2 OS=Mus musculus GN=Elac2	Q80Y81	5	0.893799	1.0604
>sp|P50096|IMDH1_MOUSE Inosine-5-monophosphate dehydrogenase 1 OS=Mus musculus GN=Impdh1 PE=2 SV=2	P50096	3	0.890398	1.2516
>sp|Q9ER71|RHOJ_MOUSE Rho-related GTP-binding protein RhoJ OS=Mus musculus GN=Rhoj PE=1 SV=2;>sp|Q9ER71-2|RHOJ_MOUSE Isoform 2 of Rho-related GTP-binding protein RhoJ OS=Mus musculus GN=Rhoj	Q9ER71	2	0.889192	0.889642
>sp|Q9Z2E9|BSCL2_MOUSE Seipin OS=Mus musculus GN=Bscl2 PE=1 SV=2	Q9Z2E9	2	0.888522	0.962877
>sp|P19182|IFRD1_MOUSE Interferon-related developmental regulator 1 OS=Mus musculus GN=Ifrd1 PE=2 SV=2	P19182	3	0.887864	1.03558
>sp|Q99M96|ST7_MOUSE Suppressor of tumorigenicity 7 protein OS=Mus musculus GN=St7 PE=2 SV=1;>sp|Q99M96-7|ST7_MOUSE Isoform 7 of Suppressor of tumorigenicity 7 protein OS=Mus musculus GN=St7;>sp|Q99M96-9|ST7_MOUSE Isoform 9 of Suppressor of tumorigenicity	Q99M96	1	0.885619	0.715761
>sp|Q8VE11|MTMR6_MOUSE Myotubularin-related protein 6 OS=Mus musculus GN=Mtmr6 PE=1 SV=1	Q8VE11	4	0.879332	0.86609
>sp|O88543|CSN3_MOUSE COP9 signalosome complex subunit 3 OS=Mus musculus GN=Cops3 PE=1 SV=3	O88543	3	0.872112	0.496839
>sp|Q8CJG0|AGO2_MOUSE Protein argonaute-2 OS=Mus musculus GN=Ago2 PE=1 SV=3	Q8CJG0	4	0.87171	0.757272
>sp|Q8VBV3|EXOS2_MOUSE Exosome complex component RRP4 OS=Mus musculus GN=Exosc2 PE=2 SV=1	Q8VBV3	3	0.870258	1.04123
>sp|P97432|NBR1_MOUSE Next to BRCA1 gene 1 protein OS=Mus musculus GN=Nbr1 PE=1 SV=1	P97432	3	0.869414	0.947366
>sp|Q60929|MEF2A_MOUSE Myocyte-specific enhancer factor 2A OS=Mus musculus GN=Mef2a PE=1 SV=2;>sp|Q60929-2|MEF2A_MOUSE Isoform 2 of Myocyte-specific enhancer factor 2A OS=Mus musculus GN=Mef2a	Q60929	3	0.866285	0.774636
>sp|Q2NL51|GSK3A_MOUSE Glycogen synthase kinase-3 alpha OS=Mus musculus GN=Gsk3a PE=1 SV=2	Q2NL51	3	0.865614	0.938099
>sp|Q8C163|EXOG_MOUSE Nuclease EXOG, mitochondrial OS=Mus musculus GN=Exog PE=2 SV=1	Q8C163	6	0.862543	0.565476
>sp|Q6Y685|TACC1_MOUSE Transforming acidic coiled-coil-containing protein 1 OS=Mus musculus GN=Tacc1 PE=1 SV=1;>sp|Q6Y685-2|TACC1_MOUSE Isoform 2 of Transforming acidic coiled-coil-containing protein 1 OS=Mus musculus GN=Tacc1	Q6Y685	6	0.851288	1.1695
>sp|P33610|PRI2_MOUSE DNA primase large subunit OS=Mus musculus GN=Prim2 PE=1 SV=1	P33610	2	0.838798	0.679621
>sp|Q91WB4|PKHF2_MOUSE Pleckstrin homology domain-containing family F member 2 OS=Mus musculus GN=Plekhf2 PE=1 SV=1	Q91WB4	7	0.837088	1.18429
>sp|Q9D3B1|HACD2_MOUSE Very-long-chain (3R)-3-hydroxyacyl-CoA dehydratase 2 OS=Mus musculus GN=Ptplb PE=2 SV=1	Q9D3B1	2	0.835867	0.438363
>sp|Q8BUV3|GEPH_MOUSE Gephyrin OS=Mus musculus GN=Gphn PE=1 SV=2	Q8BUV3	5	0.835756	0.942137
>sp|Q61037-6|TSC2_MOUSE Isoform E of Tuberin OS=Mus musculus GN=Tsc2;>sp|Q61037-7|TSC2_MOUSE Isoform F of Tuberin OS=Mus musculus GN=Tsc2;>sp|Q61037|TSC2_MOUSE Tuberin OS=Mus musculus GN=Tsc2 PE=1 SV=1;>sp|Q61037-4|TSC2_MOUSE Isoform C of Tuberin OS=Mus mu	Q61037-6	2	0.83549	0.293369
>sp|Q5MJS3|DMP4_MOUSE Extracellular serine/threonine protein kinase FAM20C OS=Mus musculus GN=Fam20c PE=2 SV=1	Q5MJS3	7	0.820882	0.405626
>sp|Q9QZM4|TR10B_MOUSE Tumor necrosis factor receptor superfamily member 10B OS=Mus musculus GN=Tnfrsf10b PE=2 SV=3	Q9QZM4	4	0.819512	0.351209
>sp|P33611|DPOA2_MOUSE DNA polymerase alpha subunit B OS=Mus musculus GN=Pola2 PE=1 SV=2	P33611	3	0.818877	0.843901
>sp|Q8VEH8|ERLEC_MOUSE Endoplasmic reticulum lectin 1 OS=Mus musculus GN=Erlec1 PE=2 SV=1	Q8VEH8	8	0.816342	1.23818
>sp|Q8K072|REEP4_MOUSE Receptor expression-enhancing protein 4 OS=Mus musculus GN=Reep4 PE=1 SV=1	Q8K072	2	0.815928	1.10929
>sp|Q9CZL2|CD032_MOUSE Uncharacterized protein C4orf32 homolog OS=Mus musculus PE=2 SV=1	Q9CZL2	3	0.814892	1.1536
>sp|Q91VK1|BZW2_MOUSE Basic leucine zipper and W2 domain-containing protein 2 OS=Mus musculus GN=Bzw2 PE=1 SV=1	Q91VK1	5	0.81424	0.457349
>sp|Q3URD3|SLMAP_MOUSE Sarcolemmal membrane-associated protein OS=Mus musculus GN=Slmap PE=1 SV=2;>sp|Q3URD3-2|SLMAP_MOUSE Isoform 2 of Sarcolemmal membrane-associated protein OS=Mus musculus GN=Slmap;>sp|Q3URD3-5|SLMAP_MOUSE Isoform 5 of Sarcolemmal membr	Q3URD3	5	0.812465	0.501067
>sp|P59326|YTHD1_MOUSE YTH domain-containing family protein 1 OS=Mus musculus GN=Ythdf1 PE=2 SV=1	P59326	4	0.811471	0.663782
>sp|P52633|STAT6_MOUSE Signal transducer and transcription activator 6 OS=Mus musculus GN=Stat6 PE=1 SV=2	P52633	3	0.809698	1.22054
>sp|Q9DBE9|SPB1_MOUSE pre-rRNA processing protein FTSJ3 OS=Mus musculus GN=Ftsj3 PE=1 SV=1	Q9DBE9	4	0.807923	0.936018
>sp|O88502|PDE8A_MOUSE High affinity cAMP-specific and IBMX-insensitive 3,5-cyclic phosphodiesterase 8A OS=Mus musculus GN=Pde8a PE=1 SV=1	O88502	3	0.802085	1.19064
>sp|P53564-3|CUX1_MOUSE Isoform 3 of Homeobox protein cut-like 1 OS=Mus musculus GN=Cux1;>sp|P53564|CUX1_MOUSE Homeobox protein cut-like 1 OS=Mus musculus GN=Cux1 PE=1 SV=3;>sp|P53564-2|CUX1_MOUSE Isoform 2 of Homeobox protein cut-like 1 OS=Mus musculus GN	P53564-3	6	0.797182	1.22727
[truncated: 2,444 more rows]
